# Supplementary material for: DPHL v.2: An updated and comprehensive DIA pan-human assay library for quantifying more than 14,000 proteins
Source: Patterns (N Y). 2023 Jul 5;4(7):100792. doi: 10.1016/j.patter.2023.100792 (PMC10382975; doi:10.1016/j.patter.2023.100792)
Supplement: Table S2. The protein matrix of CRC samples derived from the six methods [file mmc3.xlsx]

## Sheet: A. RF_crcd_diann_prot
A. Protein matrix of CRC samples using RF.
prot	B20190306xiangn_CRCD_DIA_b3_1.raw	B20190306xiangn_CRCD_DIA_b3_2.raw	B20190306xiangn_CRCD_DIA_b3_3.raw	B20190306xiangn_CRCD_DIA_b3_3b.raw	B20190306xiangn_CRCD_DIA_b3_4.raw	B20190306xiangn_CRCD_DIA_b3_5.raw	B20190306xiangn_CRCD_DIA_b3_6.raw	B20190306xiangn_CRCD_DIA_b3_7.raw	B20190306xiangn_CRCD_DIA_b3_8.raw	B20190306xiangn_CRCD_DIA_b3_9.raw	B20190306xiangn_CRCD_DIA_b3_9b.raw	B20190306xiangn_CRCD_DIA_b3_10.raw	B20190306xiangn_CRCD_DIA_b3_11.raw	B20190306xiangn_CRCD_DIA_b3_12_20190307215150.raw	B20190306xiangn_CRCD_DIA_b3_13.raw	B20190306xiangn_CRCD_DIA_b3_14.raw	B20190306xiangn_CRCD_DIA_b3_15.raw	B20190307xiangn_CRCD_DIA_b5_1.raw	B20190307xiangn_CRCD_DIA_b5_2.raw	B20190307xiangn_CRCD_DIA_b5_3.raw	B20190307xiangn_CRCD_DIA_b5_3b.raw	B20190307xiangn_CRCD_DIA_b5_4.raw	B20190307xiangn_CRCD_DIA_b5_5.raw	B20190307xiangn_CRCD_DIA_b5_6.raw	B20190307xiangn_CRCD_DIA_b5_7.raw	B20190307xiangn_CRCD_DIA_b5_8.raw	B20190307xiangn_CRCD_DIA_b5_9.raw	B20190307xiangn_CRCD_DIA_b5_9b.raw	B20190307xiangn_CRCD_DIA_b5_10.raw	B20190307xiangn_CRCD_DIA_b5_11.raw	B20190307xiangn_CRCD_DIA_b5_12.raw	B20190307xiangn_CRCD_DIA_b5_13.raw	B20190307xiangn_CRCD_DIA_b5_14.raw	B20190307xiangn_CRCD_DIA_b5_15.raw	B20190308xiangn_CRCD_DIA_b4_1.raw	B20190308xiangn_CRCD_DIA_b4_2.raw	B20190308xiangn_CRCD_DIA_b4_3.raw	B20190308xiangn_CRCD_DIA_b4_3b.raw	B20190308xiangn_CRCD_DIA_b4_4.raw	B20190308xiangn_CRCD_DIA_b4_5.raw	B20190308xiangn_CRCD_DIA_b4_8.raw	B20190308xiangn_CRCD_DIA_b4_9.raw	B20190308xiangn_CRCD_DIA_b4_9b.raw	B20190308xiangn_CRCD_DIA_b4_10.raw	B20190308xiangn_CRCD_DIA_b4_12.raw	B20190308xiangn_CRCD_DIA_b4_13.raw	B20190308xiangn_CRCD_DIA_b4_14.raw	B20190308xiangn_CRCD_DIA_b4_15.raw	B20190309xiangn_CRCD_DIA_b6_1.raw
A0A024RBG1		18.27																17.61								16.27					18.22																		16.26
A0A075B6H9	17.05	20.06											21.24									18.67	18.7		17.88		20.53	20.27	18.17	18.58	19.54	19.32														18.93
A0A075B6I0		16.4	18.44	18.13		19.26	18.25	16.79			18.34		20.73					15.97	17.73			17.57	18.53		17.32		19.42	19.13	16.95	18.92	18.8	19.31	17.71	16.79					17.11		19.12			17.32	17.25	19.83
A0A075B6J9						22.73	18.02						19.01						18.9			18.86	18.54				18.64				18.31					20.56			17.56				18.35	20.63	16.49	19.41
A0A075B6Q5													19.35						18.71			18.55	19.29				19.59	19.53		16.7												18.02		18.14		19.3			19.79
A0A075B767																													17.53		18.48		16.2	17.35
A0A087WSY6	20.56	21.47	20.67	20.96		22.28	22.9	23.11	21.08	20.57	20.72	20.09	23.82		21.18	21.32		25.52	22.43	22.05	21.39		22.41	22.42	20.83	21.99	21.78	21.85	21.42	21	21.78	21.77			20.77	22.65		20.45		21.66	19.5	21.77		23.15	25.71	22.6	19.97	20.02	20.5
A0A087WW87	22.21	21.23	21.71	21.84	20.37	22.03	22.81	22.62	21.41	20.23	20.96	21.48	22.69	20.26	20.26	21.33	21.2	21.74	22.31	21.39	21.32	21.81	21.63	21.63	21.29	20.34	21.59	21.54	21.41	21.8	21.89	21.69	20.45	19.3	20.56	23.02	19.1	19.37	20.37	20.77	20.11	20.8	20.89	21.83	21.1	22.2	20.67	20.22	20.38
A0A0A0MS15	21.96	22.49	19.88	20.21	20.51	20.98	22.53	20.87	19.86	20.37	20.35	21.49	20.67	20.12	20.52	21.58	21.37	21.65	22.73	21.99	22.33	22.68	19.88	20.54	19.97	20.58	22.36	22.31	21.98	23.04	20.67	21.07	20.61	20.44	21.07	20.8	20.2	20.14	21.23	20.06	21.22	22.05	21.97	21.24	20.2	22.81	21.21	19.84	20.95
A0A0A0MT36	17.28	17.78					18.99	18.23								15.76			18.14			16.84					18.22	18.29									16.35			17.18
A0A0B4J1U3																											19.38
A0A0B4J1V0	19.23	20.89				19.93		19.64	19.79		18.33	19.14	20.68	18.12	19.38	19.7	18.79	19.52	20.55		17.98	19.74	19.95	19.33		17.9	18.92	18.05	19.36	19.19	18.81	19.61	18.7			17.88				19.73	18.54	19.45	19.4	19.92		20.22	18.69
A0A0B4J1V2	16.19	15.91				16.53	14.34	15.95				16.02	18.37				14.65		16.35	14.51							18.17	17.81		18.53	14.88	15.85				15.74						15.63		17.12		17.04	18.62
A0A0B4J1X5	20.96	20.73	23.15	22.68		23.18	23.66	22.21	21.56	23.41	22.16	21.05	23.27		23.49	23.28		22.3	22.81	21.63	21.93	22.32	23.76	21.57	22.27	23.18	22.38	22.51	21.67	23.04	23.22	23.28	23.33		22.55		21.87	21.38	22.59	22.21	22.56	21.89	23.52	22.06	22.5	22.32	22.13		22.98
A0A0B4J1X8																		21.63
A0A0B4J1Y8							19.98											19.55																		21.76
A0A0B4J1Y9							20.75	20.73					20.18				21.69		19.03				22.54			21.12		23.41		20.32	20.78										21.93	22.67		21.42		19.86
A0A0B4J2D5	21.57	21.23	18.61	19.74	20.54	21.4	19.74	20.22		18.22	19.64	19.9	20.58	20.95	22.04	19.88	19.84	20.27	20.76	20.2	20.26	21.24	20.61	20.54	18.6	17.68		21.23	20.26	21.86	21.72	22.19	20.66	20.94		21.26	20.11	20.34	21.95	21.25	14.35	22.13	22.13	20.2	21.37	19.44		20.47	19.61
A0A0B4J2D9		21.37															17.36										21.28	21.14																					19.59
A0A0B4J2H0		19.68				18.82	19.24	19.58	20.14				19.73					20.7	20.45			19.59					20.15	20.31		18.11	19.65	19.7	18.99			18.19					18.85		19.89	19.3		19.15			18.78
A0A0C4DH25	21.3	22.22	21.49	21.69	20.85	22	22.49	22.08	22.87	21.53	21.83	21.9	22.9	21.07	21.98	22.84	22.23	23.56	22.14	23.18	23.23	23.09	23.25	23.38	21.33	21.57	23	22.89	22.5	23.06	23.06	22.39	20.7		21.06	22.73	20.69	20.62	21.45	21.41	22.52	23.73	23.73	23.72	22.64	23.44	20.24		21.44
A0A0C4DH29		18.19					20.15												19.72			17.53	21.13	19.99			17.35	16.97					19.05							20.29						20.92			20.13
A0A0C4DH31	18.42	19.59	18.76	18.92		19.55	19.95	20.21	18.94			20.02	20.91		18.66	19.45	20.67	19.55	19.56	20.14	19.69	20.16	19.77	19.9	18.48	17.71	20.02	19.63	19	22.83	19.6	18.29	18.03			19.08				19.91	19.63	18.94	19.17	19.81	19.73	19.71	18.79	17.57	18.45
A0A0C4DH33		18.04																17.72				19.35					18.42	18.53												19.47				19.35
A0A0C4DH34
A0A0C4DH35																		18.9
A0A0C4DH36									20.04													19.49														20.05				19.8
A0A0C4DH38	19.43	20.48				17.47	18.29	17.92					18.68			18.94		18	17.02			18.24	18.82				19.96	19.82		19.01	17.64	19.71	19.24			18.92				17.84						18.34			18.71
A0A0C4DH67	19.03	20.51				20.36	20.57	21.36					21.82	18.1	18.19	19.9	18.87	18.79	21.65	19.68	19.51	19.85	20.7			18.74		20.26		19.14		18.75	19.39		18.63	20.36		18.31	17.79	21.07	18.39	19.38	17.49	19.72	20.17	19.57			19.62
A0A0C4DH68	18.92	18.64	17.87	17.33	20.93	19.9	20.27	19.45	17.82			18.53	20.11		17.97	18.82	19.23	20.05	19.93	19.64	19.49	19.81	19.28	18.51			18.97	18.15	17.34	19.51	17.94	18.68	16.45		17.42	19.89	19.9	20.05	19.93	20.41	17.13	18.39		17.36		18.27			18.92
A0A0C4DH72	19.9	20.83	20.41	20.31		22.02	20.68	20.19	19.7			18.74	20.61		20.62	18.77			20.77		19.48	19.09	19.94	19.93	19.97	20.25	20.25	20.14							18.37	20.66				20.4				19.35	19.22	19.77
A0A0J9YX35								18.5										21.17	19.84																									21.29
A0AV96	18.79				19.1		20.94	20.01		18.41		17.52	17.85	19.08	18.89	18.1	18.6		17.38	16.57	16.56	19.7	19.66	17.85		17.09					18.05	20.03	19.37	19.33	20.43	19.59	18.41	19.2	19.01	18.39	19.63	20.03	19.78	19.11	19.36	19.99	18.96	19.56	17.75
A0AVT1	21	20.83	20.16	19.36	20.75	20.56	21.08	20.67	18.8	20.56	20.38	21.74	20.62	21.22	20.41	20.57	20.73	20.79	20.86	20.38	20.43	21.45	20.94	20.16	19.95	20.13	20.01	20.57	20.34	20.62	20.63	20.24	21.15	20.55	20.47	21.12	20.21	20.65	20.53	21.55	20.18	20.68	20.73	20.73	20.8	20.23	21.48	20.54	21.27
A0FGR8	18.67	19.13	19.79	19.53	19.04	20.32	19.99	19.82	19.42	19.55	19.29	18.9	19.27	19.77	19.57	19.79	19.16	18.76	20.1	20.36	19.33	19.58	17.8	19.82	18.61	19.43	19.57	19.41	19.31	19.21	19.71	19.5	18.67	19.52	18.48	18.76	18.55	20.09	19.1	19.53	18.07	19.25	20	19.49	20.22	19.67	18.88	20.72	18.54
A0MZ66	18.55	19.12			19.5		20.29			19	18.51	18.62		18.59	19.75	18.64	18.75	18.28	18.18			19.03	18.65			18.62		18.8	18.3		19.27	19.11	19.63	19.47	19.4	18.37	18.87	18.49	19.41	19.52	18.43	19.33	19.54	18.73		19.59	18.97	17.81	18.72
A0PJZ3						15.16																				12.54																13.2
A0PK00												19.07		19.4		18.53	19.59		18.18												18.54			19.58				18.58									19.21
A1A4S6			16.83	17.33					17.7
A1A5D9					18.21																											19.05					18.37		19.68
A1IGU5			19.45	19.72					19.29						21.01								21.77	19.64	17.71							21.16							19.78									18.45
A1L020		15.06								15.05								14.57
A1L0T0	20.15	18.93	18.03	17.98	20.43	19.59	17.82	19.52		20.07	19.73	19.19	18.27	19.48	19.27	19.84	19.4	19.49	19.89	18.83	18.29	19.38	19.24	19.14		17.83	19.01	19	19.31	19.11	19.75	20.94	20.08	19.76	19.8	19.3	20.08	20.24	20.81	20.05	19.72	20.19	20.14	18.29	18.68	18.45	18.79	19.7	19.81
A1L188	17.73				17.55		16.27	18.23		17.18	17.05			16.8	17.29								17.83												18.46	18.39	15.99			17.76									16.72
A1L390					19.53					17.64					18.49	18.58	17.64	18.72	18.49			19.51											17.5	18.31		18.1	18.37	18.51	18.39	17.5	17.6		17.03					18.05
A1L4H1				16.55		19.11			18.37						16.24									19.31																		15.37
A1X283	20.27	18.7	19.07	19.85	20.58	20.59	20.29	20.13		19.9	20.1	20.11		20.1	20.18	20.12	20.54	20.42	19.6	20.55	20.5	20.44	19.54	20.36		20.59	19.99	19.41	20.01	19.76	19.05		19.78	19.65	20.24		19.52	20.74		20.27		18.7		19.6	19.85		19.47	20.65	19.82
A2NJV5	19.57		19.28			20.2	19.57	20.08														20.05	17.54	18.87						19.72	19.48	19.36														19.9
A2RRP1	18.37	19.1	19.08	19.06	18.49	18.27	18.82	18.69	17.78	18.3	18.16	18.73	18.44	18.83	18.95	17.71	19.09	19.03	18.61	19.1	18.97	18.98	19.61	17.95	18.84	18.71	17.4	17.18	17.97	18.16	17.8	17.86	18.62	17.9	18.24	18.1	19.24	19.5	19.16	18.31	18.3	17.63	17.89	17.25	18.43	17.57	17.61	18.37	18.66
A2RTX5																																				18.25								16.91
A2RUB1	21.61	21.12	24.58	24.19	21.59	22.37	21.56	22.47	22.79	21.59	21.53	21.9	22.01	20.48	21.84	22.42	22.02	21.49	21.91	21.24	21.14	21.87	22.3	24.23	24.47	24.51	23.12	22.91	24.97	22.17	21.98	20.43	22.04	22.15	22.85		21.71	21.67		20.08	21.46	20.87	20.67	20.3	22.23	23.9	22.2	24.75	21.23
A3KMH1	21.22	18.36	17.57	17.67	19.03	18.98	19.06	19.15		18.68	18.62	18.07	19.22	19.96	20.39	20.39	19.45	17.03	20.91	18.38	18.06	20.7	18.56	19.57	19.7	19.68			19.24			19.23	19.82	17.96	18.52	18.74	19.02	17.93	19.29	20.7	18.23	19.05	19.01	16.95	19.69			18.8	19.3
A3KN83	16.12	19.19			16.52					19.78	19.76	18.17		14.39				18.24				17.57	18.41			17.65							16.84		19.99	19.65		19.2		20.05									16.76
A4D1E9	16.74				17.63					15.52	16.54			18.25	16.93		17.16							15.6					17.25		16.82		18.16	17.43		16.86	17.08				17.02				16.23			17.18
A4D1P6	18.35	19.47	19.54	19.74		18.57	16.93	19.67		16.35		18.79			18.15		19.83	18.72	16.77	18.66	19.43		17.75	18.4	17.22	19.15						18.13			17.97	20.06	18.2	18.47	19.61			18.43	18.91		18.94		18.07	18.1	18.05
A4D1S0
A4D1S5																																								17.51				16.82
A4D1U4
A4FU01	20.9				20.18			16.18														18.36																		19.04
A4FU69	21.14	18.34			20.03					21.34	20.82	19.75	19.58	19.72	19.15		22.35	22.18	16.5	20.22		20.49	20.34			20.23	20.89		21.31	21.29				19.21						24.17	21.93				22.52	22.73	21.7	19.93	22.69
A4UGR9																										21.33
A5A3E0									22.6																		23.69					21.84	22.84								22.13	22.14	22.2	21.81	21.81		22.26
A5D8V6	19.91		18.98	19.19	20.45	20.91	20.32				20.72		18.51	18.76	18.52	18.86	18.18	19.76		17.83	19.23	18.85	18.31	18.79	18.92	18.5			19		19.17				19.36		19.52	19.82		18.76		16.96		19.25	19.04				19.02
A5D8W1			22.7	22.62											20.51									19.43	22.6				20.34													19.81	19.82
A5YKK6	20.12	20.1	19.22	19.06	20.17	19.23	19.82	19.69	18.06	20.79	20.82	20.02	19.62	20.55	19.98	20.17	20.35	20.4	19.5	19.83	19.95	20.24	19.52	20.02	19.29	20.23	19.49	19.32	19.01	19.23	19.05	19.61	20.06	19	20.19	19.99	20.37	20.25	20.39	20	20.09	19.27	19.31	19.13	19.89	19.69	19.29	20.34	20.34
A6NC98												17.8																																			17.27
A6NCE7	18.83	19.96	20.23	20.53	18.57	18.39		20.28	19.72	19.06	20.72	18.73	19.68	20.45	20.3	19.56	21.19	19.76	20.29	20.7	20.55	20.66		19.01	19.89	18.84	19.97	19.79	18.57	19.19	19.17	19.95	18.74	19.12	20.51	20.28			20.84	20.4		21.41	19	20.01	20.45		20.81	19.56	20.76
A6NCS6								19.22																															17.25
A6ND36
A6NDB9						19.52																		18.4
A6NDG6	19.56	19.32			19.8			19.8		20.5	20.48	19.83	18.32	18.29	17.76	18.44	19.02	17.5	18.48	18.87	17.83	19.68	19.12	18.9		19.79	18.18	18.51	18.75	19.49	18.42		18.14	19.1	19.34	19.88	18.76	18.09	18.25	19.79	18.69		16.71	19.63	17.58	19.4	19.42	19.02	19.09
A6NDU8		17.61												16.57	18.5						17.05											16.11
A6NED2										18.95	18.82			19.07	18.95						18.5		19.76			18.29										17.79													18.66
A6NFI3		15.37			15.39					14.82					14.27		14.79	15.66				15.43																		15.67
A6NHC0					18.33																																17.67	17.81						18.34
A6NHR9	18.79	19.47	17.94	17.51	17.92	18.26	19.1	18.19		18.99	18.83	19.75	17.25	17.55	17.97	18.44	18.49	19.22	18.09	17.94	18.65	18.79	17.12			18.68	18.65	18.61	17.85	19.21	18.52	18.93	19.02	19.38	18.16	16.82	18.65	18.65	18.92	18.33	18.02	18.28	18.46	18.19	17.58	17.39	19.65	18.94	19.13
A6NIH7	18.81	20.27			18.69		20.23			20.65	20.65	20.14	18.77	21.22	20.35	20.57	19.98	20.66				21.12	20.01				18.32						20.64	19.64		18.93	18.72	19.64		20.53					20.92		19.4		21.09
A6NJ78	15.72				16.31			15.13			15.8	16.36			16.75			16.27				16.07	15.36									16.01	15.83			15.94		14.84	16.64	17.1									14.97
A6NKD2																		21
A6NKD9					17.94																					17.3															17.03						17.92
A6NKT7	17.5	17.53			19.22	17.1	18.17	17.06		17.56	17.65	17.54	16.39	17.65	18.7	18.34	18.41	18.66	18.07	17.58	17.8	17.89	17.32	15.7		17.73					17.21	17.9	15.52	16.83	18.44	16.99	17.83	18.66	18.16	17.75	16.53	17	16.64	16.04	15.79		16.44	15.36	17.62
A6NL88		21.85	21.16	21.11				22.98	21.52			21.34			20.49		19.81	20.44	22.52	22.6	22.47					20.29		18.42		19.64		21.81							19.9			21.3	21.22						21.85
A6NLP5																							19.45																	20.86
A6NMZ7																														14.47
A6NNZ2							20.57																								20.14	20.99											21.12	21.06
A7E2V4	17.75	18.38						16.38			14.37							18.44				17.9														17.96				16.86									18.22
A7KAX9	19.01	17.49			18.41					17.29		16.55	15.97	17.53	16.43	17.6	17.55		18.6	17.25		17.32	18.58												17.44	18.06	18.1	18.31	17.77	17.35	16.9	17.27		18.25		17.88		17.15
A8K2U0																												20.3
A8K7I4					25.28	16.46	22.64	23.29							20.96								22.12									26.44		17.86	20.61		25.29	25.09	26.29		21.15	25.89	25.91			22.21
A8MXV4	22.23	20.34	19.34	19.14	20.27	18.86	20.35	21.21		21	20.54	20.48	20.17	21.28	19.65	21.27	20.23	19.51	21.94	21.01	21.11	20.69	21.3	20.48	19.2	20.47			17.34			19.2	18.04		21.09	20.23	20	19.64	16.78	20.95		18.58	18.89	15.92	19.12		18.63	19.31	19.72
A8TX70																																18.59							17.26
B0I1T2		18.29	18.23	18.55		17.98	18.4	17.08		18.43	18.55	19.73	19.26			17.66		18.39	18.04	18.26	18.48	18.7		18		19.7	18.42	18.43	16.54	19.14	17.86	18.35	18.47	17.97	18.46		17.86	18.74	19.56	19.28		18.75	18.64	16.01	16.32	17.2	19.3	17.65	19.2
B1AK53	23.11																			21.16	20.87															24.4			22.24				20.98
B2RTY4
B4DXR9																																				20.56
B7ZAQ6																																					18.63	18.2		18.3
B7ZBB8																								19.59											19.76										20.04
B9A064	20.44	20.16				21.23	21.39	21.86	20.18	18.77	19.46		22.97		20.12	20.48		20.31	21.47	19.74		20.55		21.62		19.63	21.05	21.43	21.96	21.61	20.57	21.91	19.43			20.45			19.26	20.33		20.51	21.06	21.53					18.86
C4AMC7	19.79	18.38		18.28	20.53	18.21		18.64		19.31	19.17	19.16			18.65		18.91	18.3		18.59	18.69	19.1		18.32		18.78		18.31	18.47	17.83			19.63		18.51	17.6	19.92	19.01	19.81	19.13	19.01	19.31	15.1		17.31		19.04	19.32	19.49
C9JI98																																							17.47		18.56
C9JLW8	19.46	20.59	18.39	18.46	18.95	18.59	18.79	16.6	18.19	20.32	20.35		18.45	19.37	18.19	18.74	18.6	19.86	18.08	17.64	17.83	18.06		18.93	18.3	18.73	18.51	18.57	18.87	18.74		16.29	18.97	18.12	19.56		17.43	17.82	17.17	18.12	15.63	16.68			18.98			16.68	18.85
E9PAV3	23.43	23.93	21.12	21.12	23.56	21.8	21.48	22.07	20.59	24.19	24.2	23.25	22.64	23.76	22.57	23.59	24.18	23.17	22.55	22.52	22.48	23.01	22.41	21.9	21.07	22.56	22.36	22.33	22.27	22.26	23	22.74	23.87	23.51	22.48	22.96	23.02	22.98	22.83	22.74	22.73	22.69	22.73	21.79	22.11	22.48	23.38	22.58	23.45
E9PRG8	20.92	19.73	18.83	19.02	19.52	20.08	21.25	20.93		19.72	18.8	19.16	19.64	20.14	18.98	21.11	19.6	20.64	19.25	20.23	20.83	19.98	19.71	20.79	18.58	19.22					20.53	18.91	19.04	19.05	20.97	20.84	19.04	20.76	18.4	22.56	18.41	18.87	19.09		20.48	18.93	19.44	19.65	18.84
L0R6Q1	18.9	18.07	17.55	17.74	17.81	17.62	18.85	17.73	16.58	17.51	18.55	17.06	18.93	17.18	19.28	17.72	17.82	18.32	17.93	17.23	18.38	18.49	19.1	17.43	17.66	17.53	17.77	17.75	17.43	17.32	18.08	19.13	18.56	18.64	18.94	19.85	18.69	18.57	19.55	19.19	17.33	19.14	19.18	18.15	17.88	18.7	17.53	18.65	18.6
L0R819										19.46																					17.98
L0R8F8	19.45				19.34									17.81	15.05	21.64						17.28				18.75										19.62
O00115	19.73	19.58	20.42	20.27	19.91	21.73	21.69	21.42		20.44	20.26	19.83	19.18	21.63	21.18	19.57	19.8	19.45	21.96	19.55	19.23	19.69	20.84	21.23	20.9	18.87	21.48	19	21.21	19.59	22.06	21.04	20.05	19.6	20.39	18.71	19.22	19.61	19.49	21.35	21.73	21.25	21.34	21.08	21.73	19.91	21.1	19.76	19.25
O00116	19.81	19.32	17.46	16.8	20.31	19.02	19.46	18.65		18.87	18.89	19.81	18.01	19.02	19.33	19.94	19.99	19.82	20.24	19.32	19.3	19.54	20.64	18.59	17.52	19.29	18.88	18.71	18.35	17.98	19.21	19.96	19.61	19.54	18.98	17.93	19.68	19.81	20.14	19.25	19.95	19.36	19.13	19.47	19.32	20.05	19.77	19.73	19.29
O00139	19.5	21.13	19.18	19.16	19.96	18.46	19.3	18.83		19.48	19.46	20.21	18.94	19.58	19.78	19.84	19.9	19.71	18.99	19.7	19.86	20.46	20.08	19.31	18.68	19.87	19.14	18.98	18.65	19.22	20.21	18.53	20.21	19.78	20.52	17.86	19.62	19.47	18.95	19.13	19.78	19.08	18.76	18.79	19.36	18.94	19.86	19.44	20.17
O00142		18.01				19.17		19.38		16.89	18.06		16.98		18.35									20.95												17.76		19.24		19.45				18.58	16.42
O00148	20.85	20.4	21.2	21.49	21.99	21.01	19.43	21.74		20.8	21.01	21.2	19.97	19.22	21.69	22.52	20.18	21.32	21.63	19.58	19.54	20.28	18.72	21.27	21.06	20.04	20.18	20.31	20.22	19.91	20.27	17.79	20.1	20.92	19.91	21.08	19.84	19.77		19.31	20.52	19.63	20.45		21.69	20.39	21.31	20.38	20.31
O00151	22.49	21.06	21.37	21.26	23.1	22.87	22.37	22.95	21.09	23.45	23.33	22.25	22.05	22.92	23.23	23.24	23.32	22.04	22.26	22.52	22.42	23.04	21.73	23.02	21.35	22.65	22.22	22.21	23.28	22.45	22.96	23.88	23.97	23.55	23.1	22.3	22.44	22.47	23.51	22.66	22.44	23.65	23.61	21.82	23.19	21.97	22.28	22.97	22.84
O00154	22.74	22.16	21.15	21.32	21.94	19.7	21.29	20.06	19.93	22.61	22.61	22.59	20.61	22.43	21.26	22.11	21.68	22.27	22.15	21.16	21.17	22.75	23.42	20.16	20.88	21.81	21.29	21.23	19.62	19.98	21.12	21.06	22.41	22.28	21.65	20.96	20.65	20.58	20.57	21.91	20.81	21.21	21.18	20.46	21.38	22.67	22.69	20.76	22.26
O00159	19.63	19.21	21.91	22.03	20.8	21.14	19.98	21.08	22.21	19.98	20.08	19.86	19.38	20.58	21.08	20.1	19.94	20.36	19.93	20.6	20.75	20.75	20.23	20.94	21.9	20.27	19.55	19.7	20.38	18.93	18.82	21.49	20.52	20.82	20.22	19.41	21.1	20.16	20.98	19.54	19.4	21.41	21.44	19.62	20.59	18.8	19.46	19.77	20.36
O00160	18.77	19.84	19.59	19.69	18.1	18.64	18.57	18.97		18.94	18.94	21.06	19.56	18.26	17.91	19.51	18.74	19.38	19.46	19.44	19.36	19.61	17.99	18.64	18.22	20.61	19.7	19.64	18.09	19.47	19.92	19.29	19.05	18.71	19.77	18.32	18.45	18.14	19.51	19.18	18.03	19.29	19.07	17.6	19.09	17.99	20.16	18.84	20.11
O00161	20.42	20.81	20.68	20.35	20.85	20.44	21.76	20.41	20.43	20.63	20.59	20.55	20.64	20.71	21.28	20.71	20.87	20.94	20.97	20.36	20.43	20.76	19.9	20.33	20.04	20.55	21.04	20.81	20.39	21.19	21.01	21.27	20.82	21.24	19.76	19.6	20.39	20.49	21.31	20.41	20.95	21.08	21	20.53	20.66	20.61	20.73	21.68	20.65
O00165	19.77	19.94			20		19.06	18.9		19.04	18.62			20.38	19.38	20.69	18.8	19.77		20.7	20.48	19.39	19.5			20.74									19.66	17.87	20.03	20.05		19.48	19.98				20.42
O00170	20.14	20.87	19.86	19.71	20.19	20.98	20.33	19.91	19.1	20.91	20.78	20.42	20.09	20.2	19.77	20.25	20.77	20.27	19.5	20.39	20.2	21.13	19.01	20.3	19.88	20.86	19.37	19.89	20.25	20.26	20.27	19.71	20.39	20.42	20.16	20	20.13	20.19	20.31	20.88	19.86	20.96	19.75	20.46	20.13	20.7	20.04	19.97	20.74
O00178	19.21	19.21	17.02	17.88	18.8	18.83	19.51	19.08	16.68	18.37	18.5	19.05	19.42	18.51	18.84	18.94	19.25	18.91	19.25	19.18	19.12	19.57	19.43	18.42	16.92	19.23	18.09	18.01	17.07	18.4	18.74	18.79	19.12	19.21	19.4	20	18.67	18.5	19.15	18.74	18.48	18.73	18.86	19.43	19.13	19.95	18.79	19.18	19.43
O00182	21.88	20.79	20.41	20.33	22.64	20.86	21.2	21.21		20.85	19.77	21.37	21.37	20.7	21.47	21.09	21.28	20.22	21.23	21.82	21.69	22.47	21.5	20.66	20.03	21.61	19.03	18.52	19.22	19.61	20.62	21.4	20.83	21.28	22.17	21.67	22.12	22.12	22.24	22.16	19.87	21.27	21.23	19.01	22.59	20.44	20.07	21.14	21.88
O00186	19.31	19.23	18.85	19.04	19.66	18.91		19.39	19.69	19.57	19.5	19.31	18.76	19.26	19.03	19.32	19.21	19.2	18.97	19.11	19.44	19.18	19.37	19.37	18.74	18.75	18.15	17.89	19.19	18.32	19	19.87	19.83	19.8	19.39	19.85	19.52	19.82	20.14	20.01	19.26	19.99	20.11	19.26	19.5	17.79	19.14	18.92	19.86
O00192	17.83									18.58				18.25				16.5					14.87															16.17
O00193	19.56	21.18	19.18	18.95	19.9	20.2		18.88	18.74	21.32	21.35	19.93	18.41	20.52	18.67	20.16	20.81	21.18	18.01	19.23	19.79	19.56		19.44	18.02	18.41	19.83	20.13	19.99	20.4	20.9	19.28	20.42	20.55	18.52	19.24	19.23	18.57	19.84	19.66	19.77	19.35	19.64	19.14	19.43		20.3	18.7	19.7
O00194					18.88							17.36											15.78									18.64					18.01	18.07	17.36					19.55
O00203	21.6	21.13	19.91	19.65	21.29	20.88	20.9	20.59	19	21.13	21.12	21.14	20.79	20.55	20.95	21.39	21.43	21.14	21.38	21.14	21.13	22.15	20.79	20.24	19.8	21.21	19.95	19.78	19.54	20.04	21.39	21.07	21.14	21.06	21.22	21.34	20.86	21.19	21.21	22.18	20.7	20.87	20.86	20.75	20.74	20.28	21	20.83	21.5
O00204	17.58				18.31	16.05	15.9				17.79	18.69	18.5	16.8	17.23	19.67	19.49		19.96	18.88	19.02	18.43									19.5		17.27			19.45	18.32	18.68		17.89	19.12				18.74		19.65		17.62
O00214
O00217	21.85	19.72	19.62	19.41	20.08	20.61	20.14	20.25	18.84	21.12	21.22	20.05	21.21	20.9	19.7	20.5	20.91	20.17	20.5	20.49	21.17	20.44	19.73	21.04	19.91	20.05	18.84	18.69	20.4	20.48	19.18	21.78	21.06	20.65	21.74	21.95	20.46	20.07	21.85	21.8		21.77	21.64	18.73	20.8	19.95	19.33	20.71	21.29
O00221				17.34															18.9																									17.56
O00231	21.42	21.52	19.56	19.57	21.33	20.49	19.84	20.31	18.57	21.13	21.1	21.04	20.41	21.01	20.72	20.99	21.32	21.48	20.83	20.59	20.37	21.24	20.68	20.03	19.47	20.62	20.58	20.5	19.82	20.25	21.14	20.75	21.18	20.93	20.4	20.59	20.81	20.85	20.9	20.97	20.61	20.68	20.69	20.24	20.08	20.49	21.15	21.04	21.11
O00232	20.81	20.7	19.16	19.24	20.74	19.91	20.04	19.69	18.45	20.49	20.35	20.72	19.74	20.26	20.11	20.5	20.58	20.92	20.31	20.24	20.27	21.02	20.54	19.5	19.5	19.96	19.51	19.55	19.3	18.75	20.13	19.5	20.47	20.11	20.18	20.59	20.39	20.62	20.22	20.91	20.01	19.75	19.48	19.85	19.8	19.31	20.56	20.33	20.83
O00233		20.52	20.74	20.7		20.1	19.43	20.39	20.62	21.21	20.49	19.15	20.08		19.82	19.49	18.58	19.86	19.36			20.68		20.13		20.13	20.2	19.45	20.5	20.46	21.18	20.61	18.13	21.5	21.09	21.13	20.41	20.56		20.91	20.9	21.03	20.61	21.38	20.74		21.58		21.46
O00244		19.53	17.6	18.31		19.33		19.99	17.75	20.87	20.72	18.38	19.04		17.82		18.17	18.28		16.6		18.87			17.49	19.43	18.7	18.17	16.22	17.52			18.04	19.13	18.36	20.68				20.02				18.29	16.97		19.43	20.08	17.35
O00255		16.17								17.12	17.45						16.39		14.17		13.8	16.43																		16.79
O00264	23.23	22.2	21.77	22.06	23.11	21.89	23.25	22.79	21.87	23.4	23.34	22.01	22.48	22.71	22.87	22	22.38	22.63	22.48	22.38	22.47	22.93	23.66	22.71	22.07	22.66	21.17	21.22	22.31	20.89	22.12	23.17	23.2	22.83	23.07	23.54	22.38	22.58	21.6	22.35	22.41	22.99	23.04	22.72	23.87	22.72	22.72	22.83	23.46
O00267	20.01	20.75	16.49	17.95	20.3	18.46	20.04	19.21		20.08	19.87	19.66	19.11	20.12	19.5	20.22	20.59	20.7	19.47	19.73	19.7	19.95	19.33	19.15	19.14	19.96	19.32	19.07	19.42	20.07	20.34	19.2	20.32	19.84	19.52	19.14	20.07	20.23	18.76	19.78	19.89	19.15	19.52	18.91	19.9	18.87	19.86	19.37	19.93
O00268	15.6	16.75								16.79	17.1			16.09			17.22	16.8				15.96				17.53						16.62	18.11							16.75			16.67		17.67
O00273	20.06	20.58	19.6	18.06	19.5	19.56		20.02	18	19.46	19.59	18.5	18.92	18.56	19.08	18.36	19.23	19.76		19.3	19.14	19.42	19.15	18.75	18.56	19.97	18.21	17.53	18.53	18.9	17.5	18.1	19.47	18.06	19.4	20.05	20.23	20.45	19.53	20.45	17.77	18.03	16.83		19.49		18.71	19.15	19.39
O00291		17.7		16.97	15.38	18.52	16.47	16.41		19.23	18.64	18.18	17.87	19.04		17.65	18.03	18.65	16.29	18.39	17.54	17.73		17.72		16.15	17.6	17.38	15.51	18.38	17.49	17.56	17.58	17.51						16.48				17.26	18.29		17.93	17.87	17.96
O00292								20.62
O00299	24.36	24.01	21.4	21.42	24.09	22.34	22.78	23.06	20.65	23.29	23.27	23.5	23.44	23.49	23.57	24.09	24.17	23.38	24.06	23.22	23.25	23.89	23.66	22.95	21.99	22.88	23.54	23.43	23.45	23.37	24.7	23.3	23.79	24.13	23.33	23.74	23.75	23.86	22.93	23.99	22.68	23.39	23.35	23.67	23.77	23.27	23.54	23.21	23.4
O00300		19.89																									18.22
O00303	21.51	21.27	19.55	19.49	21.19	20.22	21.02	20.44	18.54	21.07	20.97	20.95	20.09	21.45	20.62	20.77	21.21	21.55	20.19	20.73	20.83	21.5	21.12	20.22	19.77	20.83	19.78	19.78	19.31	19.51	20.23	20.54	21.21	20.39	20.04	20.07	20.93	21.18	20.78	20.87	19.85	20.03	20.15	20.06	20.5	20.09	20.62	20.26	21.24
O00308
O00329	16.19	16.26	16.5	16.79	17.22			15.95				17.99				16.75			17.05	17		17.43		16.69		16.68	16.7	15.89	16.75	17.71	17.73			17.61			16.87	17.04		17.54		17.49					17.98	16.37
O00330	20.87	19.23	17.51	17.84	19.55	19.3	19.74	19.3	17.88	19.74	19.66	18.79	19.53	20.18	19.98	18.93	19.19	19.21	19.35	19.08	18.99	19.54	20.08	19.41	18.19	19.29	17.38		19.08	18.08	19.55	20.01	19.58	19.18	20.05	19.86	19.31	19.46	20.07	20.31	19.79	19.92	19.98	18.68	20.11	19.07	18.61	19.92	19.77
O00338	19.61				19.85										18.83					18.52		19.13	17.51											18.69		18.15				18.82				22.6				18.79
O00339			19.3	19.3		17.48	19.64	20.37	19.66					19.42	19.76	18.35	18.23	19.16		19.05	18.53	18.15		19.3	19.69	18.75				18.04		20			19.08		18.84	19.4	20.95	18.99		20.53	20.44	17.17	17.75
O00391	21.14	20.71			22.62	21.23	20.67	22.71	20.55	17.86	19.66	21.09	21.55	20	21.85	21.21	20.69	20.91	23.01	20.09	20.11	22.75	23.24	20.33			20.95	20.02			20.35	21.58	19.68		20.74	20.33	22.04	22.28	21.22	22	21.88	22.3	22.02	22.73	20.41	22.76	21.15		20.22
O00401	18.37			17.16	18.92	19.65	19.01	19.38	20.29	20.03	19.27	18.88	19.69	18.59	19	19.43	19.46	19.6	18.76	19.28	19.21	19.14	19.18	20.18		18.87	18.47		19.56	18.91		20.18	19.66	19.77	19.01	19.41	19	19.12	19.43	19.37	19.26	19.93	20.16	19.77	19.64	18.57	19.39	19.43	19.11
O00410	20.17	19.94	17.85	17.82	19.42	18.38	18.59	18.77	18	18.86	18.77	19.41	19.59	19.98	18.62	20.26	20.13	19.72	20.16	19.5	19.5	20.61	19.44	18.7	17.66	20.18	18.74	18.67	18.54	17.94	19.92	18.64	19.98	18.99	18.97	20.71	18.71	18.95	18.42	20.54	18.12	19.1	19.11	18.09	19.56	18.41	19.28	17.99	19.97
O00411	17.69	17.57			18.59	16.25	16.6	16.21		16.34	16.05	17.14	17.08	19.3	16.45	17.38	17.05	17.31	17.48	16.45	17.17	19.73	19.25	17.13	16.21	17.6	16.62	16.61	16.73		18.67	16.65	18.28	18.27	17.11	18.18	18.38	17.84	16.73	19.37	17.66	16.65	17.35		17.97	17.74	17.32	17.12	17.96
O00422	19.25	19.46	18.47	17.7	19.99	17.88	17.23	18.75	15.55	19.3	19.32	19.02	18.79	19.68	19.4	20.01	20.07	19.51	19.13	19.2	19.34	19.51	18.69	18.42	18.87	19.57	18.56	19.17	19.31	19.31	19.8	18.99	20.19	20.28	18.55	18.32	19.22	19.43	18.34	18.5	19.52	17.44	19.14	18.88	19.51	19.67	20	19.26	19.21
O00423			19.42	19.39		18.52		18.79	19.89																19.13				18.68			18.36							15.82			18.51	18.7
O00425	18.28	19.52								16.27	16.63	18.79						19.81								18.25															14.92						19.06
O00429	21.11	20.8	19.81	20.09	21.15	20.7	21.33	20.86	19.72	21.5	21.54	21.54	21.27	21.54	21.35	20.97	21.36	21.41	20.57	21.04	21.33	21.21	21.23	20.8	20.21	20.66	20.21	20.66	20.37	20.47	21.45	21.09	21.88	21.37	21.26	22.23	21.13	21.32	21.34	21.73	21.93	21.09	21.13	19.7	21.64	21.04	21.83	20.91	21.75
O00442	20	20.21	18.72	19.05	19.75	19.37	17.7	19.42	18.1	20.22	20.21	20.11	19.04	19.77	18.88	19.84	20.03	20.29	19.44	19.83	19.95	20.23	19.54	19.94	19.03	19.74	19.38	19.39	19.36	19.92	19.87	19.66	19.99	20.34	19.86	18.86	19.91	20.11	19.86	20.88	19.89	19.99	19.8	19.56	20.72	18.44	20.26	20.21	20.07
O00443	20.62	20.95	21.05		19.4	22.72	20.37	20.36		20.87	20.7	20.81	22.02	20.75	20.39	20.84	20.73	21.42	20.22	21.76	21.5	20.46	20.07	20.81		21.86			19.3		19.79	20.03	19.86		17.7	20.37	20.3	20.04	19.89	20.27	16.29		16.87	19.65	26.18		20.97	20.24	21.31
O00445										19.01	19.56	18.73		17.65
O00459														18.3							17.24			17.34									19.41							17.9
O00461	19.43	19.51			18.71	19.37	19.93	18.24		18.63	20.36		19.15	18.74		17.98	20.61	19.54	19.94	18	20.41	19.25	19.59	19.24		20.68			19.11		19.99	18.8	18.17	16.86	20.95	18.84	20.15	19.35	19.62	18.84	18.38	18.39	18.28	17.06		18.86		15.7	17.84
O00462	18.85	16.45			18.04		18.29			17.85	17.67		17.45				19.48	17.93		19.53	19.43	18.95	18.21												16.65	19.47		17.72	18.87	19.47						17.96		17.93	17.96
O00468	18.36	18.95	19.73	19.47	18.75	19.75	20.14	19.96	17.16	19.39	19.23	19.97	19.17	20.34	19.34	19.22	19.13	20.42	19.2	18.54	18.65	20.01	19.41	19.53	19.63	20.09	17.86	18.13	17.96	17.07		18.19	18.31	17.5	19.7	19.39	18.22	18.55	18.78	19.52	17.49	19.15	18.96	18.31	19.11	17.99	18.96	18.9	19.22
O00469	20.36	19.33	17.64	16.69	18.48	19.25	18.45	16.38		21.25	21.13	21.54	20.41	20.26	18.03	19.03	19.34	20.68	21.12	20.01	20.06	19.7	19.94	19.73	17.44	18.99	20.56	20.47	17.69	17.69	19.3	17.89	19.62	19.54	18.59	20.75	17.2	16.97	17.76	18.68		15.83	14.99		18.49	18.9	19.83	19.17	20.55
O00471	17.72	17.89	17.21	17.28	18.42	17.53		17.13	16.75	17.17	17.19	17.68	16.5	16.69	17.37	17.66	17.76	18.18	18.19	17.65	17.74	17.66	16.63	16.9	16.96	17.2	16.64	16.85	17.65	16.59	16.82	17.81	17.83	17.31	17.66	17.54	18.55	18.47	17.82	18.12	17.62	17.59	16.77	17.9	17.51		17.45	18.53	18.2
O00478						18.2	17.09													16.98																													18.31
O00479			15.36	15.5			16.78								16.33		15.18								15.26					17.42				15.22
O00483	21.3	21.93	20.59	20.98	22.17	21.24	20.75	22.98		22.44	22.39	21.43	21.52	21.32	23.04	22.26	22.43	21.57	21.52	21.53	21.58	21.05		21.74	21.27	20.91	21.47	21.39	22.63	21.6	21.11	21.95	21.41	22.91	21.68	21.29	22.54	22.65	21.65	20.85	20.13	22.03	22.06	22.28	22.49		21.18	20.74	21.21
O00487	22.58	22.36	20.82	20.81	22.36	21.44	22.36	21.16	19.2	21.92	21.98	22.23	20.98	21.98	22.12	21.88	21.93	22.47	21.55	21.91	21.92	22.76	22.33	21.33	20.92	22.19	20.9	21.22	19.98	20.34	20.79	21.02	22	21.27	22.21	21.44	22.05	22.16	21.59	22.42	21.21	21.26	21.14	21.27	21.89	20.94	21.94	22.21	22.4
O00488
O00499	18.51		18.82	17.58		17.87	15.97	17.52	17.17	18.59	18.63	18.47	16.74	18.71			18.38	18.08		18.39	17.65	18.05		17.56	18.29	15.18	17.09	16.91	17.38	19.16	17.88	19.03	18.77	19.4	17.26	16.25			17.73	15.23	16.92	19.54	19.65	16.45	18.22		18.6	16.1	17.91
O00505	18.84	18.35	18.45	18.53	19.97	18.7	19.46	18.4	17.79	20.22	20.49	19.21	18.52	18.8	19.92	19.83	19.12	18.39	19.7	18.81	18.93	19.46	19.02	19.56	19.5	19.05	17.63	18.3	19.11	17.64	19.82	18.09	19.41	18.61	19.91	18.16	17.25	20.33	18.63	19.59	18.48	17.5	18.21	16.02	19.13	19.82	21.08	18.23	18.64
O00506		17.66			18.15					18.19	17.68	18.39		15.56		17.73	16.95							16.83		17.37			14.57	14.34	15.36	13.14	14.43	16.56	17.35	18.19				17.94			13.88	12.82			15.13	15.42	17.38
O00515	21.44	20.63			21.9	20.09	20.37	21.19		21.37	21.4	20.95	19.69	21.21	20.83	22.12	22.13	20.23	21.4	21.23	21.39	22.08	20.01	20.91	19.62	20.47	19.79	19.81	20.37	20.54	20.57	20.71	21.73	20.76	22.01	21.31	21.31	21.32	21.33	22.03	20.35	20.29	20.28	23.24	20.71	19.1	21.15	20.62	21.36
O00519	17.78														17.42									17.33																									15.98
O00533			16.48						17.8																							16							16.32			16.43
O00534	17.39	18.21	19.83	19.92	20.84	19.27	19.68	19.9	19.01	18.58	20.38	19.03	20.16	18.12	20.19	19.23	20.05	20.33	18.78	20.68	20.83	20.71	20.11	19.45	20.01	20.05			19.02	19.7	20.09	21.48	19.87	20.33	20.18	20.88	20.7	20.79	21.89	21.07	19.89	21.33	21.25	20.94	20	19.73	18.47	17.68	20.49
O00541	20.31	20.22	15.99	15.19	19.9	17.95	18.94	19.06		20.18	20.06	20.04	18.96	20.21	17.91	19.5	19.8	20.32	18.78	19.13	19.97	19.92	19.88	18.36	18.23	20.07	17.46	18.45	17.04	17.71	19.03	16.51	20.27	19.64	19.64	20.19	20.25	20.4	17.35	19.6	19.04	18.51	18.04	17.06	19.6	18.42	19.28	19.51	20.22
O00559	20.29				19.9								18.08	20.56	18.83	20.16	19.44	19.21		19.66				19.22					19.71				19.49	19.18							19.74	19.23	19.34		19.74			20.18
O00560	22.64									19.06			20.72	20.42					20.49	19.21	19.39	20.61	20.86										19.6			20.49				21.86						20.03			19.23
O00562																						18.81														18.73				19.05	19.12
O00566	18.11	18.48			18.28	16.54		17.63		18.33	18.62	18.08		18.16	16.56	18.55	19	18.78	16.67	18.15	18.17	17.4	18.12	16.87		16.91	17.57		17.2	15.93	18.08		18.91	17.67	17.11	17.08	18.63	18.88	15.92	18.09	17.23	17.17	16.27		18.28	18.06	18.04	18.09	18.59
O00567	21.77	22.03	19.73	19.74	21.73	20.89	21.02	21.38	18.16	21.64	21.61	21.36	20.43	21.7	21.47	21.7	22.06	21.68	21.19	21.78	21.95	21.6	21.61	22.04	20.16	21.55	21.1	21.11	22.11	21.54	21.73	20.84	22.47	22.27	21.18	21.26	21.7	21.85	20.32	21.35	22.04	21.35	21.31	20.97	22.69	21.14	21.55	21.81	21.66
O00571	21.52	21.73	20.4	20.5	21.71	20.66	21.13	20.99	19.97	22.11	21.9	21.85	20.45	21.71	21.32	21.89	22.54	22.04	21.47	21.79	21.89	22.07	21.66	21.09	20.93	22.29	21.63	21.76	21.88	21.34	22.6	21.36	23	22.75	21.76	21.56	22.26	22.37	21.88	22.12	22.32	21.53	21.46	21.31	21.97	21.58	22.73	22.33	22.43
O00584	22.04	21.2	17.69	16.61	20.9	19.81	18.73	19.92		20.84	19.93	20.46	17.42	18.05	18.38	20.22	20.89	19.83	20.06	20.5	20.41	20.23	19.31	17.37	16.18	18.43	19.75	19.72	18.2	19.2	19.76	19.29	19.4	18.8	20	19.34	20	19.87	18.98	22.3	19.14	18.7	18.71	16.47	18.63	17.41	19.1	20.13	18.87
O00585		17.3		17.03		15.57		16.73			13.95		16.5			15.48			15.39					16.29		16.82	16.48	15.28	18.03	16.39													16.21
O00592	20.63	20.38		18.54	17.72		16.69	19.59				18.85	19.79	20.8	19.14		19.2					19.8	20.7			20.35			17.61			18.37				19.13					17.96	18.31							18.36
O00625	19.87		17.94		19.24			17.99		19.23	19.52			18.26	18.75	20.11	20.26	18.42	19.92	18.55	19.08	18.42		18.54		18.37			18.85	18.69		17.73	19.62	20.31					17.85	18.38		17.14	18.65			18.89			18.68
O00629	19.89	20.05	19.63	19.86	20.05	19.94	20.09	19.91	19.49	19.87	20.11	20.2	19.48	20.61	19.71	21.01	20.52	19.63	20.28	19.68	20.2	20.54	20.2	19.56	19.96	20.48	19.76	19.69	20.24	19.28	20.42	20.29	21.19	20.5	21.47	21.49	19.68	19.75	20.19	22.4	20.41	19.72	20.05	19.52	19.78	19.97	20.73	19.64	20.2
O00635		18.3			19.76	18.39	18.46	18.12		17.34		18.55			18.94	18.84		18	17.77	18.7	18.22					18.2										18.25	19.55	19.62	18.59		17.37			18.98	19.47		17.93	18.25	18.28
O00712	18.89			18.71		19.07		20.22	18.66	19.26	19.04			19.87	19.74							19.07			19.22										19.06														18.85
O00743	19.76	18.3	19.33	18.92	19.2	19.21	18.65	19.56	19.22	19.34	19.48	19.64	19.85	19.81	18.88	19.52	19.56	19.65	18.89	17.89	20.28	18.82	17.97	19.12	19.07	19.48	19.02	18.81	18.83	19.53	19.46	19.01	19.45	19.41	19.79	19.24	19.3	19.63	19.03	19.67	19.82	19.56	19.37	17.56	18.93	18.79	19.08	18.97	19.48
O00746	16.96		16.62	17.54	17.15		16.27		16.27	17.91	17.82																											17.1
O00748	23.49		16.74	17.38		19.97	21.81	22.1		20.13	20.35	16.95	20.08	21.66	17.53	19.76	20.16		18.37	20.25	20.43	21.64	21.27	22.97	20.1	18.1			22.55		21.1	23.49		21.57	21.87	21.52			22.81	20.74	20.88	22.92	22.93	21.2	21.96	20.27		19.51	16.72
O00750	17.86				19.83		17.29	16.74		16.51			16.9	16.45	18.77	18.32	19.94		18.65	17.05	17.08	17.82	17.58			16.07										18.3	19.41	19.89		18.32	18.51
O00754	20.77	20.59	18.15	19.15		20.13	20.73	19.76		18.88	19.1	20.36	19.53	19.84	18.58	20.02	20.21	20.34	20.33	20.21	20.22	20.4	19.97	19.71	19.06	20.47	20.5	20.52	20.13	20.16	19.5	20.27	19.45	19.86	20.31	19.42		18.53	20.51	19.83	19.69	19.86	19.81	19.71	20.43	19.65	20.61	20.39	20.35
O00757												20.05		20.98	20.67	19.98	20.11				20.6								20.37							19.83			20.53			20.47	20.83	21.12	19.94		19.68	20.31
O00762	19.08	18.93					18.03			20.15	20.08	18.46	17.34	20.38		18.77	20.56	19.97		18.9	18.48	19.15				19.58		18.17		17.47	20.32		19.96	18.64	18.04	17.38				18.68	18.49				18.82		20.24	17.85	18.76
O00764	21.83	21	19.86	20.1	20.37	21.51	20.04	20.71	19.27	21.44	21.39	22.1	22.09	22.43	22	21.72	21.68	21.02	22.34	20.96	21.1	21.62	22.25	21.03	20.3	20.75	20.75	20.57	21.13	21.4	21.76	21.51	22.26	21.87	21.06	22.94	20.05	21.33	20.71	21.21	21.24	21.62	21.49	21.48	22.32	21.78	22.2	21.54	21.91
O00767					21.15					20.77	21			21.12					20.76				20.31											19.97			19.29
O14497	18.41	19.79			19.23	19.34	19.05	18.45				19.49		19.16	18.64	18.81	19.03	19.83		18.79	18.8	19.89		18.18		18.86	18.34			18.67	18.62	18.12	19.44	18.82	17.56	16.32	18.78	18.69	18.76	18.94	19.07	18.22	18.43	19.42	19.23		18.4	18.19	18.9
O14498				17.37		20.41			20.61	21.1	21.16	17.95	20.17					20.95	18.81	19	18.77			21.34					18.66					18.74						18.29				20.52	20.37			18.97	20.2
O14519																											17.63						18.31	18.44												17.28
O14523	14.73	15.83						15.51				15.06		16.08		15.27		15.24	15.48	16	15.49	17.26	15.89	15.76	14.92	16.43														16.14									14.74
O14526					18.37																																	17.59
O14530	16.04	17.06		16.39	16.69	15.35	14.86	14.1		16.78	16.44	16.66	17.04	17.02	16.73	17.7	17.57	17.16	17.56	16.24	16.69	17.08	17.67	17.18	16.36	17.09	17	16.82	17.14	17.53	18.61	17.25	17.53	17.14	16.74		17.8	18.26	17.74	16.75	18.49	17.66	18.41	16.49	15.78	18.36	17.17	17.64	15.9
O14545		16.63		15.4								17																																					18.06
O14548	19.79	19.51			19.65	20.05	18.63	19.44		20.26	19.63	18.9	20.09			19.63	18.85		20.03	20.04	18.89	19	18.87	19.77	17.74				19.02		18.25	19.82	18.47	19.56	19.09	20.33	19.46	19.26	19.6	19.09	17.82	19.4	19.53	19.38	19.69	18.29	16.98	17.2	19.31
O14558			23.83	23.76		22.02		22.04	23.5	19.72	19.67				20.31	18.99				19.54	20.15			20.77	24.16	19.89			21.05	19.42		20.71			19.08				19.42			21.84	22.08	19.63				19.39
O14561	19.96	18.87			18.6	18.79		16.92		20.45	20.59		18.57	18.45	20.06	18.13	19.63	17.26	17.32			20.05	18.46	19.81					19.18	19.33	19.07	18.26	17.28	19.35	18.69	18.17		19.01	18.46	19.07		18.17	18.51		18.77			19.32	20.88
O14562	19.33	19.08			20.47			17.06		20.09	19.35	19.03	18.45	18.77	18.83			20.56		19.7	19.51												19.25	18.97	17.77	19.51	18.09	19.1		19.61							17.98		18.93
O14576									18.31
O14578		17.32								18.32		17.76		18.95	17.4			17.39		16.21		18.67	18.43			17.68					17.3		19.53	17.78	18.91	19.22				18.71						17.99	18.3	18.45	18.87
O14579	21.33	21.22	19.47	19.53	21.95	21.11	21.2	20.87	16.89	21.31	21.28	21.31	21.11	21.34	21.85	21.24	21.44	21.74	20.59	21.45	21.36	21.9	21.32	20.46	19.84	20.87	20.7	20.53	19.96	20.45	21.26	21.58	21.08	21.19	20.97	20.93	21.71	21.86	21.63	21.58	20.69	21.34	21.46	21.37	21.22	20.32	20.95	20.81	21.39
O14617	20.15	19.88	20.06	18.59	19.66	19.3	19.64	19.38		19.75	19.97	19.68	20.05	19.59	19.45	20.23	20.1	19.92	20.01	19.83	18.49	20.17	19.6	18.83	18.88	18.88	19.2	19.67	18.49	19.65	20.58	19.61	19.96	20.07	19.64	19.84	19.46	19.81	19.9	20.26	19.29	19.72	19.67	19.84	19.91	19.38	20.37	18.55	19.48
O14618	21.03	20.24	19.56	19.87	20.16	20.44	19.45	19.94	19.75	21.25	21.31	19.91	20.78	20.47	20.21	20.23	20.27	20.9	19.72	20.22	20.77	20.42	21.2	20.43	20.14	21.28	21.34	18.64	20.8	20.97	18.06	20.73	20.9	21.68	20.54	20.33	20	21.4	20.86	20.6	20.97	21.09	20.93	20.92	21.48	20.18	20.44	19.94	21.03
O14638						18.02								20.22		18.41	19.44			19.96	19.83		18.34	17.56						18.19	19.51	18.35			18.77				17.93	17.38						17.42
O14639	17.49	17.9			20.9	17.91	18.74	18.66		18.41	18.39			18.26	20.78	20.21	19.53	17.93	20.06	19.59	19.5	19.68	17.41	17.4		17.7			15.97	16.45	17.96	18.07	17.97	18.3	17.7	16.43	20.02	20.14	18.01	19.18	18.67	18.36	18.28	19.24	18.85			17.26	18.02
O14646	19.85	19.21			19.07		18.71	19.22		19.27	19.39	19.06		19.25		18.46	19.16	19.46		19.89	18.7	17.77	19.53	19.42		20.2					18.44		19.38	18.96	19.86	19.68	19.97	18.68		19.86	19.62		18.8		19.42		18.16		19.18
O14647	17.45	18.63			18.9			17.73		17.9	17.41			18.24	17.87		17.87	18.22		18.98	17.99			18.05		19.22							18.46		16.67			18.06											17.9
O14653	19.66	19.63			20.11	19.51	20	19.35		18.81	19.94	20.12		19.39	19.86	19.75	19.31	20.87	18.73	20.11	20.22	19.59		19.53		20.42					18.07	19.07	19.9	19.61	18.84	18.97	19.92	20.84	19.15		19.78	19.24	18.93				20.12	19.2	19.42
O14656	19.91	20.22		19.42	21.1	19.11	20.05	20.13		19.88	19.79	20.63	19.05	19.7	20.35	19.62	19.7	20.67	19.71	19.4	19.57	19.96	20.33	19.68		20.04		18.98			17.78	18.33	18.72	18.12	19.65	19.85	20.53	20.86	19.65	19.47					19.18		19.84	19.46	20.23
O14657		18.28			19.72	18.59	19.8	20.69		19.5	19.35	18.48	18.29	19.19	21.11	19.2	19.95	20.31	18.07	20.52	19.93	18.99	19.87	19.67			18.65					18.94	19.06	18.56	21.56	21.09	21.47	21.37	21.11	21.13	19.29	18.76	18.66	19.37	19.05		19.41	20.6	19.75
O14662	18.73	19.45	18.17	18.91	18.11	17.63	18.42	17.75	16.73	19.13	19.21	18.06	17.8	18.38	17.75	18.4	18.88	18.54	19.15	18.89	18.48	18.93	19.35	19.67	17.8	20.16	17.32	16.87	19.09	17.41	19.52	18.05	18.38	18.89	20.01	17.98	19.38	19.45	18.45	17.65	18.76	17.96	17.87	17.74	18.16	19.48	19.16	18.11	17.48
O14672	20	20.09	19.44	19.32	20.59	18.81	19.65	19.5	20.28	19.2	19.19	19.92		20.39	18.56	19.38	19.22	20.01	19.39	19.18	19.12	19.86	20.33	18.62	19.62	19.27	19.13	19.69	18.51		19.46	20.14	20.26	19.66	19.39	19.79	19.83	19.96	20.54	19.09	20.06	20.12	20.21	20.37	18.74	19.72	19.11	19.33	19.56
O14681	20.44									19.68	19.55			20.84																						19.75				20.1									19.83
O14682										16.46				17.13						16.73																													16.14
O14683	17.59				18.28			18.52		18.6	18.55			17.48	18.37		17.41			18.01	17.73		16.95	18.09								18.31	16.71		19.34	18.88			19.67	19.1		18.89	18.86						17.67
O14686					15.86					16.84	16.52	16.94				16.49	17.44			16.68	17.65									16.29	16.64		16.15	16.07	17.19	16.73	16.4	17.4	16.53	17.54	17.32				15.66		17.51		18.04
O14727					18.67					18.15	18.42	19.88			20.32	18.46			17.61			18.7	17.69								17.61	18.73			19.71	17.95	19.28	18.35	19.12	18.78	19.62	19.05	17.89						18.16
O14730
O14732	19.21	17.82			19.73			18.66		19.27	19.35	18.28	18.31	18.01	19.16	17.57	18					19.39	18.95	19.67		18.53			19.15		17.89	19.46	18.85	18.32	19.17	19.41	19.16	19.43	19.12	19.07		19.31	19.04	20.05			19.24		18.48
O14733	18.53	16.3	18.11	17.56	17.26				18.71	16.16		17.37		18.04	17.57	18.46	18.26	17.43		17.87	17.04	19.17	17.3	17.93	18.42	17.04					16.84		16.85	17.68	16.83	17.53		16.73		18.67	18.06	18.38		18.14	18.51		17.11		16.87
O14734	18.92						16.93	14.89		17.33	17.5			17.01		15.45	16.26	18.26	15.95	17.68	17	16.73	15.79	18.19		16.64									17.99	18.36				18.11					18.8			18.47	17.21
O14735	18.6		18.02	20.15	18.35	16.35	19.95	18.95	19.03	18.59	18.64	15.84	16.07	18.23	19.91			20.6	18.55	18.61	18.73	18.3	19.68	18.37	19.52	17.27			15.91			16.28				19.87	17.89	18.76	18.56	19.67		16.13	16.56						19.01
O14737	21.93	23.22	21.09	21.04	22.45	20.92	21.65	21.4	20.79	22.59	22.6	21.85	21.69	22.67	21.68	23.25	23.59	21.72	22.24	22.4	22.26	22.2	20.27	21.56	21.1	21.98	22.23	22.21	21.47	21.72	22.68	21.24	22.93	22.06	21.57	21.34	21.69	21.81	21.11	21.53	21.53	21.15	21.17	21.37	21.55	21.17	22.21	21.42	22.14
O14744	20.87	21.08	17.87	17.72	21.1	18.37	17.74	19.54	17.48	19.22	19.26	20	20.39	19.85	20.17	19.75	19.79	20.55	19.47	19.14	18.02	20.47	21.08	17.23	17.75	20.25	18.89	19.41	17.74	17.94	19.21	20.01	20.22	19.94	19.21	20.95	19.92	20	18.75	19.4	19.18	18.77	19.9	19.46	19.07	19.54	19.36	19.04	20.36
O14745	21.59	20.31	20.08	18.98	21.09	20.73	21.78	20.71		20.49	20.34	21.53	21.47	20.38	20.27	22.06	22.82	21.43	20.91	22.56	22.49	22.23	20.53	21.27	20.14	21.74	20.01	20.02	21.32	21.85	22.58	22.37	22.11	22.55	22.11	22.15	20.44	20.22	22.47	22.26	21.49	21.71	20.96	21.45	22.28	20.99	21.56	21.72	21.65
O14757		16.57								16.9	16.68	17.36		17.37			17.36						18.27			16.71
O14772	17.1
O14773	23.76	24.54	22.37	22.48	22.96	23.47	23.73	23.17	18.88	23.14	23.1	23.96	22.82	22.05	22.64	22.37	22.46	23.77	21.68	23.61	23.99	24.18	21.03	22.97	21.95	23.67	22.73	22.83	22.42	22.66	22.43	23.52	23.74	23.18	23.27	22.17	22.6	23.07	23.14	23.25	21.58	23.05	23.04	22.54	24.21	20.73	23.55	24.44	24.01
O14776	20.78	21.12	18.75	18.93	21.2	19.6	20.78	20.06	17.17	21.01	20.97	20.18	20.06	20.99	20.35	20.52	20.76	20.62	19.98	20.36	20.49	21.08	20.08	20.18	18.87	20.37	18.53	18.98	19.2	19.66	19.61	19.84	20.8	20.09	20.54	20.94	21.11	21.11	19.63	21.03	19.24	19.67	20.03	19.39	20.24	20.42	19.69	19.73	20.8
O14786		18.63	18.29	18.56		18.4	16.92	17.36					16.53					18.08		17.51					17.38	18.94	18.81	18.73				18.02											17.94	18.04				18.22
O14787	17.58	17.98	18.26		17.35				18.92	16.36	19.08	16.35	16.23	17.68			16.98	16.5		16.36	15.46	17.2	15.52			16.6					16.03			17.15		18.14	16.99	17.61	16.91	18.21	18.9	17.32	15.99					16.36	15.96
O14791							19.7	19.54				18.55	18.88						20.03				19.9
O14795					18.74										18.12							18.51										17.09				18.54			17.38	17.19
O14802	18.29				17.85			18.55		18.24	17.8			15.34	17.73		17.64	18.23		15.45	19.47			19.16		19.16							18		18.82
O14815					18.45			16.19							17.7																	17.32			15.37		17.92	17.12	18.33			16.7	17.01	16.33
O14818	22.47	22.31	20.45	20.58	22.14	21.22	21.13	21.15	19.9	22.19	22.12	22.24	21.83	22.17	21.77	22.16	22.55	22.37	21.66	21.88	21.8	21.6	20.63	21.18	20.52	21.67	21.54	21.51	21.52	21.9	22.52	22.13	22.6	22.38	21.64	22.03	21.66	21.85	22.07	21.79	22.21	22.19	22.17	21.58	21.76	20.83	22.47	21.87	22.51
O14828	20.47	20.12			20.56	19.43	19.74			17.98		20.01		20.32	20.84	20.74	20.74		19.74	19.61	20.39	21.04	20.22	19.74	18.99	20.12		19.43		19.74	19.74	19.57	20.4	20.16	19	19.8	20.19	19.83	19.25	19.6		20.09	19.69	19.73	20.53	20.13	20.36	20.89	20.11
O14832											16.36			19.96	20.26								18.66													19.6
O14841	22.4	17.47	19.03	19.17	19.98	18.92	19.3	19.47	18.28	18.59	19.28	20.09	19.88	21.93	19.95	19.65	20.12	18.61	19.66	19.9	19.96	19.31	21.61	19.15	19.98	19.29					16.74	19.11	18.97	19.56	19.57	21.24	19.81	19.53	20.63	19.69	19.2	19.57	19.32	18.44	18.81	19.55	18.99	18.9	19.63
O14874	20.83	19.25	19.35	19.16	20.29	18.8		19.35	16.55	19.65	20.11	19.29	19.09	19.15	20.38	19.29	18.78	19.93	19.71	18.93	18.93	19.92	22.16	19.1	18.72	19.95			18.28		16.96	18.96	20.21	18.51	20.09	20.02	20.85	20.84	20.62	20.37		18.73	18.99	19.35	19.57	20.18	18.75	18.18	20.05
O14879		19.1	17.08					18.32				18.91						17.63								18.39	19.1	19.7			18.2			18.5											17.19		17.65	20	17.47
O14880	20.65	19.75			19.97	19.97	17.84	19.68		19.54	19.31		19.05	18.26			18.9	19.49	18.49	20.38	20.49	19.98	19.32	20.12		17.4			18.54						19.99	20.26	20.13	20.25	20.4	20.42	17.84	17.48		17.06	17.98				19.29
O14896	19.08	17.06			20.42	16.8	18.43	19.02		18.38	17.7	17.73		17.86	18.67	18.33	18.08		18.43	17.46	18.42	19.19	17.28	17.21								17.58		18.22	18.9	17.63	20.06	20.29	19.49	19.99	17.01	18.68	18.44	18.92	17.57				16.55
O14907	21.08	19.38		21.01	20.9	20.34	19.93	20.3	18.35	21.73	21.64	20.84	21.02	21.61	20.7	20.37	20.84	20.92	20.15	21.01	20.8	20.2	20.28	21.11	21.39	20.98	19.56	20.23	20.16	20.05	20.01	21.13	21.42	21.23	19.96	21.14	20.3	20.17	20.44	20.28	20.78	19.92	20.11	20.55	19.8	20.22	20.72	20.05	21.56
O14908	19.81	17.86	17.63	17.59	19.8	18.77	19.45	18.12	17.04	19.48	19.37	19.61	18.74	19.71	18.52	20.1	19.94	19.47	19.79	19.58	19.59	20.53	20.14	18.08	18.15	19	18.93	18.91	17.46	18.27	19.92	20.1	19.94	19.55	20.11	18.5	19.28	19.44	20.46	20.44	20.43	19.98	19.84	18.8	19.49	19.77	19.58	19.31	19.69
O14910	21.52	20.37			21.55		19.18			21.72	21.79	20.34	20.83	21.33	21.56	21.01	21.71	21.04	19.84	19.48		20.79	19.8						21.03		21.18	21.51	21.97	22.58	21.03	21.27	21.13	21.33	20.47	20.97	21.83	21.26	20.29	20.23		20.58	20.5	20.8	20.78
O14920	19.22			17.85	17.84			18.57		19	17.6	17.73	18.28	18.93		16.58	17.66	17.43	18.15	16.12	17.06	18.34	18.76			17.25							18.08		18.11	18.42	18.52	19.34	18.61	17.94			17.72	18.21	18.77		17.1		18.18
O14924	26.14	26.98	20.16	20.19	26.66	25.95		25.73	23.85	28.43	28.24	25.36	26.44	27.73	25.92	27.32	27.26	26.31	26.5	26.23	19.65	21.11	25.09	26.23	24.89	25.24	25.83	25.63	26.77	26.14	26.15	26.48	25.7	26.34	25.97	25.73	26.02	20.53	26.26	25.44	26.57	25.37	25.45	25.79	20.61	27.02	26.22	21.38	25.52
O14925	20.85	19.89			19.17					20.19				17.03									20.79										18.21		19.73		20.3	19.13	20.17	20.57									20.03
O14929	20.49	21.59			19.21	17.8	20.16	18.27		20.41	20.44	21.03		20.37	17.51	19.62	20.13	20.68	19.38	19.55	18.89	19.58	20.79	16.6		19.99	16.42				18.58	18.06	19.32	18.2	19.58	17.72	19.36	19.62	17.81	18.95	17.76	18.75	18.26			19.01	19.33	18.84	20.34
O14933	18.41	19.01				17.08	17.44	18.94		18.41	18.94	20.15	19.55	18.35		18.53	19.06	18.28		19.08	18.81	18.53				19.94	18.5				17.75		19.64		18.1	18.08			17.55	18.29		18.71			19.35		18.8		19.19
O14936	20.03	18.61	17.5	18.36	19.91	19.65	18.78	19.56		20.34	20.14	18.39	19.36	19.67	19.87	19.51	19.9	18.69	18.27	19.24	19.24	19.2	18.45	19.15	18.3	18.58	18.92	18.29	18.91	18.22	19.71	19.26	20.03	20.41	19.71	20.08	19.77	20.08	19.52	19.73	19.5	19.39	19.49	18.66	19.95	18.73	18.81	18.9	19.77
O14949	22.18	20.89	20.03	19.47	21.16	21.12	20.82	21.95	19.81	20.6	21.38	20.58	21.44	20.73	19.64	20.72	18.96	20.83	22.14	20.63	21.64	21.13	20.93	20.9	20.53	20.58			18.84			21.27	20.09	19.33	21.95	23.47	20.43	20.99	20.59	23.02	18.78	20.33	21.38	19.27	21.08	19.2	18.71	20.96	22.29
O14950	23.51	22.95	23.73	23.68	23.11	23.83	21.46	23.25	22.88	24.14	24.12	23.51	23.56	23.19	23.6	23.87	23.81	23.28	23.03	23.34	23.36	23.61	22.81	23.77	23.45	23.12	23.42	23.4	23.61	22.91	23.1	23.66	24.05	24.27	23.11	23.07	22.59	22.6	22.82	22.82	23.73	23.42	23.33	23.41	23.72	22.67	23.46	23.7	23.52
O14957	18.16													18.37		17.69			17.17																	18.47													17.28
O14958			14.85						17.45
O14964	18.72	19.07	19.73	19.59	19.51	18.16	20.38	19.03	18.63	14.87	17.95	20	18.57	20.71	20.08	18.85	20.16	19.28	18.98	19.26	18.94	20.16	18.49	19.91	20.76	19.57	19.93	19.69	19.99	19.63	20.24	19.41	19.41	20.62	18.54	17.8	16.88	17.46	16.76	17.62	19.74	19.18	19.32	18.53	20.27	18.48	20.38	18.57	18.99
O14966			17.99		19.4		19.66														19.41																	19.49						19.06
O14972		15.48	15.24	16.08	17.19	16.24		15.89	15.83	17.21	16.73	16.5				16.19	15.34	15.52		14.29		15.7	15.35	15.48		15.01			14.18			17.32	16.83	16.56			16.83	16.7	17.75	16.4		17.04	16.63	15.91			13.67		17.46
O14974	19.03	20.35	21.75	21.85	20.59	20.89	20.36	20.86	22.11	20.69	20.7	20.36	18.51	20.26	20.95	19.84	20.75	20.67	19.21	20.05	20.39	21.05	18.85	20.59	21.75	20.8	20.98	20.88	21.49	20.99	20.52	20.87	21.78	21.11	20.02	20.42	20.69	20.46	20.13	20.8	20.54	21.36	21.25	20.58	21.1	18.98	21.63	20.75	21.48
O14975	18.34	17.9			19.51			18.93					19.32	19.32	17.9								18.74									19.53	19.06	18.31		19.43	19.42	19.29	19.9		17.41	17.87				18.08		18.12
O14976	20.2	19.02	19.5		21.11	19.9	20.9			19.89	19.71	20.44	20.21	20.59	20.4	20.21	20.44	19.71	20.62		18.83	20.67	19.91	19.61	19.19	20.38	19.7				19.83	20.82	20.89	20.64	20.83	20.42	20.59	20.05	20.84	20.82	21.01	20.37	20.52	20.74	20.2	19.17	20.55	20.84	20.86
O14979	22.5	22.92	21.29	21.06	22.01	21.6	19.46	21.77	19.01	22.57	22.45	22.24	21.38	22.55	21.84	22.78	23.21	23.06	21.76	22.21	22.1	22.12	20.77	21.49	21.03	22.11	22.08	22.08	22.33	22.74	22.54	21.76	23.11	22.91	21.54	21.25	21.93	22.2	21.26	22.24	22.45	22.03	22	21.81	22.71	21.16	22.54	21.89	22.26
O14980	20.6	20.45	18.74	18.91	20.54	18.79	19.27	19.14	18.47	20.12	20.28	20.46	19.61	21.19	19.64	20.58	20.75	20.52	20.36	20.3	20.27	20.48	20.38	19.55	18.82	20.11	19.54	19.53	20	19.41	20.58	19.8	20.81	20.62	19.29	20.2	20.67	20.67	19.85	20.33	20.11	20.33	20.16	19.65	20.21	19.54	20.37	20.28	20.39
O14981	18.77	17.63			18.61		17.68	17.87		17.65	17.7	17.96		18.14	17	17.63	17.61	17.4		18.2	18.32	19.34	19.07	17.91		18.53	17.53	17.38	17.64	18.03	17.1	17.23	18.25	17.53	18.8	17.33	17.25	17.01		17.22	17.49	17.14	16		17.91		17.8	17.04	19.2
O14983										20.42	20.46
O14994	18.67															17.91
O15013			20.8	20.61																													19.32
O15020		19.59								17.94	17.56		16.96	18.03			18.27	18.21		16.99	16.88	17.1	17.36										17.88			17.38	16.42	17.69		17.03	17.09			17.85	17.25	17.84	17.02
O15027	19.99	20.04	18.91	17.03	21.67	20.33	20.7	19.92		20.12	19.95	20.37	19.68	20.22	21.72	20.08	20.01	20.59	20.48	20.47	20.42	20.57	20.16	18.42	18.92	18.59	18.58	18.9	18.69	19.23	18.73	19.56	19.98	18.85	20.33	20.77	21.15	21.03	20.22	20.44	20.1	19.88	19.66	19.6	19.71	19.14	19.95	19.3	20.32
O15031	19.51		20.5	19.21	19.72	17.64		18.62	19.33	18.43		20.45	19.82	19.14	19.44	19.63	19.92	18.62	18.81	19.68	19.89	20.2	20.39	19.38	19.46	20.71	18.18	18.52	19.08	18.86	19.48	20.38	20.35	20.33	19.02	19.23	21.37	20.34	19.66	19.45	20.45	20.24	20.48	20.49	20.26	20.33	19.47	19.98	19.89
O15037	18.25				18.06
O15042	21.01	20.74	18.84	18.99	20.86	18.55	20.01	20.03		20.64	20.93	19.94	19.49	20.73	20.26	20.7	20.93	20.52	19.75	20.35	20.07	20.73	20.36	20.06	19.03	21.24	19.08	19.24	19.79	19.06	19.6	20.04	20.71	20.02	20.47	20.42	19.95	20.48	19.34	20.57	19.73	19.59	19.34	18.8	20.36	20.13	19.59	20.32	20.15
O15047																	16.24													16.24			16.54
O15056	15.73				14.55											16.1	15.58		16.18	14.04							15.7	15.46				15.96	15.51	15.74			17.52		17.19			15.59	15.53					15.44
O15061			25.13	25.03	18.01	21.61		21.29	23.93	19.39	18.63			19.24	21.87	21.28	19.69	19.07	18.84	17.3	18.79	18.54		19.73	25.09	20			20.48	19.14		19.83	15.71	16.85	18.8			18.84	18.45	18.44		20.77	20.84					19.33	18.72
O15066	18.66				18.2	17.28	19.7	15.82		18.29	17.62	18.9		18.61	17.28	17.84	18.99	18.85	15.94	19.35	17.19	17.49		19.09		18.72			16.7		18.97	17.55	17.93	18.46	19.64	19	17.9	16.57	20.83	18.44	18.16	17.74	17.27	18.04	18.58		19.74	18.28	15.04
O15067	20.09	22.49	19.58	19.75	21.95	20.04	21.06	20.81	17.33	21.02	20.68	21.67	19.94	21.96	21.19	20.06	20.42	21.9	18.21	20.94	20.91	20.81	20.19	20.2	19.68	21.05	20.59	20.41	19.7	19.09	20.47	19.72	20.86	20.66	20.45	20.18	21.41	21.52	20.03	20.42	20.35	20.41	20.46	19.22	20.7	17.94	21.39	19	21.29
O15068					17.26	15.23	16.26					15.62			17.19	16.37				16.01	15.73	16.86														14.77	16.7	17.09	16.4	17.2					12.97
O15075			18.96	19.2		19.09	17.58	18.05	19.89		16.63				18.3			17.83		19.08	16.18			18.03	18.46	19.01				18.57		17.87		17.22	18.51		17.7	17.01	16.03	16.76		19.39	17.69		18.42			17.28	18.09
O15084	17.59	18.24			19.89		18.27	18.18		19.04	18.83	17.44	17.61	18.66	18.25				17.46	18		19.06	18.49	15.35		18.54							17.77		18.3	18.37	19	18.44	18.3	18.94					18.08		17.45		18.77
O15085	18.68	18.3	19.31	19.38	18.36	17.38	18.61	18.67	17.46	16.37	17.96	18.72	17.89	18.93	18.65	17.99	18.21	18.56	18.43	18.81	19.05	18.76	18.83	18.57	17.9	18.81	16.82				17.9	18.35	18.36	17.75	18.54	18.15	18.5	17.8	16.79	18.99		16.65	17.59	18.3	17.2				18.63
O15091	17.14	17.59			19.48	16.92	16.23	18.47		18.21	18.15	18.03	18.1	19	17.49	18.84	18.09	18.7	18.18	16.89	17.11	18.13	17.04	18.42		18.37			17.22		15.65	18.48	18.82	18.17	18.89	18.55	18.72	19.58	18.14	19.35	18.48	17.7	18.11	17.54	16.89		17.57	18.86	18.25
O15111	17.25				19.42					17.15	17.03			17.17								17.46															17.04	17.66		17.83
O15116	19.68	19.85	19.4	19.62	21.03	20.03	21.27	19.56	19.58	19.68	19.68	20.25	19.84	20.33	19.72	19.98	20.42	20.26	19.39	19.65	19.77	21	20.58	20.28	20.14	19.92			19.71	19.18	19.62	20.21	20.48	20.51	20.42	21.16	20.6	20.67	19.52	19.86		20.66	20.54	20.71	21.33	18.57	20.98	20.99	19.93
O15117				17.17			17.04					18.07														18.45				17.24									15.96										18.62
O15118	19.38	18.92			18.04					19.29		18.05		18.83				18.83	18.46	18.67	18.07	18.86																	18.72		17.78						17.26		18.86
O15119		16.76																16.55															16.77								17.14
O15120	20.34				20.18		19.96	19.06		20.68	20.69	20.27			19.8	19.18	20.03	20.2	20.09	20	20.03	18.96	20.12	17.91											19.24	20.19	20.27	18.6	19.74	19.28									20.21
O15121		19.06								18.98	18.04																																						18.38
O15126	18.21	18.22	16.9		18.82	17.58	17.55	17.79		18.4	18.76	19.01	18.82	18.56	19.11	18.83	18.9	18.5	17.61	18.32	18.14	18.66	18.85	18.84		18.19	17.95	18.16	18.92	19.06	18.44	18.97	18.54	18.78		16.18	18.53	18.07	19.16	18.82	18.74	18.64	18.12	18.22	18.04	18.15	18.2	18.02	18.96
O15127	19.29	18.47	18.62	18.21	20.15	19.35	21.83	20.23	17.02	19.14	18.37	19.46	17.79	19.61	19.24	19.47	19.63	19.61	19.27	20.7	20.77	19.42	18.59	18.7	18.93	19.39						20.2			19.2	19.17	20.26	20.51	21	20	18.81	20.42	19.98	19.08	18.64		17.75	18.22	19.66
O15143	21.93	21.89	21.08	21.22	22.07	21.87	22.3	21.69	18.89	22.27	22.28	22.66	21.8	21.61	21.36	22.05	21.81	22.17	22.13	22.1	22.09	22.36	20.81	21.86	20.5	22.25	21.74	21.82	21.24	22.11	21.97	21.75	22.12	22.01	22.15	22.27	21.62	21.59	22.14	22.28	21.35	21.5	21.52	22.02	22.06	20.51	22.08	21.85	22.56
O15144	21.87	21.63	20.98	21.13	21.9	21.57	21.39	21.11	20.52	21.3	21.16	22.16	21.9	21.48	21.5	21.83	21.97	21.72	21.9	21.65	21.69	22	20.92	21.14	20.7	21.39	22.24	22.22	21.65	22.18	22.59	22.25	22.27	22.46	20.94	21.7	21.62	21.9	22.32	22.09	21.87	22.65	22.53	22.45	21.79	20.99	22.4	21.82	22.06
O15145	21.95	21.97	21.44	21.41	22.32	21.97	20.35	21.71	20.65	22.34	22.09	22.4	22.04	21.76	21.92	22.35	22.36	22.1	21.86	21.83	21.86	22.31	21.05	21.86	21.05	22.26	22.18	22.11	21.69	22.06	22.44	22.48	22.67	22.59	21.95	22.17	21.89	21.92	22.33	21.97	22.08	22.19	22.27	22.42	22.32	21.15	22.54	22.29	22.68
O15155	17.49	17.31			18.09	17.37				17.52	17.22			16.86	17.4	17.58	17.63	18.24	17.33	17.71	17.48	17.74		16.71		16.99	17.16	17.64	18.23	17.09	17.93	16.96	17.2	17.4	16.26		18.43	18.67	17.92	18.34	16.85	18.14	18.12	16.71	17.35			16.99	17.83
O15160	21.81	21.55	19.25	19.36	21.41	19.25	20.46	20.29	18.24	20.93	20.95	20.69	20.33	21.11	20.79	21.58	22.03	20.98	20.84	20.93	20.98	21.16	20.84	19.89	20.03	21.36	19.96	20.07	20.03	19.93	21.09	18.57	21.62	20.25	20.64	20.67	21.17	21.36	18.92	20.93	20.84	19.09	19.34	19.5	21.24	20.45	21.09	20.71	21.03
O15162	19.01						17.18													18.78		18.04	19.11													18.29				17.99									17.58
O15164	18.37	17.26								19.7	18.43			18.02		17.09	17.25	17.22				16.22										15.89	17.01	16.84		19.21		17.79			16.6		16.17	15.25					17.47
O15173	21.59	21.51	21.82	21.68	21.77	22.32	22.12	21.92	21.55	21.07	20.8	21.99	20.74	22.58	21.53	21.68	20.57	21.59	21.26	22.2	22.23	21.72	21.26	21.59	21.53	21.49	17.39	20.34	20.9	21.75	21.07	21.62	19.96	21.21	21.68	21.89	20.64	21.25	20.42	21.7	20.31	22.15	21.55	22.08	21.22	21.09	21.05	21.34	21.22
O15195	17.57				18.02	18.27	19.03	18.81			15.95	18.9	18.5		17.12	17.3			18.44			18.85	18.66	18.91	17.36				17.61		17.01	20	18.79	19.24	19.4	19.11	17.07	17.2	20.61	19.18	19.43	19.49	18.94	19.43	17.55		17.75	18.95	17.87
O15204																								18.8								18.83							18.67			18.4
O15211	18.49		17.97	17.59	18.36				16.54					17.21										17.44	17.91												15.98												16.4
O15212	21.69	21.4	20.09	20.05	20.92	20.19	19.95	20.27	19.35	21.72	21.88	20.83	21.03	21.61	20.36	21.38	21.67	20.96	20.74	21.17	21.13	21.49	20.62	20.41	20.33	20.91	20.32	20.11	21.11	20.31	21.16	20.16	20.95	20.13	21.5	22.16	20.76	20.7	20.3	22.26	21.16	19.43	20.31	21.11	20.62	20.45	20.68	21.33	20.81
O15213	18.66	18.83			18.5					18.94	18.73	17.21		18.16	17.78	18.56	18.53	18.14	18.65	17.94	18.25	17.94	17.68	19.2		18.78	15.13	16.33	15.99	15.58	17.45		18.36	18.31	18.22	17.9	18.23	18.19		18.87	17.96				18.25	17.56	17.03	17.78	17.82
O15226	19.02	19.57			19.58					20.07	19.6			20.24		18.63	18.91	18.56				20.09						18.35			19.17		19.64	19.26	17.4			17.72			18.37			19.02	18.19	17.32	19.59	18.52	20.08
O15228	18.14				18.42			16.52					15.17	16.11		18.91	17.8		19.81	17.24	18.3	16.87	17.92											17.45			18.1	19.13		17.98	18.45			15.38					16.71
O15230	18.88	20.44	22.95	22.94	18.45	21.07	21.07	22.48	22.33	20.53	20.49	20.54	19.32	20.48	21.2	20.7	19.04	22.02	19.44	19.07	20.45	19.78		20.12	23.07	21.7			19.87	19.6		20.89			20.22	19.45	19.8	19.09	20.02		19.28	20.86	20.84	18.98				19.47	18.7
O15231	19.14				19.6	19.46	18.79	17.85		18		17.93	16.74	17.24	18.06	19.74	18.63	17.6	19.77			18.31				17.9							17.88	18.95	18.11	18.33	19.67	19.79	16.75	18.31	17.97	17.03	18.93	14.97	18.04		17.07	17.95	16.81
O15232																																												19.64
O15234														17.81				16.66																	18.36											17.56
O15235	19.91				18.93			18.5			17.11				19.53			16.03	18.39	17.69															18.15	18.67	18.9	18.21											19.42
O15239	18.8					18.6	18.98	19.05	17.57	18.39			18.38	18.19			18.08	17.9	18.62	17.8	17.4	17.89		15.7							17.69	17.67	17.77	17.29		18.61			19.87			19.48	18.18		17.83				19.07
O15240
O15247			19.37	19.54		19.38		19.76										18.56		19.2	18.21				18.74	20.13			15.7	18.37		18.97		18.6	17.14				19.3			18.48	18.56						19.66
O15254	18.03			17.34	18.77	18.87	18.07	17.7		17.86	18.4	18.68		19.26	16.97		15.04	18.83	16.08	17.34	17.06	18.32		17.67	18.32	17.33						18.04			17.9		18.13	17.93	18.98	19.53			18.13		18.57			16.98	18.84
O15258	21.26	20.95			21.68	20.51				22.74	20.15	20.21		20.18				22.1	19.16							22.36													18.66	19.15									20.88
O15260	20	20.3			20.8	18.43	20.93	17.97		20.99	21.19	20.12	19.53	20.36	21.28	17.52		20.8		22.98	23.17	21.51	22.67	19.66		18.77						22.95			19.99	20.29	21.49	20.48	21.12	19.96									23.87
O15264	21.3	20.43			20.42	17.6	19.84	19.58		20.36	20.36	17.67	19.51	20.21	20.01	20.56	21.35	19.37	19.43	19.98	19.99	20.51	18.52	19.63	18.31	18.83	16.38	19.33	19.53	18.61	20.08	19.78	19.9	19.44	20.05	20.15	19.9	20.21	19.73	20.75	20.01	19.37	19.43	19.12	20.92	17.74		19.8	19.74
O15269	20.5	19.48	18.44	18.02	19.76	19.07	19.69	19.65		19.72	19.69	20.13	19.57	20.08	19.32	18.96	19.69	20	19.05	19.32	19.7	20.24	20.39	18.81	18.18	19.98	18.32	16.7	18.26		18.08	18.97	19.59	18.46	20.5	20.81	20.27	20.22	20.24	20.32	17.99	19.03	19.05	18.12	19	18.49	19.3	19.03	20.16
O15270	17.43	17.82			18.44		18.39	17.57		17.83	17.59	17.6	17.71	15.77	18.18	18.35	17.34	16.62	18.78	16.55	16.41	17.03	19.67			17.43					17.95	18.35	17.82	18.08	18.13	18.03	18.27	18.48	18.1	17.79	17.57	17.94	18.29	17.34		17.96	18.77	18.95	18.13
O15294	19.26	19.85		16.13	19.33			17.51		18.83	18.58	18.76		20.26	17.43	18.44	18.09	19	17.26	18.06	17.93	18.84	17.4	17.63		18.55		19.43			19.77	19.47	20.68	20.01	18.38	17.47	18.89	19.42		18.43	18.88	18.29	18.69	18.23	18.52		18.83	17.54	19.69
O15297	20.99	20.89	21.05	20.84	20.66	21.93	22.41	22.1	21.67	22.51	22.67	19.87	22.33	21.06	22.34	20.52	20.94	20.12	19.91	20.14	19.64	19.91	22.41	21.22		19.9	22.56	22.47	21.9	22.65	20.71	20.34	22.21	19.03	19.51	21.6	22.02	20.38	22.1		20.46	23.54	23.29	22.13	22.26	21.94	22.85	21.21	21.6
O15305	21.64	20.8	19.12	18.98	22.01	20.18	20.71	21.2		20.65	20.76	19.92	21.28	21.13	21.65	20.55	20.54	21.05	20.34	20.02	19.21	21.64	21.66	20.26	20.52	19.9	20.22	19.94	20.69	19.9	20.7	21.05	21.13	21.26	20.32	21.27	21.07	21.41	20.95	21.2	20.4	21.09	21.18	21.01	20.95	20.69	19.55	20.34	20.57
O15321		18.96			19.11	18.21					16.98	17.88	18.49		18.74	17.85	17.82	17.37	18.66	17.84	17.35	17.89	19.01									17.88				17.14	17.91		18.43			17.96	17.02						17.63
O15327								17.91		16.77	18.53			17.76										16.07									18.06							16.63	19.49			18.93	16.23
O15344			19.18	19.18		18.08			18.91						17.75					19.07	17.94		18.65		18.98								19.08	18.31	18.95	17.07	17.83	18.78							19.47		17.99		18.28
O15347	21.26	21.63			21.6	20.4	21.8	20.57		22.59	22.62	21.25	20.47	21.33	21.11	20.8	21.38	21.76	20.3	20.92	19.94	20.48	20.53	19.93		21.02	20.08	21.67	20.52	20.07	21.05	20.47	21.76	21.81	21.2	21.37	21.07	21.21	20.23	19.82	20.87	20.47	19.87	20.42	21.43	20.52	21.59	20.29	21.77
O15355	20.6	20.84	17.75	18.03	20.18	18.54	19.44	19.3		20.29	20.35	20.54	19.72	20.62	19.43	20.37	20.54	21.08	19.58	20.14	20.07	20.6	19.59	19.51	18.17	19.92	19.19	18.22	19.1	18.33	19.75	18.88	20.59	20.05	19.89	20.43	19.62	19.77	19.5	20.35	18.6	18.61	18.86	18.69	19.4	19.54	20.22	19.55	20.74
O15357	18.1	17.88		16.15	17.92	14.43	18.55	15		19.27	19.05	16.28	15.66	18.3	17.32	17.23	18.22	16.76	15.72	16.43	16.37	18.62	16.59	16.02		19.47	17.91	18.84		16.55	17.49		17.29	17.97	18.48	16.81		17.97	17.44	17.91	17.92	17.49	15.23	15.3	16.21		18.72	18.41	16.4
O15371	21.37	21.7	19.52	19.47	21.51	20.27	21.56	20.31	19.38	20.99	20.97	21.2	20.17	21.4	20.55	20.97	21.14	21.43	20.26	20.73	20.7	21.29	20.13	19.95	19.16	21.18	20.93	20.91	20.75	20.78	21.19	21.38	21.79	21.65	20.59	20.86	21.14	21.31	21.12	21.06	21.21	21.43	21.46	20.9	21.04	20.69	21.66	21.4	21.4
O15372	20.07	20.05	18.69	18.34	19.83	19.01	18.96	18.84	18.48	19.52	19.38	19.84	19.03	19.94	19.6	19.75	20.1	19.72	18.73	19.22	18.81	20.02	19.02	18.74	17.91	19.31	19.98	19.79	19.59	19.44	19.84	19.78	20.59	20.29	17.81	18.62	19.22	19.18	19.81	19.3	19.5	19.93	19.9	18.84	18.89	18.43	19.71	19.39	19.87
O15379		15.91			16.66							17.07						17.22	17.61		17.23		18.2	15.1												17.15	17.88	16.77		17.48					17.71
O15381	18.58	16.47			15.93						18.13							18.32					18.25										17.87		17.57	17.63	18.22	18.87		18.93									18.39
O15382	19.59	19.63	17.23	17.82	20.46	18.21	19.26	19.74	17.55	19.9	19.72	17.77	18.96	18.95	20.66	17.83	17.52	18.24	17.91	18.38	18.65	18.21	19	19.29	18.07	17.67	17.41	18.04	17.6	17.15	17.22	19.46	19.36	18.02	18.72	20.14	20.92	20.93	20.77	18.63	19.58	19.87	19.97	17.15	18.72	17.36	17.69	18.32	20.1
O15393	21.34												19.8	19.42					20.22			20.87	21.15													19.74				20.15						19.94		21.21
O15397		20.1			17.35		19.22	19.41		20.05	19.84	20.4	19.42	20.02	18.95		20.06	20.19		19.67	19.78	18.05	18.63	19.24	18.76	18.2	18.7	19.03	18.88	19.11	17.12	18.49	19.29	18.19	19.26	18.95	19.5	18.25	17.11	17.73	17.29	19.03	19.02		19.37	18.68	20.13	19.61	20.41
O15400	22.93	22.54	21.48	21.54	23.2	22.22	22.21	21.63	21.15	21.71	21.67	22.14	21.02	21.28	21.88	22.34	22.84	21.92	21.96	22.6	22.54	22.55	21.63	21.4	21.05	22.12	21.34	21.21	20.96	21.75	21.9	21.65	21.92	21.6	21.7	20.99	22.96	22.91	22.14	22.38	21.62	21.85	21.78	22.38	21.99	20.66	22.06	21.98	22.17
O15438	19.59				20.25		19.81	18.7				15.64			18.31	19.89	18.7		19.95	16.82		19.36	18.67	18.68								20.89	18.31	18.78	19.3	17.74	19.5	19.73	21.24	20.01	19.31	19.47	19.6	19.8		16.62	16.98	18.16	17.48
O15439	17.91	17.93			17.48	16.98	17.54	18.06		18.36	18.13	17.57	17.95	16.66	17.78	16.95	17.85	18.33		17.21	18.39	18.23		18.68	17.17	18.93			16.79		17.19		17.71	16.24	18.44	18.11	17.82	18.7	17.47	17.1		17.06	18.91		18.56		16.33	17.78	17.88
O15440									16.67		14.35
O15446	19.92	19.4								19.36	18.9			20.12			19.3									19.5									18.87		17.8			20.46
O15460	18.86	19.16				18.48	18.5	18.85		21.41	21.06	21.48	18.9	19.77	19.5	19.14	19.54	20.3	20.05	18.64	18.85	19.28	19.38	19.52		18.61	20.96	20.58	19.13		19.35	18.48	19.23	20.04	18.57	18.42				18.54		17.11		17.58	19.62	19.25	20.25	19.14	18.62
O15479																		21.6
O15484	21.69		18.48	19.37	21.41	19.83	20.93	19.11		19.78	19.86	19.36	20.16	19.35	21.51	20	20.63		19.99	19.67	21.37	21.46	20.22	20.24	19.5	19.18					17.6	19.7	15.53	17.85	20.9	20.45	20.51	20.92	19.57	20.92	19.16	19.66	19.56	19.2	20.46	17.78		19.3
O15498	20.81	19.81	19.2	19.41	20.42	19.66	18.14	19.72	18.9	20.23	20.3	19.85	19.58	20.01	20.32	19.8	20.26	20.45	18.92	19.67	19.66	20	19.47	19.59	18.87	20.02	18.72	18.85	19.36	19.02	19.06	19.76	19.44	18.8	20.3	20.41	19.2	19.21	20.51	19.93	18.72	19.27	19.47	19.16	19.43	19.31	19.02	19.49	20.04
O15504	18.36																16.39
O15511	22.97	22.95	21.78	21.84	23.01	22.74	21.7	22.35	21.13	22.77	22.77	23.43	22.83	22.49	22.2	22.95	23.04	22.78	22.91	22.93	22.88	23.04	21.51	22.34	21.32	22.21	22.79	22.62	21.82	22.89	23.11	23.12	23	22.96	22	22.74	22.5	22.53	23.06	22.69	22.13	22.79	22.77	23.16	22.77	22.34	23.22	22.19	23.34
O15514		15.55			15.93						15.88			15.47		16.05		15.21			15.53		17.26				16.21				15.86	15.67	16.48			17.14				16.96	16.43	16.45	14.61		16.34				15.33
O15523	18.74	19.86	19.25	19.31		18.92	19.51		20.18	19	19.45	20.28		20.64	17.53			19.94						18.56	20.51	18.78	19.53	18.87	20						19.43							18.51	18.88		18.65		19.42	20.04
O15530	18.96	18.01	16.75	17.1	18.85	18.04	18.59	18.81	17.95	18.7	18.6	17.66	16.94	18.45	18.69	18.46	18.3	18.53	18.49	17.88	18.15	18.9	17.72	18.44		18.14	17.55	17.8	17.83		17.92	17.71	17.75	18.13	17.9		17.87	18.22	18.52	18.74	18.36	17.59	17.79	17.72	18.69		17.89	18.01	17.16
O15533	22.7	21.91	21.23	21.18	22.3	21.57	22.25	20.77	17.47	22.4	22.14	22.93	21.68	20.56	21.76	21.64	21.98	20.56	21.61	21.9	22.62	22.46	22.78	20.24	21.38	22.99	22	22.18	21.19	21.91	22.84	21.54	22.24	22.7	21.99	20.34	21.98	22.2	22.24	20.57	20.78	22.01	21.98	22.17	22.68	21.82	22.34	21.32	23.12
O15540
O15541	17.61									18.46	17.69																						19.99
O15551	20.25				19.46		18.4	18.74		18.37	18.74				17.28	18.87	18.82			19.22	19.27	18.64	18.83									18.88			20.78	19.93		18.61	19.85	19.3		17.49	18.11			17.99		18.29	16.04
O43143	23.09	22.38	20.62	20.55	22.59	20.99	22.02	21.9	18.51	22.35	22.4	22.41	21.81	22.73	21.84	22.29	22.77	22.58	21.78	22.26	22.21	22.42	21.98	21.68	21.03	22.14	20.35	20.4	20.86	20.76	22.08	20.83	22.05	21.64	21.85	22.22	22.23	22.57	20.99	22.63	21.56	20.95	20.87	21.1	22.12	20.71	22.06	21.75	22.13
O43148	19.97	20.35			19.09	18.48	18.51	18.54		19.84	19.73	19.14		19.17	18.12	18.55	19.39	20.06	17.57	19.03	19.08	19.63	18.56	19.34		19.25	19.51	19.4	19.11	19.74	19.58	18.98	19.45	20.13	17.8	17.62	19.3	19.06	18.63	19.23	18.81	18.53	18.04	18.65	17.92		18.71	19.04	19.44
O43149	16.33	16.1	15.97	17.11	17.48			17.11				17.24	16.89	16	17.03	16.97	16.63	16.41	16.28	15.64	15.68	16.96	17.39	15.25	17.14		17.85	17.5	16.57	17.83	17.38	18.69	17.32	17.46	17.19	16.71	18.18	17.66	18.19	16.24	17.99	18.43	18.38	17.47		18.67	18.1	16.56	17.33
O43156	18.54	19.11			19.22					19.18	18.23			19.8			18.95			17.89		18.43	17.29			18.28							18.51			17.28		18.4		17.89								19.29	18.89
O43159	19.16	18.05			18.19		16.46	18.02		17.67	17.84	17.24	18.09	18.32	17.9	17.87	18.57	19.36	17.94	17.91	17.97	19.22	19	18.18		18.08			17.01		17.25	15.78	19.04	17.45	17.72	18				17.96	18.21	17.72	17.24	17.72	18.86	16.89	17.6	17.97	18.48
O43164
O43166
O43169	24.39	22.05	21.43	21.26	22.88	22.31	21.51	22.05	20.02	22.72	22.62	21.83	22.58	23.71	22.72	23.19	23.2	21.74	23.79	22.77	22.78	22.68	21.35	21.62	22.46	20.98	20.35	20.14	21.01	20.33	21.43	21.48	21.67	20.61	21.95	23.31	22.26	22.3	21.92	22.8	22.39	21.39	21.47	20.98	22.07	20.32	21.45	22.63	21.88
O43172	21.59	20.54	17.78	19.1	21.42	21	20.98	19.6		20.68	20.22	20.42	19.98	20.78	20.22	20.63	20.83	21.07	20.57	20.17	20.33	20.98	21.33	20.85	20.52	20.19	18.51		19.56	19.16	20.43	19.48	21.07	20.36	20.09	20.45	20.45	21.11	19.32	20.63	20.06	20.03	20.94	19.61	20.56	19.81	20.51	20.71	20.52
O43175	21.14	19.77	21.11	21.31	21.16	20.91	22.4	21.19	21.47	22.39	22.39	20.48	21.78	24.87	23.45	20.7	21.62	23.31	20.65	22.53	22.85	24.74	24.68	21.12	21.9	25.21	21.23	21.41	21.62	20.95	21.96	21.44	24.1	23.32	23.26	22.92	21.92	22.09	21.39	24.56	22.46	22.08	22.04	22.97	21.17	23.89	20.47	22.1	23.92
O43181	20.1	20.04	18.91	19.5		19.66	18.89	20.8	20.52	21.21	20.7	19.72	20.52	19.31	19.91	20.05	19.88	19.7	20.15	20.35	19.51	19.68		19.87	19.86	20.52	18.65	18.87	20.94	19.71	20.76	21.37	20.75	21.33	20.52	20.44	18.04	19.55	21.53	19.27		21.33	21		20.96	19.92	20.33	20.22	20.95
O43182			19.73	18.62					14.84																																				19.33				17.92
O43187		25.88									18.51						24.57				25.88
O43194					17.06																	19.3		17.61
O43236											15.92
O43237	20.28	20.55	20.49	20.38	20.96	20.66	18.97	20.44	20.37	21.04	21.01	20.04	20.29	20.07	21.14	20.36	20.26	20.72	19.92	20.09	19.83	19.96	18.82	20.26	20.01	19.71	20.72	20.78	20.63	20.21	20.02	21.15	20.63	21.25	19.92	20.17	20.54	20.49	21.13	19.31	20.43	21.12	21.08	20.82	20.33	19.18	19.6	20.66	20.35
O43240		17.64				17.84																18.13																			19.42
O43242	20.43	20.69	19.03	19.12	20.28	19.48	19.81	18.83	18.93	20.96	20.77	20.42	20.06	20.47	19.99	21.09	20.54	20.62	20.45	19.85	19.97	20.74	20.49	19.69	19.11	20.32	20.68	20.53	20.22	19.5	20.8	20.88	21.31	20.88	19.47	19.74	19.98	20.14	20.21	20.38	20.75	20.99	20.93	20.06	19.82	20.31	20.8	20.92	20.81
O43251	19.89	19.14	19.1	19.72	19.33	19.8	19.46	19.86	18.32	21.08	21.28	18.86		20.2	20.32	19.93	20.19	20.76		19.89	19.85	18.39	19.93	19.84	19.71	19.4	19.78	19.81	19.57				20.45	20.36	20.5	19.92	20.34	19.9		19.55	18.65	17.91	18.91	19.29	20.37		18.31	20.14	20.59
O43252	18.25	17.9			16.91	17.85	17.05	17.59		17.2	16.97	18.1	17.96	17.87	16.45	19	17.02	18.57	15.37	17.53	18.83	19.23	17.91	16.2		16.96	18.61	18.54	18.93	18.17	18.39	17.19	18.16	18.46		18.1	17.01	15.79	17.49	19.1	17.49	19.57	19.78	16.95	19.05	15.75	18.27	17.81	15.68
O43264	17.86	20.5	23.45	23.04	18.09	25.96	21.62	18.81	22.27	22.12	18.65	23.91	22.01	19.93	18.14	23.16	20.3	20.17	21.18	21.15	21.15	18.35	18.34	25.04	21.89	20.54							17.44		18.83	15.91	19.84	20.32	18.29	18.26					23.5		18.18		21.33
O43272	18.39											19.86														19.41																					19.35
O43278	20.15	19.44			18.46		18.52	19.02		20.46	19.43	19.8	19.25	20.39	19.5	19.31	19.27	19.93	19.3	19.26	19.24	20.28	20.47						19.35		19.4	19.96	19.72	19.43	19.22	19.55	19.4		20.41	20.01	20.47	19.06	19.86	19.55	19.03	20.43	19.96	19.81	18.71
O43290	19.6	19.24			18.93	17.08	20.43	18.41		19.33	18.54	18.65	18.49	18.22	18.83	19.35	19.24	19.55	19.06	18.63	18.13	18.72		17.86		19.05	17.44	18.79	17.29	18.81	18.16	15.55	19.34	19.12	18.83	18.93	19.09	18.73	18.29	19.04	17.41	18.16	17.55	18.36	18.54	17.47	18.68	18.83	18.5
O43291	18.96	20.22			20.17		19.85	19.08		19.4	19.38	19.79		21.13	20.13	20.59	21.34	19.62	19.67	19.84	21.44	18.91	19.08	19.52		20.3					18.9				18.74	19.31	20.05	20.01	19.69	21.11						17.92		18.35	20.36
O43292	20.37				18.78		17.49	18.22				15.93		20.26	19.39	19.41		19.65	19.87	19.77	18.46	19.86	20.76	17.63		15.53									18.95	18.72	17.27			17.6									17.86
O43293			19.06	19.1		19.81		17.95	17.71	19.34	18.97	17.94		18.26	20.34	19.02		19.23			19.44	19.41		19.84	19.03	19.4	17.58		18.18			16.51	19.86	18.85	18.61			19.25			16.65				18.57			19.73	18.02
O43294	17.15	18.54	21.95	22.05	19.01	20.48	18.09	20.35	21.85	19.56	18.98	18.77	19.07	19.37	20.68	19.38	18.56	19.46	18.86	19.2	19.65	19.59	18.49	21.59	22.41	20.05	19.5	19.33	19.79	18.92		19.17	19.12	19.37	20.06	18.97	19.3	18.44	18.42	20.21		20.29	20.31	18.49	20.41		17.69	19.1	19.3
O43299
O43301		19.98	17.66	18.11		18.5		18.03	17.85	18.03				17.2	16.28		18.16	17.13	17.67	17.56	17.08			17.25	17.27		19.26	18.22	17.93			18.12	18.03						17.23			17.05	17.59
O43306					15.44																															16.51				17.19
O43310						18.4
O43312		17.7																									19.16	19.24								14.66
O43314	17.74	16.83			17.54	16.3	16.56	17.35		16.98	17.19	17.75	17.88		16.01	17.1	16.91	16.81	16.88	15.81	16.36	18.37	15.21			17.12	17.5	17.49			17.79	18.04	17.83	17.7	15.71	18.59	16.84	17.22	18.21	18.11		18.37	18.31	16.36	16.68		17.84		16.43
O43318	18.78	18.63		17.04	18.65							17.8		17.53			18.15									18.12						15.49	19.7				19.04												18.73
O43324	21.83	21.23	19.97	19.89	21.33	19.96	19.97	19.86	19.65	20.85	20.92	20.5	20.45	21.53	20.74	20.89	20.75	20.35	20.71	20.27	19.99	21.47	20.73	20.63	20.33	20.46	20.74	20.41	20.3	20.42	20.98	20.06	20.63	20.86	20.86	20.61	20.66	20.46	21.01	21.12	21.06	20.85	20.75	20.55	20.92	20.8	19.84	21.04	20.01
O43347																		17.64
O43353	20.38	18.82								18.8		16.54										18.24														18.71											18.42		18.22
O43374																	16.48				15.83													15.5		17.38									15.49
O43390	24.6	24.63	22.24	22.34	24.35	22.99	22.62	23.38	20.93	24.38	24.45	23.76	23.07	24	23.7	23.82	24.38	24.35	23.29	23.89	23.83	24.21	23.47	23.42	22.47	23.96	23.08	23.03	23.63	23.65	23.97	23.15	24.39	24.33	23.92	23.8	24.48	24.66	23.33	24.25	23.71	23.3	23.33	23.07	24.35	22.84	23.9	23.76	24.08
O43395	20	19.87			20.59	18.44	17.41	19.26		19.51	19.31	19.35	18.47	19.88	19.33	20.1	20.31	19.93	19.12	19.39	19.64	19.34	19.95			20.43	19.08	18.56	19.97	18.98	20.02	17.69	20.16	19.7	19.56	19.7	20.59	20.67	18.4	19.89	19.29	18.1	15.67	18.91	19.38	18.75	19.59	19.09	19.5
O43396	21.05	22.15	21.12	21.47	21.75	21.21	21.03	21.13	20.9	22.03	21.84	21.92	21.32	21.85	20.9	21.8	21.8	21.9	21.44	21.2	21.51	21.99	20.89	21.59	21.33	21.66	22.22	22.27	22.08	22.09	22.37	22.37	22.71	23.25	21.6	21.1	21.86	21.82	22.23	21.42	22.78	22.42	22.4	20.96	21.95	20.94	22.47	22.13	22.56
O43399	22.15	22.86	20.95	20.95	22.01	21.92	21.09	21.78	20.26	23.23	23.22	22.09	21.64	22.53	21.49	21.98	22.66	23.57	21.54	22.37	22.42	22.48	19.4	21.48	20.75	21.4	21.31	21.35	20.8	20.99	21.67	21.07	21.8	20.79	21.29	22.17	21.63	21.95	21.6	22.54	21.28	21.12	21.02	21.6	22.66	20.1	21.81	21.96	22.1
O43402	21.98	20.38			19.38	20.91		21.17		19.88	19.56		21.19	20.41	21.99	19.73	20.36	19.18	21.37	19.77	19.62	19.92	21.39	21.21	20.23	21.99							19.43	20.02	19.48	19.65	19.38	19.57	18.99	19.55		18.27		18.64	21.3				19.34
O43405		20.95																18.52																	16.87
O43414									19.4					20.33	20.38
O43427	19.57	19.13			18.23	18.57	19.15	19.04		19.99	20.1	19.02		19.25	18.73	17.52	18.08	19.47		18.34	18.31	17.59	16.26			19.97			17.24	17.83	18.95	17.99	18.13	18.35	20.17	19.31	18.21	18.48	18.2	20.04	17.99	18.27	17.97	17.56	17.5		17.77	17.46	18.11
O43432	17.55	17.73	17.71	16.94	17.31	16.04		15.39		17.27	16.79	16.52	14.61	16.77	16.43	17.07	16.86	17.79	16.78	16.86	16.96	17.83		16.57	16.97	17.13	18.34	18.06	16.9	16.81	17.21	17.62	17.84	17.78	17.71	15.88	15.74	16.16	17.43	16.96	17.59	17.27	16.7	16.16	17.46		17.5	17.35	17.3
O43447	18.59	20.49	16.04	20.04	20.58	18	18.68	18.51		20.59	20.44	19.21	18.52	18.79	18.93	19.58	21	18.88	18.25	18.27	18.81	18.14	20.48	19.74	18.92	19.02	18.61	20.53	20.42	20.01	20.73	19.65	19.74	20.91	19.56	20.75	20.45	20.77	19.36	20.78	19.07	19.65	19.35	19.57	18.96	19.31	19.54	19.58	20.62
O43451												19.58																																			18.03
O43464	19.95	19.94	18.42	18.89	18.87	19.74	18.18	19.4	17.74	18.68	20.1	19.16	19.82	19.97	19.63	18.74	19.01	18.49	19.04	18.59	18.95	18.83	18.64	20.07	17.63	19.01	19.71	20.2	20.21				20.27	19.64	20.83	19.66	20.24	18.66	17.33	18.49		18.95	19.31	19.41	19.93	19.46	19.92	19.92	18.59
O43474					19.72																	18.19										18.79					19.78	20.19	19.71
O43488	22.54	22.6	21.34	21.13	22.68	21.54	21.9	22.03	21.63	22.54	22.49	20.83	21.33	22.2	23.07	21.67	22	22.04	21.52	22.01	21.95	22.17	21.25	21.94	21.33	21.36	20.97	20.99	21.2	20.76	21.27	22.97	21.75	22.46	21.9	21.77	22.19	22.34	23.24	22.39	21.78	23.03	22.95	21.54	22.89	19.98	20.42	22.35	21.88
O43490						19.22		19.35				19.81	20.55	20.18					19.81			21.53			21.14									17.62		20.13			17.6	22.39					19		18.88
O43491	21.32	19.35	20.04	20.28	22.89	21.63	21.13	21.97	19.41	21.83	21.89	19.93	20.1	21.3	20.95	20.86	21.54	20.82	20.37	21.48	21.68	21.73	20.63	21.87	19.74	20.8	18.83	18.4	21.25	20.28	21.9	21.2	22.03	21.23	21.55	20.44	22.4	22.32	21.13	21.78	21.74	20.88	21.15	19.56	21.41	20.16	20.04	20.5	22.33
O43504	19.31	19.98	19.59	19.47	20.33	19.48	21.37	19.31	18.17	19.08	19.32	20.47	20.01	21.25	19.2	19.79	20.59	20.63	18.52	19.49	21.03	19.03	20.04	17.98	18.91		19.92	19.98	18.68	20.09	19.16	19.23	19.18	19.82	18.86	20.62	19.5	19.47	19.76	19.17	20.38	20.52	20.5	18.1	19.09	20.05	19.73	18.71	19.54
O43516			21.36			21.54	20.46				19.24	19.41					20.18	19.06		20.96	20.17	20.54				20.3									19.73												20.53	20.43	20.05
O43520	19.38				20.74		20.58	19.93						19.16	19.79	18.51			17.92	18.66		19.18	20.49	19.23								21.32			20.74	19.95	19.99	20.64	21.66	19.94	20.5	20.91	21.07		19.56
O43521	17.63	18.25					18.18									17.88		17.95	17.59	17.53	17.56	17.66	17.41												17.14				17.35	18.04
O43524	17.87	17.58			18.38		18.5	18.36		18.17	19.35			16.97		18.33	18.68		17.96	17.49	16.92	17.33										15.74	17.03	15.4	17.36		18.69	17.88	14.4	16.7		16.3	16.72						18.14
O43556			18.95	16.97		18.8		18.55	18.71																18.59																	18.48	18.52
O43566							18.75					19.34
O43567														20.06							18.85
O43570	19.82				20.45		19.67	19.67						18.12	19.64							19.48	19.73									21.76	17.98		18.61		19.21	19.43	22.61	18.72	18.42	20.16	21.79	20.02		20.41			18.97
O43572	16.8				16.37												15.65																15.68															14.41
O43581	17.88																		18.99
O43583											18.52				14.85							17.55					17.84	17.54	18.01	18.01	16.98		18.32	18.17		19.23	18.7	19.68	17.95	20.4	18.73					17.57	17.75
O43592	18.82	20.34			18.91	18.22	19.09	17.9		20.53	20.38	19.45	18.94	19.76	19.21	19.15	18.4	19.75	18.7	18.65	17.94	20.15	19.86	19.32		19.37	19.68	20.01		18.11	19.06	18.23	20.06	19.84	18.12	19.9	19.52	19.42	17.99	20.43	19.24	17.08	17.55	19	19.18	19.38	19.96	17.84	20.46
O43598	22.8	22.78	20.84	21.16	23.4	21.53	22.34	22.69	20.26	22.15	22.09	21.45	22.08	22.33	21.85	21.57	22.18	20.9	21.28	22.42	22.38	22.68	23.04	21.85	20.86	21.57	20.05	20.03	20.69	19.95	21.1	20.45	21.27	21.21	22.44	22.69	23.09	23.06	22.03	22.67	19.51	20.73	20.62	21.86	21.53	21.16	20.65	21.11	22.33
O43615	21.14	20.75	17.41	17.95	20.07	18.98	18.57	19.22	17.01	20.02	19.92	19.41	20.07	20.34	18.7	19.45	19.34	19.66	20.18	19.58	19.46	20.58	21.05	18.44	17.16	18.94	17.47	18.05			19.9	19.38	19.25	19.56	18.88	20.74	19.99	20.04	20.05	21.28	17.93	18.36	18.57	17.26	18.32	18.83	18.3	18.53	19.9
O43617	20.77	21.06	20.3	20.36	21.11	20.3	21.25	19.65	19.16	20.7	20.33	21.22	20.5	20.56	20.72	20.98	21.08	20.93	20.45	20.99	21.1	21.36	21.61	20.47	20.38	21.37	20.31	20.24	20.08	19.99	20.49	20.84	21.01	20.55	21.11	21.2	21.11	21	21.22	21.26	20.56	20.68	20.65	20.24	21.03	20.63	20.16	20.89	21.23
O43633	21.13	20.93		19.95	21.21	20.01	20.82	19.81		20.94	20.84	21.51	22.03	19.85	20.29	20.49	20.44	21.53	19.98	19.75	19.29	20.8	20.51	19.56		17.53	20.17	20.17		20.54	19.68	21.23	21.66	20.11	19.96	21.06	20.89	21.18	21.99	22.44	21.94	20.59	21.37	21.15	20.42	20.34	19.11	19.96	19.34
O43639	20.02	19.04					19.51	19.53		19.37	20.08			19.63		18.63	19.11	20.01	19.62	19.67	19.9	19.91		19.25		19.6								19.04	19.52	19.83		18.38		20.24				18.3	19.12				19.15
O43653
O43660	19.42	19.52	18.04		18.9	17.72	18.94	18.28		19.13	19.1	18.6	17.83	18.44	18.13	18.69	19.44	18.88	18.74	20.29	18.99	19.04	17.92	19.34	18.53	19.07	17.93	17.31	16.24	16.09	18.93	17.83	18.74	19.01	19.35	18.37	18.95	18.7	18.51	18.94	18.31	17.69	17.62	17.09	18.13	17.09	18.71	18.34	19.46
O43663														18.6
O43665	16.97	17.57	18.35	17.8	16.32	16.82	16.26	17.56	18.85	18.33	18.04	17.82	17.35	17.04	17.09	17.02	18.12	16.88		17.48		18.25	16.53			17.63	17.24	17.62	18.19	18.74	18.6	18.42	17.55	18.49	17.69		17.76	17.62	18.98	17.25	16.66	18.81	18.88	16.57	16.46	16.87	18.1	17.86	17.33
O43670	20.52	20.91	18.08	19.13	21.2	19.35	20.38	19.87		21.16	20.99	19.81	19.72	21.16	20.5	21.03	21.52	20.9	20.36	20.95	20.08	20.06	19.88	20.35	18.04	20.43	19.42	18.74	19.69	20.23	20.54	19.46	20.59	20.15	21.53	21.87	21.43	21.3	21.12	21.82	19.86	19.48	19.49	18.73	20.18	20.02	21.32	20.24	20.53
O43674	21.92		19.26	19.01			20.83		18.94	20.6	20.45			20.55		19.19	20.89	20.83	21.05	18.89	20.04		19.76									21.39	19.07	19.12	18.44	21.61	20.71	20.57	22.38			21.15	21.54		20.89				21.27
O43676	20.16						18.64	20.02		20.41	20.39		19.9		18.18	18.55	20.1		20.03					17.73					18.23		18.84	20.93			20.17	19.9			19.95			21.55	21.48		19.04		17.85		18.98
O43678	19.59	19.28	20.01	19.49	18.74	20.67	20.87	20.07	19.13	19.46	19.47	20.74	19.87	19.58	19.74	19.79	19.84	20.81	19.62	20.01	20.34	20.17		20.93	18.77		19.18	18.18	18.8	19.15	18.93	20.91	19.76	20.11	20.88	21.93			20.74	20.84	17.25	20.77	20.49		20.36	18.26	19.46	20.01	19.96
O43681	21.31	20.02	20.18	19.95	20.13	19.93	20.64	20.54	19.1	20.79	20.81	20.94	20.8	21.14	20.84	20.65	20.54	20.55	20.36	20.41	20.23	20.96	21.26	19.92	19.67	18.78	19.36	19.85	19.51	19.17	20.1	20.57	20.6	20.43	20.28	21.2	20.19	20.73	20.27	21.25	18.51	20.62	20.76	20.24	19.44	20.46	20.09	20	20.81
O43684	22.57	22.21	20.26	20.5	22.53	20.81	21.64	21.57	19.52	22.13	22.24	22.05	21.55	22.77	21.96	22.1	22.72	22.52	21.13	22.07	22.16	22.35	22.39	21.62	20.67	22.4	21.04	21.1	21.17	21.21	22.01	21.33	22.52	22.2	22.28	22.23	22.51	22.41	21.11	21.95	21.6	21.51	21.49	21.31	22.05	21.24	22.07	21.87	22.43
O43704	19.58				20.76		20.11	20.4		19.39	18.97	20.2	21.87	20.64	19.95							20.97									19.49	23.36		20.4	20.05	22.47	18.82	19.8	23.42	21.94	20.11	22.63	22.6	20.49	18.97
O43707	26.48	26.9	27.23	27.25	26.38	26.9	25.74	26.57	26.53	26.48	26.46	26.36	26.18	26.72	27.21	27.02	26.77	26.12	26.2	26.46	26.3	26.49	25.88	27.08	27.34	26.8	26.37	26.32	26.65	25.21	26.03	26.37	27.05	26.54	25.9	25.41	26.16	26.4	25.74	25.87	25.59	26.28	26.27	25.97	26.93	25.04	26.1	26.78	26.56
O43708	18.82	18.49	17.23	17.99	18.65	17.91	18.13	17.15	15.77	17.21	17.7	17.76	18.25	17.53	18.65	18.8	17.8	18.75	18.23	17.37	17.33		19.23	16.58	17.2			17.96	16.76			19.01	18.3	18.91	17.58	18.94	17.9	18.35	19.48		18.14	18.79	18.82	18.45	18.49	18.86	19.3	18.5	17.57
O43709	20.04	20.02								19.72	20.65					20.76	20.89			20.17		21.77				21.27					20.14			19.77															19.85
O43715		17.77			18.1					18.87	18.58	16.42	17.04																			18.02	18.81	18.36		16.65	17.38		18.05	16.22	18.78	17.99	18.16	17.53	15.96		16.43		17.23
O43716	20.49	19.35	17.11	17.93	20.33	18.93	19.93	20.15		19.28	19.33	18.8	19.75	19.84	19.87	19.31	19.98	19.65	19.28	19.02	18.64	20.45	20.54	19.17	18.53	17.74		18.34	19.22	17.17	19.98	19.48	19.74	19.11	20.35	20.2	20.53	20.69	20.37	20.56	19.16	19.81	19.63	18.91	19.19	19.02	19.53	19.03	20.28
O43719	20.47	20.58			21.79	19.41	21.18	19.86		20.18	20.11	19.45	18.7	19.71	20.33	20.15	20.85	20.04		20.45	20.56	19.92	19.34	20.06		20.36			19.53		19.67		20.72	20.06	20.7	19.5	21.47	21.64	19.82	20.31	20.55			18.58	20.45		20.42	20.14	20.8
O43741									15.64
O43745																																							20.76
O43747	21.48	20.02	18.46	18.4	21.09	19.86	20.2	20.19	17.19	20.35	20.55	19.96	19.8	20.13	20.58	20.2	20.16	20.42	20.34	19.74	19.91	20.77	19.57	19.93	19.05	20.71	16.8	16.88	17.59	16	18.55	19.84	19.47	18.6	20.98	21.17	21.01	21.26	21.17	21.18	19.33	20.23	20.06	18.78	19.81	17.5	18.24	20.42	20.64
O43752	19.21	18.68	16.71	17.1	19.86	18.66		17.83		18.52	18.32	17.75	18.1	19.33	19.05	19.81	19.87	18.64	19.18	19.34	19.3	19.86	17.75	17.98	17.79	17.37	18.7	18.39	18.51	18.65	18.55	18.48	19.26	18.34	18.8	19.49	19.53	19.69	19.25	20.52	18.91	18.93	19.12	19.64	19.01	17.71	18.75	19.13	18.65
O43765	20.18	21.2	18.89	18.51	19.68	18.77	19.11	19.24	19.06	19.62	19.39	19.42	20.23	19.44	19.23	19.57	19.59	19.95	19.9	19.57	19.6	20.37	19.8	18.24	18.9	18.27	20.26	20.23	18.44	19.18	19.5	19.16	19.73	18.83	18.88	19.96	19.27	19.21	19.43	20.06	19.17	19.25	19.69	19.04	19.44	19.49	20.51	18.87	19.96
O43768	17.23	19	19.57	18.03	19.12	20.04	20.21	18.65	19.78	19.81	19.11	18.71	18.36	19.22	19.25	20.14	20.19	18.37	18.59	18.74	18.25	18.59	16.4	17.99	18.95	17.65	18.85	19.19	18.67	19.8	19.8	19.08	19.91	20.13	16.27	18.6	17.03	17.19	19.1	19.6	19.01	19.54	19.41	19.93	18.34	17.41	19.13	16.44	19.44
O43772								18.24							20.52				16.97			19.17	19.29												21.14	18.48			18.78	18.43
O43776	19.12	20.72	19.4	19.03	20.82	18.98	20.67	19.17	19.42	20.11	20.26	20.62	20.03	20.46	19.87	19.93	19.89	21.02	19.55	19.94	20.19	20.83	19.48	19.76	19.38	19.35	20.29	20.28	19.78	19.91	20.53	21.76	21.67	21.72	19.79	21.15	20.05	20.22	21.2	20.23	21.72	21.73	21.68	20.35	20.02	19.92	20.99	20.33	21.33
O43790		18.25																						15.78					22.12																	21.08
O43795	20.74	20.88	18.58	18.14	20.72	19.53	20.51	19.99		20.64	20.68	20.58	20.38	20.76	19.74	19.94	20.82	20.73	19.38	20.65	20.81	20.96	20.33	19.76		20.31	19.43	19.46	18.58	17.89	19.92	20.39	20.23	20.33	20.48	21.31	20.28	20.43	20.36	20.48	19.86	20.59	20.54	18.26	19.8	19.08	19.84	19.68	20.76
O43809	21.54	21.73	19.85	19.53	21.4	19.61	20.1	20.53	18.78	21.12	20.94	21	20.67	21.23	20.93	21.07	21.54	21.61	20.68	21.16	21.24	21.41	21.11	20.72	19.69	21.66	20.45	20.42	21.13	20.56	21.45	21	21.53	21.51	21.56	21.7	21.2	21.42	20.99	21.52	20.86	21.24	21.18	20.63	21.15	20.54	21.37	21.32	21.41
O43813	20.76	19.8	21.13	21.28	21.09	20.57	20.8	20.81	21.47	20.52	20.38	19.84	20.38	20.85	20.16	20.91	21.28	21.05	20.3	20.69	20.94	20.21	19.94	21.23	21.29	20.32	19.48	19.68	20.8	20.16	20.14	20.85	20.61	21.23	21.01	21.29	21.06	21.11	21	20.22	19.88	21.19	21.2	20.52	20.91		19.69	20.84	20.99
O43815	20.8	20.47	18.82	18.74	20.83	19.87	20.05	19.82		18.1	19.04	20.59	20.03	20.73	20.37	20.94	20.88	19.81	20.23	20.46	20.46	20.72	20.25	19.59	18.93	20.1	20.08	19.45	19.95	20.03	20.51	20.43	20.71	20.18	19.93	20.67	20.18	20.28	19.91	20.28	20.01	20.56	20.36	20.14	20.88	19.9	20.48	20.2	20.03
O43818	20.37	20.26			20.48					19.44	20.05	19.6		20.85		20.91	19.24	19.4	20.39	20.16	20.2	19.63	19.69	20.01		20.23							19.78	20	20.28	18.73	20.25	20.48		19.72		19.12	19.11		20.43	18.69	18.79	20.43	20.51
O43822																																				16.74
O43823	18.43	18.88			18		18.33			18.13	18.3	18.13		18.74	17.58	18.72	18.88	18.8		19.31	18.7	17.98	15.56	18.37		18.07	18.13	17.79	18.38	17.29	18.13	18.46	18.51	17.94	16.91	17.2	17.83	17.96	18.27	17.41	18.2	17.75	17.33		17.29	16.83	17.74	17.66	19.08
O43824	18.78				18.27	19.06	17.38	17.32		18.14	18.76			19.06	18.03	18.91	17.24	18.49	18.94	19.13	19.04	18.69	17.97	18.7								17.44	18.32	17.45	18.32	18.4	17.9	18.27	17.98	18.79			18.17		17.96			17.5	18.68
O43837	19.45	18.79	19.77	18.17	19.24	19.23	18.72	19.77	18.83	19.86	19.7	19.24	19.21	19.64	19.34	19.21	19.9	19.08	19.48	19.7	19.92	20.23	19.82	19.46	18.92	17.83	16.9	16.75	18.98	17.43	19.65	20.35	19.41	19.87	18.32	20.34	19.16	19.38	19.92	20.37	20.15	20.14	20.27	19.39	20.04	18.81	19.34	19.43	19.76
O43847	18.14	17.88	16.66	16.83	17.57	16.08	17.08	17.48		17.74	17.53	18.18	17.41	18.76	16.72	17.62	17.38	18.14	17.07	17.54	17.35	18.23	18.27	17.07	16.58	17.05	17.69	17.72	16.96	17.21	17.48	17.85	18.35	18.05	17.95	17.88		16.43	15.64	17.56	17.39	17.81	17.97	16.71	17.73	17.06	18.93	17.14	18.18
O43852	20.93	22.05	21.6	21.58	21.86	21.97	17.55	21.23	20.76	22.89	22.93	22.06	21.66	21.6	21.87	22.07	22.04	23.03	21.67	21.81	21.76	21.86	17.98	21.66	21.19	21.28	21.87	21.71	21.62	21.95	20.95	20.7	21.59	22.03	20.63	20.71	21.27	21.2	20.56	21.76	19.2	20.99	20.88	20.6	22.12	18.84	21.69	21.68	21.83
O43854	18.12
O43865	21.57	20.04	19.6	19.1	21.39	20.38	21.35	20.61	18.12	19.92	19.94	20.36	20.58	20.13	20.91	19.64	19.91	20.1	19.84	20.55	20.79	22.35	21.32	20.62	19.76	20.33	17.72	17.04	18.94	17.9	19.35	22.56	20.04	19.95	22.15	21.44	20.76	21.08	23.2	22.7	18.24	21.73	21.69	20.73	21.05	19.17	19.38	20.05	20.84
O43866						21.39	20.41	20.52	20.29				20.34			19.26			22.06																					21.76			21.65			21.11
O43895																																													21.66
O43896	17.12	17.05		16.92	18.43			16.65		17.59	18.34	17.02		17.14		16.99	16.01			17.06	17.39	17.65	16.2		17.8							17.37			16.91		17.31	17.21	17.68	16.95	17.25						18.43		16.9
O43903																																												16.76
O43913	18.38	18.09			18.24					18.63	18.03					17.61		16.78																			18.09	18.34		17.66									17.37
O43914												20.68
O43920	20.51	20.52	19.77	18.86	20.32	20.02	20.13	19.59	18.66	20.69	20.66	20.59	19.63	19.21	19.04	19.82		20.29	20.03	20.15	18.59	18.28	19.02	19.31	19.51	20.39					18.37	19.24	19.54	19.11	18.5	20.51	19.97	17.87	20.29	18.03		19.22	19.24		19.15			18.35	19.5
O43924	19.12	20.24	18.66	19.31	19.78	19.62	19.38	19.21	18.93	19.29	19.31	19.69	19.24	19.84	19.17	20.04	19.7	20.22	20.03	19.8	19.7	19.74		19.7	19.05	19.13		18.45	18.58	18.92	19.1	19.35		19.08	18.95	19.37	19.43	19.48	19.42	19.6		19.06	18.83	17.55	18.88		18.55	18.58	19.3
O43927
O43929	18.02	18.71			17.83			15.58		17.95	17.59	17.82		17.83	16.24	17.74	17.9	18.01	17.68	16.02	15.93	16.95	16.35	15.9		17.35						14.86	15.61		16.55	16.27	16.75	17.74		17.94					14.94			15.61	17.37
O43933	17.16	15.71			16.6							15.87		17.04	15.73	17.9	17.92		17.6	15.07		15.26										15.88	17.62	18.88				19.68				14.57	16.94		17.32			15.03
O60216	19.77	18.71		16.3	19.7	19.19	20.32	18.43		19.37	19.49	19.25	18.55	20.08	19.21	19.77	20.07	19.49	18.47	19.38	19.08	19.68	17.44	19.01	15.85	19.44	18.01	18.35	19.63	19.47	19.79	19.1	19.67	19.92	18.66	19.23	19.28	19.56	18.56	19.21	19.55	19.52	19.64	18.61	19.83	18.12	19.65	19.07	19.51
O60218	20.5						19.37	18.24					19.01	19.19		19.57		18.92	17.81			19.89	17.56									22.8		21.24	19.58	18.45			22.81	19.39		20.94	20.88	24.09				20.87
O60220	21.42	20.87	18.1		20.37	20.41	20.71	21.14		21.96	20.08	19.61	21.33	19.59	20.06	19.85	19.75	19.41	21.33	20.61	20.54	19.86	20.86	20.5	20.42	20.38	19.58	18.53	18.57	19.73	19.45	19.37	20.57	20.48	20.57	20.93	20.27	20.86	20.98	20.37	19.24	19.73	19.32	20.67	20.93	20.24	19.64	20.52	21.31
O60229	18.67				19.1		19.58	19.13		17.72	17.26	17.99		17.24	17.99				18.26	18.66	18.63	18.61	19.35	19.74		18.35					16.97	18.57	18.22		18.06		18.28	18	18.66	18.85	17.54			18.42					18.08
O60231	19.01	19.05	17.34	16.48	19.16	17.19	17.01	17.38		18.19	18.14	18.25	17.12	18.75	18.16	18.07	18.95	18.65	17.9	18.24	18.11	18.68	17.86	18.06	17.83	18.42	16.78	16.21	16.59	16.72	18.52	17.33	17.72	17.96	17.32	17.92	18.85	18.67	17.42	17.82	17.16	17.23	17.53	17.63	18	17.68	18.32	17.96	17.75
O60232	21.92	22.2	21.01	21.03	21.93	21.31	22.09	21.55	20.27	22.54	22.62	21.47	19.35	22.07	21.87	22.31	20.78	21.99	21.13	22.14	22.26	22.76	20.79	21.41	21.26	22.28				21.42	20.49			20.03	21.77	22.63				22.47	22.11			20.53	22.1		21.7		22.1
O60234	18.49	20.09	20.22	20.21	18.24	19.45	21.79	19.76		19.95	18.46	22.03	20.54	18.54	17.77	19.51	19.19	20.72	18.83	20.47	20.2	20.77	18.61	19.7	19.07	21.41	21.34	21.15	19.96	21.87	21.81	20.13	19.84	20.06	20.34	19.24	18.61	19.4	20.49	19.52		20.54	20.43	18.69	19.66	18.83	21.98	19.96	21.23
O60237			19.97	20					20.51						17.52										19.83				18.23			17.98	16.53									18.48	19.24	14	15.91
O60240								16.34																								19.11
O60241	24.13	22.17	22.31				20.86	21.15		22.73	22.68	20.41	22.22	22.66	22.56		23.14	22.23	20.78	22.66	22.77	22.81	23.1				21.22	21.62	20.18	22.08	22.69		22.3	21.91	22.66	21.31	21.75	23.14		23.43	22.28		20.98	22.52	22.78	21.99	22.2	22.74	22.12
O60244	17.37	17.46	14.98	15	16.98	14.04	16.79	16.33		17.51	16.75	16.91	15.95	17.13	16.29	17.03	17.3	18.17	17.6	17.23	17.07	17.67	16.91	16.71	15.46	17.15						19	16.77	15.14	17.04	17.09	17.35	17.71	16.53	17.64	14.66	18.46	18.27	15.34	16.55		15.67	15.13	17.58
O60245			16.82	16.88					16.88	17.25	17.94							16.5						15.12																					15.68
O60256	20.48	20.36	19.33	19.15	21.38	19.45	20.4	19.42	19.09	19.5	19.27	20.26	19.96	19.67	20.23	19.66	20.44	20.13	19.74	20.11	20.19	20.04	21.26	19.31	19.37	19.86	19.75	19.83	19.3	20.36	20.49	20.62	20.75	20.59	19.09	21.51	20.95	21.19	20.31	20.58	19.51	20.99	20.91	19.96	20.16	20.86	20.35	19.93	20.34
O60264	22.49	21.39	19.07	19.99	21.38	19.8	20.72	20.57	19.21	21.38	21.33	21.22	20.65	22.2	20.46	21.03	21.64	21.13	21.18	21.25	21.26	22.11	21.76	20.48	19.8	21.07	19.74	19.57	20.02	19.9	21.19	20.99	21.25	20.81	21.09	21.62	21.19	21.32	19.57	21.95	20.52	20.29	20.63	19.63	21.11	20.1	20.83	20.68	21.37
O60268					17.79								17.73
O60271	18.73	18.07	17.17	17.41	18.86	17.37	17.33	18.21	17.2	16.64	17.76	18.07	18.09	17.98	18.18	18.4	18.16	18.49	18.27	18.57	18.7	19.08	18.54	18.24	15.92	18.34	16.9	16.88	16.73	16.66	17.77	18.52	17.86	17.7	18.11	18.73	17.69	18.11	18.97	18.64	17.59	18.26	18.16	17.91	18.26		18.05	18.82	18.56
O60287	18.63	17.91			18.46		17.65			18.25	18.71	17.47	16.66	19.39	17.67		16.78	18.12				17.08	18.13	17.24		17.18							18.55		18.09	19.39	19.5	19.02	16.86	18.56					18.01				18.27
O60292					18.87																	18.19											18.17		17.46	18.4	18.87	18.59		18.73									17.53
O60306	18.83	19.31	17.49	17.33	19.03	17.44	18.21	18.22		17.84	17.83	18.7	17.93	18.82	18.52	18.07	18.57	18.4	17.6	18.81	18.63	18.72	18.59	18	17.46	18.05	18.24		17.04		18.24	17.92	18.6	18.1	18.33	18.12	18.31	18.48		17.93	18.31	17.44	17.54	17.31	18.65		18.44	18.06	18.36
O60313	20.23	19.77	19.03	19.41	20.64	20.18	19.26	20.22	18.42	20.09	19.87	19.5	19.95	19.33	20.12	20.22	20.29	19.37	20.28	19.84	20.06	20.7	19.67	20.12	19.51	19.57	18.15	17.9	19.22	18.01	18.91	20.22	20.3	19.05	19.89	20.67	20.85	20.75	20.39	21.09	19.37	20.1	20.13	19.34	20.63	18.54	18.97	19.94	20.35
O60318	17.65	16.75			17.41					16.59	15.91			17	17.54	17.34	16.56	16.84	16.11			16.94	16.15										17.47				17.43	16.84		17.21					16.67				16.5
O60331																									18.04
O60333	19.85	19.1			19		16.38	15.48			17.52				18.71		18.09	17.46	18.22		17.93		19.42		14.18	17.14							16.06				18.26					16.4	17.45						18.29
O60336	18.82	19.44								18.54		19.02	19.55		18.73		19.19		17.98	18.47		19.62	18.86								19.37		19.96	19.76									18.46				19.88
O60341	20.16	20.35			20.53	20.2	19.3	19.03		19.22	19.4	19.77	19.01	20.36	19.82	19.99	20.08	19.97	21.81	20.01	19.39	19.95	19.65	18.81		19.29	18.84	19.6	20.49	15.53	19.24	20.09	20.17	19.72	17.38	18.8	19.27	19.21	20.24	20.89	19.39	19.37	19.68	19.79	19.6	19.05	19.77	18.2	19.34
O60343	18.7	18.28			16.14	17.4		17.22		17.9	18.4		17.77	18.09		18.63	17.86	16.76	17.77	17.04	17.34	19.33	16.88			17.12	17.4	16.62		17.15	17.89	17.11	18.42	17.55	17.09	18.06	17.53	18.22	16.95	19.2		17.13	17.04	18.41	16.68	18.47		17.47	16.92
O60346
O60437	17.22	17.46			16.59	17.11		17		16.73	16.06	16.25		16.13	17.1	18.6	16.65	18.4	19.01					16	16.91				15.81			17.17	16.2	16.3		15.51	14.77	15.77	15.71	16.56	19.16	16.06	15.1	17.57	17.53		15.93	19.04
O60443		17.62										17.29						19.29	18.02		18.56										17.64																	17.15	16.53
O60449	18.49				18.93	18.5	19.13	18.63					18.55		19.07	18.94	18.17		18.73	18.08	17.74	19.43	19.64	19.22		18.91					17.17	19.08	19.12	17.81	17.92	16.54		16.92	18.33	18.21	18.28	18.7	18.64				18.84		18.07
O60462			18.77	18.17		18.06			19.05									18.16		18.26					19.66	17.64
O60476	17.35														17.15			17.64	17.95			18.02	17.97	18.04		17.21									18.02	17.62	18.24	17.58	17.26	18.35					17.7	17.51
O60486		16.81				17.87						15.93															16.44	16.48
O60487		18.54
O60488	20.21	19.91	19.09		20.55	20.04	19.89	19.46		19.69	19.67	19.83	18.73	19.53	19.4	19.91	19.71	20.47	20.12	20.44	19.98	20.38	20.22	19.3		19.98	19.57	19.5		18.05	19.4		19.63	20.34	19.68	18.87	19.62	19.6	18.35	20.61	20.39	18.36		20.13	19.04		19.13		20.47
O60493	22.24	22.12	21.22	21.22	21.92	22	21.68	21.77	19.82	22.48	22.43	22.31	21.01	22.35	21.48	22.38	23.03	22.34	21.69	22.86	22.79	22.52	22.03	21.67	21.23	22.44	22.15	22.03	21.28	22.08	22.49	21.73	22.22	22.3	22.22	21.22	21.89	22.19	22.06	22.78	21.56	21.64	21.58	21.96	22.13	21.53	22.57	22.67	22.67
O60496		19.27	20.31	20.5			17.98					20.69				18.73				20.03						19.75				19.49			19.64		17.99				18.77						19.72				20.02
O60499		17.64					18.29				19.17	17.19		18.76		18.75	19.48					18.53				18.1											19.05	19.27	18.46	19.61	18.4						19	18.81	18.59
O60502	17.73	19.09		18.21	18.46	17.55	17.83	17.77	18.24	19.27	19.59	18.73	17.59	18.04		16.66	18.12	18.56		17.31	17.2	18.47	18.15	16.97			19.29	19.22	18.42	18.57	18.44	17.98	20.06	19.5		16.07	17.98	18.62	17.7	18.03	16.27	18.13	18.4		17.78	18.48	19.13	18.09	18.31
O60504		18.35	19.75	19.16		20.6	18.32	19.47	19.72	19.63	19.91	18.83	17.71	18.87	19.27	17.82	18.09	18.86	18.84	19.5	19.51	19.36		20.19	19.2	18.94			17.89	17.27		18.58	17.91	17.72	18.53		18.22	18.44	17.69	18.54		17.83	18.86		19.2			18.24	19.13
O60506	23	22.94	20.06	20.45	22.52	21.29	21.22	21.47	19.52	22.4	22.42	22.14	20.48	22.57	21.27	22.48	23.14	22.07	21.65	21.81	22.01	21.66	21.62	21.21	20.1	21.69	21.31	21.31	21.4	21.25	21.98	20.78	22.28	21.74	22.19	22	22.49	22.33	21.4	22.22	21.14	20.76	20.77	20.79	21.59	21.38	21.95	21.7	22.16
O60508	17.9	18.62	17.13		18.32	16.98	19.92	17.66		18.48	18.52	17.97		17.37	18	18.76	18.89	18.8	15.8	18.39	18.24	17.19	16.87	19.2	17.76	18.54	17.88	18	18.31	18.26	18.73	17.91	18.86	18.82	20.16		18.6	19.66	18.72	19.81	18.72	18.46	17.94	17.83	18.33		18.73	19.03	18.51
O60513					20.17		19.98	21.28							21.03		18.36			20.51	20.31	20.4	19.78												18.81		20.64	19.3	19.51			18.26					21.32
O60524	19.28	19.22		16.91	19.71		20.32	17.17		19.11	18.57		18.15	20.4	19.31	18.99	19.51	19.41	17.98	18.21	17.23	18.57	19.22	18.13	16.51	19.65							16.95		17.91	18.49	18.72	18.52	17.77	18.51	17.13	18	16.89	16.4	18.26	19.12	18.05	17.27	18.74
O60547	23.4	22.73			25.43	21.94	22.15	23.17		22.61	22.53	20.85	22.52	22.41	23.46	21.73	22.54	20.27	21.92	22.22	21.87	21.91	23.46	20.95		21.81	20.1	19.75	21.27	20.29	21.61	22.96	23.34	23.69	22.86	22.73	24.78	25.34	23.34	22.33	23.04	22.91	22.77	23.1	23.18	22.46	21.09	22.05	22.6
O60551																								16.77												19.45
O60563					19.76		20.76			19.39	19.34		19.5	20.45														20.85														20.9
O60565			19.08	18.14		20.44		20.17							17.47				18.28	19.24	19.31			22.83		20.07			19.37	19.27					16.45		16.86	18.16							18.93			18.63	18.76
O60568	20.84	19.94	19.39	19.37	20.87	20.16	20.05	19.28		20.99	21.02	20.61	20.01	20.77	19.17	21.07	21.33	20.75	21.1	20.85	20.7	21.17	21.04	20.86	19.09	20.28	19.86	20.05	20.76	18.95	20.25	19.47	20.21	20.27	20.33	20.2	20.72	20.83	19.66	21.04	19.01	18.28	18.71	19.64	20.81	19.97	20.21	20.07	20.22
O60573	18.24	17.86	18.52	18.97	17.61	19.57	20.48	19.26		19.65	20.06	17.72	16.79	19.98	18.94	17.95	18.8	18.06	19.72	19.8	19.62	20.09		19.13	18.76	19.72	18.64	18.78			19.02	18.81	18.18	19.45	17.8	19.28	16.98	19.03	18.41	19.25	18.66	18.61	19.28	18.41	19.08		19.86	17.68	18.61
O60603																				16.51	16.55
O60610	18.64	18.51	17.55	17.66	19.14	18.15	18.92	18.21		18.06	18.26	19.21	19.19	19.22	19.04	19.17	19.2	18.62	19.19	18.68	18.86	19.99	19.32	18.36	17.37	18.81	18.56	18.41	18.11	18.92	19.82	18.88	19.44	19.41	18.79	19.35	18.61	18.88	18.31	19.99	19.12	19.25	19.34	19.89	18.98	19.21	19.59	19.1	19.22
O60613	19.39	19.52	19.26	19.1	19.26	19.09	18.47	18.71		20.15	19.37	20.2	18.96	19.03	20.1	19.29	18.96	19.53	18.02	17.96	18.05	19.56		18.64		18.3	19.42	19.05	19.07	19.6	18.77	19.45	19.13	19.29	19.2	18.53	19.04	18.72	19.49	18.75	18.84	19.25	20.25	20.57	18.63	19.08	18.98	18.7	19.48
O60635	19.71												19.12							19.87		19.79													18.58	20.06				20.04
O60645	20.3	19.55			20.34	20.17	19.98	20.29		18.97		19.56			20.69	20.47	21.27	20.14	20.45	20.38	19.96	19.25	18.92									20.29	20.41	20.19	18.95	20.54	20.41	20.24	20.06	20.29	20.32	20.65	20.5	20.22	20.79	20.06		20.24	20.64
O60656																			17.95
O60658																							18.28									16.95				18.34			18.36
O60664	21.83	22.53	21.45	21.49	22.89	22.24	22.6	22.19	20.67	23.19	23.24	22.36	22.22	22.35	22.43	22.84	23.45	23.03	22.54	23.02	22.96	22.39	20.55	22.55	21.57	21.46	22.59	22.43	22.31	22.47	22.62	21.86	22.49	22.07	21.59	22.02	22.27	22.4	22.51	22.21	22.77	22.28	22.15	22.17	22.9	20.85	22.5	22.24	22.65
O60669															17.13																	17.89					17.33	17.67			15.72	17.65	19.25
O60678	19.91	20.98						23.91	23.33	20.62	20.62			18.88	21.09	19.5	20.08	20.48	22.33	25.02				18.8		19.54										18.9		21.37	20.89	19.66							19.92	19.96	20.59
O60684	18.89	18.92	18.22	18.2	18.86	18.13	17.44	17.94	17.95	18.49	18.3	19.15	18.95	18.75	18.71	18.47	19.04	18.65	17.96	18.51	18.13	19.23	18.5	17.54	18.29	17.97	18.09	18.01	17.75	18.33	18.49	18.21	19.05	18.57	19.8	20	18.81	18.8	19.47	20.08	18.8	18.32	18	17.45	18.96	17.86	19.16	19.17	18.06
O60687		18.05				19.24						19.16	18.15	19.29		16.86			19.13	18.2	18.62			18.8			18.03	17.49			16.96													18.4	18.51			17.25
O60701	22.39	21.27	19.24	19.09	22.71	20.43	22.12	21.12	18.69	21.43	21.31	21.35	21.46	22.04	20.91	21.54	21.22	21.9	21.88	21.47	21.45	22.4	23.2	20.37	19.84	21.16	20.43	20.44	19.62	19.69	21.08	24.05	22.45	22.34	22.43	22.51	21.95	22.1	24.28	22.39	23.64	23.28	23.29	22.3	21.11	21.98	21.19	22.78	22.73
O60711		18.66		18.38		19.18	18.36	17.89		16.69		18.59				17.5	17.38	17.71		18.27	17.79	17.64		17.38		18.83			18.14	20.19	18.02	18.42	18.87	18.81					17.76			18.65	18.56	18.87	17.92		19.58	18.1	19.56
O60716	22.84	21.18	19.18	19.16	22.35	19.95	21.44	21.7	18.88	21.94	21.82	21.29	21.53	22.22	21.46	21.56	22.35	21.2	20.64	21.83	21.85	21.39	22.36	21.79	19.73	20.87	19.39	19.38	20.87	19.57	21.56	22.73	21.79	21.8	22.46	22.57	22.54	22.61	23.07	22.03	21.54	22.26	22.14	22.29	21.92	21.13	20.99	21.77	21.8
O60732																		19.95
O60749	21.9	22.47	21.92	21.77	22.25	22.18	22.26	22.13	20.53	22.01	22.13	22.37	21.58	21.89	22.32	21.1	21.94	21.25	21.03	21.57	21.88	22	20.65	21.51	21.45	21.91	21.06	21.08	20.83	21.49	20.98	22.03	21.87	21.4	21.32	22.14	22.17	21.91	22.35	22.25	20.9	22.09	22.05	21.47	22.01	20.33	21.92	21.91	22.46
O60760								18.06																								18.4
O60762	20.85	20.41	18.7	18.54	20.69	19.59	19.89	20.17	17.17	20.62	20.61	19.84	19.95	19.74	20.24	20	20.21	21.21	20.55	20.01	19.81	20.07	20.79	19.31	17.89	19.72			18.37	18.89	17.73	19.37	19.63	18.78	20.11	21.27	20.15	20.14	19.91	20.07	18.08	19.69	19.55	18.87	19.05	18.14	18.86	18.24	20.9
O60763	22.56	21.27	20.32	20.5	23.22	21.44	21.18	21.81	19.98	21.46	21.29	21.83	22.37	21.38	22.69	21.4	21.55	20.49	21.54	21.56	21.28	22.83	21.91	21.62	20.76	20.34	20.26	20.6	21.47	20.12	21.75	21.26	21.95	21.86	21.84	22.09	22.65	22.77	21.33	23.08	22.13	21.08	21.16	22.4	21.65	20.96	21.69	21.78	21.33
O60783	20.22	17.46			20.04		19.21	19.19					19.13		19.02	19.75	18.84		19.32	18.51	18.38		19.45								17.54	17.91	19.69	18.35	20.23	19.92	20.58	20.45	19.96	19.77	18.07	19.07	19.35	17.42	20.21	17.87	18.43		19.67
O60784	19.96	20.71	18.38	18.47	19.39	20.33	19.41	19.58	17.65	19.58	19.42	20.54	20.29	19.33	19.12	19.75	20.15	20.41	20.4	21.01	21.03	19.82	19.72	19.61	18.61	18.7	19.98	20.14	17.51	20.31	19.93	20.16	19.95	20.08	19.02	20.41	18.77	19.52	20.55	20.18	20.04	19.81	19.75	20.28	20.26	18.97	20.44	19.53	20.67
O60825	19.4	18.65			19.61	18.41	18.57	19.83		18.72	18.66	18.48	20.16	19.31	19.09	19.44	18.76	17.7	19.12	17.64	17.4	20.39	19.5	17.93		16.48	18.11	17.26	18.32	17.12	18.68	20.63	18.93	19.62	19.41	20.05	17.53	17.99	20.6	20.28	20.41	20.13	19.92	20.59	19.13	19.09	18.81	18.92	18.32
O60826	18.31	18.34	18.18	18.25	19.54	18.74	18.75	18.47	17.15	18.68	18.77	19.08	17.89	18.6	18.82	18.88	18.42	18.74	18.24	18.96	18.75	19.11	17.75	18.51	18.14	18.94	17.74	17.78	17.97	18	18.51	18.83	19.04	18.23	18.49	18.39	19.3	19.14	19.16	18.82	18.06	18.62	18.57	18.32	18.8		18.75	18.85	19.24
O60828	20.38	20.84			19.47		19.27	19.38		21.22	20.63	19.72		20.97	20.35	20.59	20.03	20.83		19.75	19.81	19.81				20.24			19.65	18.64	19.21		20.51	21.24	20.59	18.6	20.35	21.29	19.06	18.94	19.81	19.01			20.68	18.77	20.74	21.2	19.98
O60830	19.39	16.67			18.04		16.86	17.51		17.38	16.58			17.09				16.54	18.13	16.45	15.85	17.76	17.69	17.19		16.61												16.58		17.94									17.92
O60831		21.5	21.15	21.7	20.89	22.02	22.42	21	19.84	22.24	22.32	21.93		21.38	21.3			22.87	20.01	22.01	22.13	21.39	20.81	20.48	21.55	22.46									21.75	20.2	21.4	21.46	19.81	21.28					21.13				21.29
O60832	21.68	21.38	18.16	18.52	21.88	19.59	20.32	20.87		21.42	21.35	20.08	19.7	21.43	20.56	20.62	21.04	21.28	20.3	21.26	21.31	21.16	20.15	21.46	19.03	20.97	16.89	18.42	19.64	19.01	20.5	19.71	20.73	20.77	21.17	21.7	21.5	21.47	22.1	21.29	19.84	19.98	19.61	18.97	21.28	18.24	19.92	20.14	21.01
O60841	20.13	20.91	18.51	18.51	20.97	19.42		18.42	18.57	20.78	20.83	20.58	19.38	20.89	20.3	20.85	21.45	20.92	19.63	20.34	20.22	20.6	19.95	19.27	19.34	20.08	20.09	19.82	20.1	20.24	21.19	20.24	21.25	21.12	19.61	20.57	20.34	20.24	20.19	20.08	20.64	20.05	20.05	20.01	20.05	20.61	20.65	20.65	20.57
O60844							22.97	19.58						20.93									24.63									25.11			23.75				25.67			23.28	23.24			23.17
O60861						18.61		19.59		19.4								18.55		18.09	18.12			17.18						19.33		18.59										20.07	18.05		18.51		18.34		19.91
O60869	19.52	20.32	18.81	19.1	20.29	19.44	20.57	19.15	17.8	19.79	19.59	20.48	19.14	20.58	20.37	20.5	20.94	20.48	18.13	20.5	20.6	20.92	18.13	19.89	18.78	20.15	19.94	19.4	19.38	20.48	19.76	19.86	20.73	20.98	19.74		19.47	19.43	19.07	19.25	19.85	20.04	20.1	19.82	20.63	19	20.84	19.72	19.55
O60879	20.59	19.12		18.32	20.41	19.18	18.8	19.06		19.9	18.95	18.64	18.99	19.47	19.64	18.14	19.51	18.65	18.11	19.03	19.79	19.01	17.53	19.05	17.97	18.62	16.21	16.42	17.24		18.52	18.72	19.55	18.97	19.83	19.45	19.99	19.84	19.38	19.25	18.15	18.99	18.47	18.73	19.06	15.62	18.28	18.23	19.38
O60880																										18.29				17.93
O60884	20.45	19.95	18.07	19.08	19.65	19.66	19.21	18.86	19.1	20.36	20.45	19.65	19.43	20.64	20.26	19.58	20.48	19.98	19.85	19.12	19.32	20.32	18.21	18.76	18.94	19.52	20.05	19.25	20.14	17.96	19.94	19.8	20.39	20.27	19.59	20.27	19.12	18.38	20.02	20.36	20.4	19.59	19.45	19.72	19.91	19.16	19.81	19.74	19.94
O60885	18.67	19.94			18.89	18.16		18.35		19.86	20.68	19.62		19.8		19.63	19.63	19.96	19.69	19.08	19.52	19.36	19.37	19.23		18.93			19.76	19.99	20.12	19.61	19.88	20.22	18.77	18.97	19.04	20.18	19.1	18.59	19.38	19.8	19.18	18.4	19.31		19.15		18.85
O60888	23.65	24.1	22.93	22.73	24.1	22.64	23.17	23.1	22.17	24.66	24.65	23.11	24.03	25.16	23.88	24.88	24.83	25.73	25.02	25.15	25.21	25.57	24.19	26.01	24.82	24.46	25.85	25.84	25.94	26.05	25.22	25.87	24.98	23.04	23.17	23.85	24.26	24.29	25.11	23.24	25.86	24.82	24.76	24.9	25.12	26.58	21.62	26.79	24.87
O60925	19.96	20.31	18.27	18.89	20.51	19.58	18.88	19.17	19.09	20.5	20.53	19.17	20.39	20.95	20.05	20.93	20.93	19.6	19.39	20.21	20.11	21.2	18.72	19.2	17.08	19.19	20.17	19.68	19.3	20.07	20.73	18.92	20.78	19.93	21.03	20.78	18.94	19.09	18.6	20.26	19.75	19.93	19.87	20.11	19.45	19.36	20.55	18.86	19.83
O60927		18.13			20.18					17.97	20.09				19.67		19.33														15.25									16.25			16.23		15.28
O60934	20.45	18.98			20.05	18.96	19.9			18.46	18.4	19.12	17.74	20.77	18.29	18.65		19.89	18.48			19.91		19.21		19.86			16.84			17.94	20.42	20.5	19.57	20.48	19.54	20.17		19.77	18.6	19.14	20.01	18.56	19.62		20.12	20.15	19.77
O60936			18.42								17.76				17.28									18.31
O60942	18.04	19.13			17.95						16.43	16.67					17.55	18.36	17.1				17.51			17.62												17.61		17.94								17.52
O75015												19.89										19.06									20.78																19.76
O75023
O75027	19.4	18.74			17.68	18.16		18.82		19.97	19.93		19.42	19.18	19.08	19.4	18.62	19.34	19.66	19.33	19.26	18.54	18.74	19.76								18.57	18.19	17.95		19.39	18.88	18.59		18.26		19.22	18.69		19.29				17.18
O75037	20.8	22.85	23.84		22.78	21.92	20.8			20.88	20.83	20.18	21.91	22.82	20.65	20.12	20.38	20.8	22.05	21.99	21.94	20.33	20.35	21.8		22.55	19.53	20.45	25.1		25.08	20.26	25.47	25.22		25.25	25.68	25.74			24.81			24.18	25.79				22.18
O75044		17.34	15.83		16.57	15.51		15.77		16.33	15.71	17.43	15.6	16.33	16.39	16.09	14.29	17.14	16.03	15.4	15.01	16.17			15.33	15.53	15.16					14.87					16.38	16.37	15.53	14.51		15.67	14.86	14.44			17.6		15.79
O75051					17.61	22.99		18.49											21.86		18.68	17.08										16.66			18.45	18.04	17.25	17.8	18.21	18.01		16.97	17.03	17.96
O75052	14.82				14.56											14.93	15.28		12.55	13.15		16.04									14.97	15.12	12.9				14.27	13.95		15.78		14.25	14.91
O75054																							16.82
O75063
O75083	22.34	22.38	22.86	22.9	22.57	22.55	20.29	22.49	23.48	22.45	22.44	23.21	22.94	22.69	22.53	22.31	22.63	22.56	22.07	22.44	22.32	23.45	21.1	22.42	22.57	22.26	22.9	22.91	23.16	23.09	22.95	23.61	23.33	23.59	21.91	23.03	21.27	21.13	22.98	22.58	22.5	24.14	24.19	23.03	23.03	21.32	23.22	22.77	22.97
O75094	20.85	19.75			19.88		21.42		24.89								20.64					21.07	22.06					20.22			19.41	22.27	20.36	19.03		19.36		19.59	23.1	20.33	18.69	23.48	23.46			21.27	20.24
O75095																								17.92
O75096													15.68										17.73
O75110	20.27				17.94	19.07	18.43	20.12		19.77	19.81		19.02	19.63	19.12	19.06	19.74	16.91	19.44	20.41	20.31	18.97	19.28	18.57		17.6				17.84		19.75	18.74		18.57	19.44	18.35	18.16	18.85	19.29	18.08	18.78	19.81	18.88	20.39			18.59	19.1
O75112			22.26	22.4				20.69	22.02	21.78	21.87				20.47										22.39				19.58													19.98	19.96				20.24
O75113	17.25	17.77			17.5	17.65	17.56	19.64				17.79	21.25		16.57			17.97	19.57	17.47		18.42	17.69			16.05					19.31	18.73				16.86	17.31	17.93	17.49	18.48		15.8	18.81			19.43	20.06	16.85
O75116	21.79	20.12	19.4	19.54	21.74	20.6	20.74	20.82	20.23	20.49	20.48	20.24	19.99	21.12	20.83	21.28	21.08	20.73	21.06	21.01	20.98	21.31	20.68	20.61	19.81	20.82	19.11	18.95	19.19	19.27	20.06	20.28	20.71	19.74	21.2	21.98	21.45	21.52	20.96	21.47	20.08	20.69	20.41	20.08	20.69	20.17	19.34	20.8	20.57
O75122	19.23	19.9	18.97	18.79	18.97	18.23	18.23	18.2	18.92	18.16	18.05	19.35	18.52	19.08	18.19	18.78	18.89	18.78	18.08	19.02	18.91	19.21	17.78	18.17	18.55	18.23	19.45	18.93	18.54	19.14	18.77	18.6	19.05	19.03	18.16	18.69	18.48	18.67	18.04	18.46	18.59	18.39	18.53	17.81	18.14		19.02	18.7	18.55
O75127	18.74	17.76			18.64			17.41		17.95	18.12		17.74	17.65	17.62	17.51	18.49	18.77	18.36				19.42	17.03									19.07		18.38	18.89	18.8	18.98		17.75								18.18	17.75
O75128					19.03										19.21			21.53																					18.19
O75131	23.4	21.53	20.74	20.72	22.3	21.14	21.13	21.47	20.73	21.6	21.67	22.64	21.23	22.57	20.69	21.96	22.1	22.04	21.92	21.73	21.75	22.22	22.26	21.23	20.56	21.27	19.8	19.98	20.53	20.44	21.22	21.71	22.28	21.7	21.81	21.69	21.91	22.13	21.94	22.63	19.59	21.53	21.44	20.58	21.72	21.03	22.15	22.31	22.39
O75143																							16.63																	17.26
O75144	16.89					20.18		17.68		17.46	17.4			17.87	17.95							18.29		19.73												15.94								18.33	18.88				18.59
O75146	19.31	19.92	21.85	22.18	19.9	19.77	19.77	19.14	21.6	20	20.05	17.34	20.04	19.78	20.63	20.72	17.36	19.84	19.24	19.75	22.41	20.26	19.59	21.04	20.27	19.54	18.59	18.48	17.5	20.69	17.35	18.13	19.89	17.31	20.52	20.22	18.34	20.49	20.23	21.34	19.24	17.96	19.76	18.61	17.66	19.15	17.72	20	19.5
O75150	19.64	20			19.96		19.38			19.67	19.58	18.84	18.82	19.7	19.51	19.45	19.77	19.59		19.44	18.97	19.62	19.04			19.44	17.87		17.97		18.6		18.74		19.52	19.94	19.66	19.87	17.48	19.01	19.27				19.34	19.08	19.26	19.4	19.15
O75151		19.92			20.2		18.46			19.01	19.09	19.48		19.54		19.64	19.63			19.78	18.88	19.42				18.87				18.44			19.32		18.86		19.34	19.02		18.93	19.09				19.21		19.25
O75152	19.1	19.49			19.91		19.33	18.76		19.83	19.55	19.57	19.3	19.25	19.57	19.58	20.43	19.16	19.09	19.88	19.92	19.32	18.39	19.34		19.25		18.51	19.55	19.85	20.07	16.87	19.99	20.07	19.66	19.55	19.87	19.86	18.49	19.49	18.88	18.51	19.02	19.59	19.7	19.59	20.17	19.11	19.42
O75153	20.28	19.12	17.97		19.88		19.15	15.11	16.09	19.45	19.21	20.5	17.54	20.78	17.66	19.1	19.08	19.17	17.61	18.05	17.95	19.63	20.7	18.71		19.73						18.6	20.18	19.54	18.45	19.59	18.91	19.29	18.04	19.09	17.87	18.34	17.97		16.25	18.77	19.4	18.68	19.81
O75154																				18.48				17.02
O75164		16.09																					17.33
O75165	16.85	16.67	17.98	17.27	17.78	17.27	16.61	18.48	16.78	17.82	17.42	18.95	17.31	18.06	16.77	18.23	18.32	18.18	19.02	18.54	18.51	18.81	18.88	17.53	17.06	18.29	16.61	17.5	16.88		18.13	18.29	17.74	17.53	18.1	17.95	17.98	18.13	18.67	19.08	16.19	18.07	17.9	17.73	17.98	17.21	18.11	18.33	18.26
O75167	15.47															16.58	15.24					16.15
O75170		16.08			19.72	17.77	15.4	18.48		18.63	18.54	18.59	16.98							19.72			18.62			18.87									19.59	16.58	19.22	18.31					17.85						19.1
O75173														16.19										19.18
O75175	19.29	19.76	17.38	17.15	19.33	18.14	17.69	18.13	17.66	19.85	19.53	19.56	18.28	20.16	19.81	19.56	19.95	19.1	18.44	19.31	19.45	19.21	19.07	18.51	17.26	18.99	18.67	18.93	18.5	17.56	17.87	19.5	20.33	19.44	19.93	19.05	19.36	19.57	19.3	19.73	20.26	20.18	19.65	19.63	19.31	19.03	19.36	18.48	19.62
O75179	18.58	17.47			18.96						18.85	18.02		18.94	18.23		18.4	19.06		18.17	17.76	18.47	19.03			19.07							18.41		17.08		19.69								18.57	18.33	18.52		19.55
O75190	18.1	18.96	18.73	18.64	18.89	18.55	17.81	18.71	18.62	20.05	20.07	19.44	18.89	18.62	19.07	18.84	18.37	18.93	18.95	17.95	18.14	18.15	17.52	18.63	17.39	18.82	18.31	18.14	17.95	17.8	18.77	18.2	18.53	18.64	18.61	19.23	18.63	18.95	18.55	19.68	18.25	18.4	17.26	17.84	19.11	17.09	19.18	18.63	19.25
O75191	19.11	17.02			19.1			19.35					18.34	18.6		17.45	19.1			19.07	18.2	18.45	18.6	18.47		18.96			18.34			18.48			17.09	19.27	18.92	18.23	18.36	16.76	18.08	19.2	19.32	18.35	18.76			19.16
O75208	19.79	18.06	17.12	17.08	18.57	18.67	18.57	19.34	17.43	18.94	18.77	17.33	19.02	19.12	19.72	18.51	18.73	18.45	18.79	18.79	18.71	19.05	18.39	18.76	18.08	17.92	16.76		19.24	16.7	18.9	20.23	18.47	18.97	16.35	19.43	19.19	19.65	20.1	19.59	19.51	20.47	19.92	18.54	19.36	18.1	17.13	18.45	18.42
O75223	20.9	20.55	18.4	18.55	20.58	19.61	18.6	19.81	17.27	19.7	19.78	19.41	20.75	20.13	20.75	20.86	20.69	20.18	20.36	19.78	19.7	20.03	19.19	19.53	19.27	19.25	18.93	19.01	19.58	19.62	20.48	20.04	20.09	20.33	19.42	20.56	19.65	20.06	19.5	18.78	19.49	20.1	19.7	19.18	19.52	19.58	19.85	19.62	19.74
O75251	21.97	19.65	19.67	20.37	20.16	21.02	21.44	21.67	19.64	20.66	20.73	20.45	20.87	21.04	20.32	20.47	20.78	20.53	20.56	20.72	20.5	21.3	20.35	20.97	19.5	19.86					18.35	20.67	20.61	19.64	20.29	21.61	20.39	20	21.83	21.57		21.2	21.1		20.74			20.17	20.06
O75306	21.12	20.11	18.83	19.39	19.79	20.26	20.47	20.69	19.15	20.15	20.01	20.5	20.56	20.18	20.08	19.92	20.07	19.31	20.19	20.02	20.07	21.04	19.73	20.06	19.44	19.69	17.48		18.98		19.01	20.45	20.07	19.46	20.4	20.76	19.51	19.84	21.62	20.54	18.69	20.71	20.45	17.04	20.52	18.5	18.61	19.62	20.84
O75312	20	20.17	18.77	18.64	19.47	19.26	19.41	19.46	17.08	19.45	19.76	19.56	19.16	19.8	19.01	19.7	20.62	19.81	18.28	20.45	20.31	20.08	19.62	18.89	19.06	19.79	18.04	18.5	18.01	18.76	20.36	18.11	19.91	19.59	19.39	19.87	19.37	18.95	19.12	20.06	18.47	18.46	17.48	18.69	19.84	19.14	19.72	19.68	20.16
O75323	22.99	20.58	19.68	19.97	22.19	21.47	20.56	21.27	20.12	22.35	22.36	20.53	20.04	20.93	22.03	21.65	21.26	19.79	20.7	20.59	20.57	20.62	21.84	21.09	20.74	20.11			20.44			20.16	19.64		20.4	21.06	21.63	21.56	20.4	20.9	21.06	20.45	20.02	20.28	21.09	20.21		21.65	20.84
O75339			19.88	19.83		20.28			19.33																19.67					18.49
O75340	22.34	21.27	21.11	21.19	22.26	21.92	21.7	21.83	21.02	22.11	22.12	21.51	22.04	22.64	22.44	21.76	22.37	21.96	21.35	21.64	21.67	22.28	22.08	21.43	21.21	21.03	21.04	21.05	21.65	21.15	22.08	21.93	22.4	22.4	21.24	21.6	21.64	21.97	21.62	22.16	22.21	22.02	22.11	21.72	21.84	21.71	21.65	21.85	21.57
O75347	21.92	23.03	21.75	21.65	23.05	21.48	22.51	22.39	21.5	22.66	22.61	22.73	21.91	21.97	22.83	22.77	22.82	22.48	22.06	22.69	22.65	23.32	22.25	22.44	21.72	22.43	21.79	21.74	21.66	21.12	22.39	21.45	22.72	22.17	22.48	22.1	22.9	22.85	21.7	23.18	21.73	22.21	22.09	22.23	22.68	21.68	23.02	22.61	22.88
O75348	21.14	22.29	20.17	19.9	21.25	21.54	21.77	20.73		21.09	21.14	21.22	21.19	21.51	21.23	21.37	21.51	20.58	21.45	21.54	21.49	20.53	20.91	20.09	19.79	21.69	21.3	20.44	19.66	21.08	21.18	21.44	20.98	21.25	20.8	20.58	20.93	21.03	20.37	20.78	21.11	21.14	21.11	20.78	21.18	21.48	22.16	21.28	21.01
O75351	19.3	20.14	19.25	19.83	20.37	19.64	18.31	19.65	19.64	20.59	20.34	20.46	19.99	19.55	19.66	20.24	20.04	20.08	20.19	19.65	19.56	20.25	19.82	19.87	19.75	19.44	20.27	20.61	19.92	20.09	20.45	21.25	21.02	21.11	20.26	20.68	20.68	20.74	21.41	20.71	21.25	21.35	21.35	20.47	20.52	20.28	20.93	20.21	20.99
O75352		17.63			17.64							17.17		18.44	16.61			17.55	15.92							17.79		17.88		16.89	18.33	19.38	18.8	18.16			17.44	18.33	19.1		18.25	19.46	18.06				17.85	16.66	18.41
O75356	19.78				19.53	18.43	19.97	18.6		18.24	18.29		19.9	17.95	19.45		16.01	16.67	15.54	17.04	16.51	18.46	19.38	18.61					17.9		17.46	22.05	17.55	16.04	19.32	20.25	18.44	18.21	22.02	19.31		20.93	20.88	18.65	17.64	18.21		18.98
O75363					20.56	18.24	18.57	20.59							21.27							17.7										21.75			20.16	17.76	19.15	19.07	20.72		18.51	21.85	21.82	20.33				16.99
O75365	17.4													15.93
O75366															16.8
O75367	24.16	23.56	21.88	21.96	23.38	23.48	23.31	23.32	20.88	23.52	23.58	22.98	23.32	23.37	24.09	23.84	24.09	23.13	23.59	23.47	23.39	23.76	23.64	23.89	22.09	23.4	22.94	22.96	25.05	23.67	23.81	23.44	23.9	24.67	23.41	23.45	23.63	23.72	23.41	23.98	24.29	23.54	23.59	22.97	24.47	23.71	23.33	23.87	23.59
O75368	20.31	20.08	21.57	21.6	21.09	20.54	21.16	21.18	21.93	21.7	21.71	20.45	20.51	20.24	21.03	20.57	21.24	20.65	19.56	20.78	20.8	20.76	19.39	21.16	21.57	20.66	20.7	20.77	21.17	21.2	20.59	20.81	20.84	21.45	21.22	19.78	20.33	20.65	20.02	20	18.79	20.88	20.9	20.21	20.84	19.31	20.91	20.45	21.13
O75369	23.13	21.62	21.86	22.09	23.5	22.71	21.98	23.06	20.37	23.39	23.42	23.4	22.46	23.48	23.6	23.17	23.08	22.5	22.83	22.54	22.36	23.57	23.74	22.45	22.42	22.73	22.39	22.23	22.42	21.67	22.28	23.7	23.03	23.71	22.94	23.1	22.55	22.47	23.39	23.25	22.46	23.18	23.14	24.09	23.23	23.5	23.44	23.33	22.5
O75376	17.88	19.97			20.1		18.55	18.06		18.17	18.82					19.7	20.27	20.04		20.43	19.51			19.42		19.9									20.82	22.34	20.84	21.05	19.24	17.96									18.56
O75380	20.03	20.12	19.46	20.01		19.72	19.93	20.72		20.95	21.19	19.9	20.43	21.24	20.46	19.7	20.29	19.97	19.46	20.82	20.88	19.96		19.87	20.6	18.63			20.91	20.46	20.63	20.86	20.45	19.8	21.95	21.78			20.87	21.18		20.81	20.76		22.15	20.23	20.98	20.18	21.45
O75381					13.92
O75382				17.53	18.7			19.42		19.02					19.09		19.48	18.04				18.59							19.15			19.39	18.23		19.34	17.59			18.57	19.29					18.55			19.71
O75390	23.61	23.44	21.88	22	23.85	22.6	21.41	23.03	21.31	23.54	23.56	23.04	23.11	23.92	23.8	22.89	23.01	23.28	22.77	22.42	22.55	24.02	23.58	23.12	22.15	23.3	22.35	22.36	23.38	21.95	22.9	24.32	24.15	23.64	23.66	24.02	23.98	23.94	24.5	24.27	23.89	23.93	23.83	23	24.02	22.88	23.07	23.52	23.89
O75391	18.16	19.63			19.78		19.73			18.94	18.96	20.12		19.64				17.07												17.55			19.06	18.43		18.52	19.87	19.88	17.87				18.57				18.32		20.11
O75394	17.19	18.64			19.05		18.38	19.26		18.88	18.73	18.91	18.01	18.38	18.33	19.12	19.34	18.51	18.29	19.04	18.98	18.39	17.95	18.9		17.77		18.02	19.51	18.46	18.54	18.95	19.85	18.53	17.89	18.82	19.14	18.53	19.01	17.71	19.86	18.2	17.63	18.98	18.7	18.24	19.17	19.29	19.51
O75396	22.13	22.48	21.22	21.17	22.5	22.32	22.92	21.85	20.09	22.06	21.95	21.78	21.58	21.76	23.39	21.63	22.24	22.45	21.07	22.41	22.14	21.84	21.14	21.51	21.13	21.54	20.25	20.34	20.48	20.66	21.29	21.95	21.21	20.99	21.43	21.23	22.02	22.16	22.1	21.56	21.1	21.74	21.73	21.41	21.91	19.75	20.95	21.47	21.92
O75400	21.17	21.09	19.3		21.08	19.52	20.53	20.17		21.03	21.08	20.61	19.89	20.97	20.45	21.03	21.45	20.7	19.36	20.69	20.3	20.26	20.72	19.46	18.64	20.64	19.99	19.96	20.44	20.73	20.74	20.09	21.33	21.2	19.71	19.81	20.75	21.06	20.04	20.3	20.78	20.24	20.23	19.95	20.77	20.83	21.14	21.15	20.7
O75410	19.64	18.43	19.64	19.17	20.13	19.47	18.15	19.16	19.48	17.99	17.35	19.62		19.41	19.4	18.47	19.06	19.4		19.17		19.74		18.95	19.37	18.96				17.26		18.87	19.04		19.24	18.34	19.67	20.02	19.63	20.16	19.4	19.05	19.28	19.54	19.6		19.16	19.86	19.84
O75414					18.6																																			19.66
O75427	19.16	17.91		18.6	18.86	18.74	19.18	18.19		17.75	17.75	18.94			18.38	17.44		18.6		18.11	19.04	19.22	18.26	17.92		19.71									19.09	19.15	18.78	18.79	19.06	18.93					18.89		18.98	20	18.7
O75431	17.58			17.81		18.07		18.74	18.98	16.71	16.95			16.87					17.7				18.3	18.25					17.91		16.13	18.54	16.65			17.11			18.32	17.37	16.98	18.5	17.79		18.35
O75436	21.73	21.55	20.31	20.53	21.87	20.78	20.7	21.09	20.16	21.68	21.57	21.28	20.45	22.02	21.27	21.14	21.09	21.22	21.22	21.61	21.63	22.35	20.74	20.88	20.43	21.69	18.82	19.03	19.6	18.18	20.12	21.35	21.32	20.35	21.57	21.45	21.53	21.56	21.68	22.58	20	21.24	21.23	20.86	20.57	19.12	20.03	21.04	22.2
O75438	18.95	17.21	17.02	18.12	18.52	18.87	20.49	18.7	16.2	18.66	18.76	17.22	18.75	18.43	18.87	18.29	19.38	18.63	18.53	17.9	18.47	16.78	18.37	18.16		17.71	17.98		18.45		19.25	20.18	19.25	19.71	17.5	19.58	17.85	17.23	20.67	18.03	16.35	20.4	20.24		18.88	17.1		16.63	19.41
O75439	21.34	21.3	18.31	18	21.38	19.8	19.33	20.8	16.39	21.15	20.96	20.44	21.02	20.98	21.44	20.3	20.36	20.87	20.4	20.1	20.14	21.43	21.22	20.59	19.25	20.47	18.9	18.44	19.95	17.93	19.53	20.04	20.7	20.09	20.37	21.48	21.49	21.54	20.57	21.7	20.36	19.69	19.43	19.1	20.61	19.72	19.93	20.86	20.83
O75448	18.85	16.93			18.48			17.4		17.76	16.83	17.76		18		17.19	18.06	17.76		17.5	17.4	17.75	17.68	15.68		17.81		16.58		18	17.02		17.91	16.73	17.67	17.66	17.22	16.48	17.45	17.68	19.16	17.62	17.37		18.59	19.14	18.68	19.32	17.24
O75449	17.11	16.91									15.99																											16
O75452
O75473														18.63
O75475	17.2	19.49	18.04	17.98	18.42	18.34	17.86	19.03	18.36	19.64	19.54	18.9	17.44	20.19	19.05	19.28	20.09	19.41	17.25	19.09	18.82	19.21	16.79	17.93		18.73	17.59	17.48	18.75	19.7	20.26	18.94	19.42	19.2	18.42	18.26	18.38	18.61	18.79	18.89	16.59	19.12	19.07	16.94	18.62	17.44	18.59	18.5	19.18
O75477	19.22	18.84			20.69	19.28		20.05		19.76	19.51	20.16	19.03	19.39	20.41	20.84	20.22	18.56	21.23	18.29	18.67	19.99	20.09	19.67	17.86	19.51	19.41	19.51	19.86	18.71	19.99	21.09	21.21	20.3	19.95	19.92	20.51	20.68	21.2	20.04	20.72	20.94	21.05	21.41	20.44	19.32	20.11	19.95	20.43
O75487	16.92	17.93		14.63	15.49		17.83	19.48	20.3	18.21	18.25			18.96	17.78		16.73	16.28		20.63	20.09	17.38		17.04						17.47	17.85			17.42	18.93	18.86	17.48	17.25		15.73							18.95		16.76
O75489	21.38	19.19	19.84	19.91	20.42	19.8	18.14	20.76	19.71	19.7	19.82	18.42	20.41	20.62	20.78	20.62	20.47	19.83	19.97	20.77	20.55	20.88	20.05	21.03	19.9	20.52	17.84	15.88	20.71	19.45	19.99	21.89	21.29	21.14	20.64	20.44	18.59	19.29	23.19	19.53	18.19	22.08	22.1	18.99	21.69	19.11	19.54	20.89	20.74
O75494	22.09	22	20.82	20.77	22.26	20.59	21.18	21.24	18.5	21.46	21.39	21.66	21.13	22.42	22.05	22.07	22.41	21.7	19.9	21.83	21.85	22.23	21.18	21.28	20.87	22.39	21.37	21.46	21.74	21.24	21.76	20.73	22.29	22.28	22.16	21.08	21.39	21.19	19.59	20.75	21.89	21.35	21.29	21.01	22.49	21.26	22.29	22.1	21.65
O75496		17.67								17.16						17.34	16.96																15.79	14.84												16.58		16.48
O75503	19.65	18.9			18.78					18.62	17.68		18.29	21.06		19.41	18.55			19.63	19.53	20.2		19.86		18.32	20.19	20.01				19.65	18.77								17.38	18.68		19.53	19.42	20.47		20.65	18.51
O75506	20.18	20.65	20.4	19.92	20.41	19.67	19.76	19.75	18.51	21.53	21.6	19.43	20.9	20.08	19.59	20.7	21.21	20.5	19.29	18	21.39	19.29	20.1	19.15	20.54	20.36	19.33	18.98	18.99	18.3	18.68	19.25	19.85	19.5	18.67	20.52	19.78	21.69	20.26	20.02	18.33	18.95	18.45	19.76	19.47	19.7	19.13	18.78	19.92
O75521		19.13		17.8	20.35	19.18	18.38	18.76	18.05			19.66	19.33		20.46		18.86			18.43	18.49		20.24	18.43								21.06		20.08	17.97	19.57	20.68	20.64	21.06			20.88	20.73	18.91	19.84	20.04	19.62
O75525	21.06	19.03			19.19			17.12			17.61		18.62	20.05	18.86	20.37	20.47	19.93	19.73	19.32	18.89	18.13	18.81	19.71		19.79			18.73	18.37		18.18	19.74	17.82	19.53	19.57	19.74	19.44	18.83	17.95	19.71	18.77	18.16	20.01	20.22	19.71			18.73
O75531	20.4	21.06	19.37	19.33	19.71	19.01	17.52	19.83	19.91	20.47	20.48	19.49	20.39	20.73	19.97	19.97	20.78	19.57	18.69	19.61	19.71	20.02	19.53	20.41	19.39	19.91	19.84	19.85	20.93	19.6	20.17	20.23	20.43	21.17	18.79	19.04	18.75	19.23	18.97	18.89	19.44	20.7	20.77	19.94	20.31	19.79	19.97	20.04	19.82
O75533	21.81	21.85	19.75	19.84	21.69	20.2	20.18	20.86	18.21	21.76	21.79	21.26	20.72	21.39	21.24	21.78	22.32	21.71	21.3	21.22	21.31	21.38	21.38	21	20.2	21.88	20.87	20.83	21.19	21.12	21.78	21.1	22.02	22	21.55	21.68	21.94	22.01	21.07	21.54	21.23	21.1	20.98	20.56	21.61	20.94	21.36	21.49	21.63
O75534	20.01	20.15	18.54	18.75	19.41	18.99	20.99	19.08	18.57	20.15	20.27	20.19	19.08	19.88	18.65	19.61	20.02	19.93	19.2	19.21	19.27	19.66	19.13	18.9	18.41	19.89	19.26	19.29	19.12	20.26	19.67	19.63	20.15	20.15	20.02	20.04	18.6	19.3	20.08	19.8	19.36	19.74	19.53	18.59	19.72	18.7	20.29	19.86	20.26
O75558		14.42		16.11																						18.75																					16.99
O75563		19.05										19.6														19.58	18.3	18.82			19.47																18.09		18.33
O75569	19.74	20.11	18.57	18.37	19.26	18.86	19.38	19	18.58	19.21	19.19	18.99	17.64	19.4	18.65	18.88	18.97	19.4	19.35	19.3	19.23	19.66	19.05	18.59	18.02	18.36	17.56	16.82	17.66	17.35	17.87	18.84	18.13	18.27	19.23	18.56	19.16	19.45	18.77	20.12	16.38	18.3	18.28	18.36	18.9	16.11	17.71	18.02	19
O75570	18.38															17.8			17.77			17.67																18.52		18.94					17.99
O75582					19.73																																19.62	19.8
O75586	16.18	17.07			17.28			15.72		16.7		18.08		17.03	17.39	17.65	17.51	18.01			18.12	18.07				19.08							18.15		17.48		18.48	17.51			17.51						18.71		18.34
O75592	17.31	17.02			14.84		18.4	15.05		18.34			15.16					16.33		16.84	16.67	18.21	15.81			18			18.53		18.35		18.26	17.89	18.86	18.24	17.14	17	16.24	18.55									17.43
O75594				19.18			20.7	19.41				21.59	20.63			18.83						20.26	19.29				21.12	21.09		19.14	21.73				17.78	19.07				19.42						19.6	22.09		17.76
O75600					17.45																															16.26		17.57	17.01		18.55
O75607	18.38	20.9	18.72		18.35		18.51	17.26		18.95	18.27	17.93		19.12		17.71		17.15	17.85			18.38	18.77			17.04							18.27		17.73	17.45	18.27	18.17		18.41	17.1						16.92	16.04	18.91
O75608	23.38	21.42	19.94	19.72	21.21	21.18	20.31	20.97	19.4	20.48	20.47	20.77	21.18	21.68	20.8	20.26	20.19	20.53	20.93	20.02	19.91	21.77	21.12	20.9	20.04	20.35	19.4	18.89	20.45	19.95	20.48	20.86	21.08	20.79	21.09	21.95	20.51	20.68	20.59	21.85	19.75	20.89	20.86	20.89	20.63	20.17	21.05	20.32	21.32
O75610					22.61	24.37		21.5		20.02	19.61		20.99		20.94		18.92					20.2	22.16	24.34		17.96			21.33					18.9	20.26	20.26	23.17	23.26	18.81	21.16		21.32	21.38		20.17	20.23
O75616	19.63													20.57			19.3							19.83											19.87	18.99	20.01	19.52							20.77
O75629	21.9	20.74	19.29	19.41	18.45	19.98	20.43	19.91	17.97	19.45	19.48	20.65	19.73	19.07	18.21	21.58	22.64	19.35	20.09	22.99	23.15	20.35	19.91	18.91	18.85	20.57	20.07	20.14	20.33	21.31	21.26	20.04	19.23	18.94	19.89	19.13	19.23	19.69	19.76	19.36	21.38	19.64	19.66	20.43	19.39	20.18	20.81	19.81	19.99
O75636																			18.43
O75638																		17.25
O75643	20.68	20.5	19.16	19.18	20.74	19.46	19.58	19.87	19.14	20.68	20.76	20.56	19.53	20.72	20.62	20.41	20.94	20.91	19.47	20.55	20.57	20.62	20.38	20.19	19.41	21.04	19.43	19.32	19.64	19.43	20.47	19.98	21.07	20.47	20.79	20.48	21.39	21.5	20.33	20.94	20.54	20.36	20.28	19.74	21.14	19.68	20.58	20.54	20.95
O75648	17.7																							16.82		17.56							18.24												17.91			19.07	17.4
O75663	15.91	17.88	17.67	16.85	18.33	16.28	19.45	12.34	18.07		17.24	17.64	16.61	16.76	17.86	17.42	17.28	16.31	17.99	17.37	15.76	17.34	17.86	18.67	19.73	16.95	17.21	15.21	17.67	15.95	17.49	17.73	16.33	16.56	19.33	19.19	17.03	17.69	17.3	16.99	19.36	18.44	18.35	17.75	17.04	19.2	19.2	18.59	19.02
O75674	21.33	19.62			21.35										20.68	20.84	21.24			20.54	20.75	21.52										20.35					21.31	20.84	20.43	21.66		19.7
O75676	19.28	17.98	18.58	18.74	22.11	19.33	19.72	19.01		20.29	20.11	18.73	18.17	19.25	20		18.74	19.45	17.06	18.55	18.96	17.78	20.68	18.82	18.11	19.27				19.63		18.74	17.37		19.12	17.74	22.46	22.85		17.21	17.41			18.78	18.13	20.02	20.1		17.07
O75683										18.02	18.35						18.53	19.01										18.72		17.9	18.58		19.84	20.12							18.62						19.19
O75688	17.74	17.95			19.56							18.22	18.2		18.23	18.94	19.52	18.6	18.16	18.18	17.79	18.45	19.7	17.13			17.84	18.51	18.19	18.95	19.62	17.75	19.31	18.95	18.49	18.2	18.6	18.01	18.41		18.47	18.53	18.3	18.14	18.07	19.25	19.17	17.9	18.47
O75689		19.41		19.33	19.27			19.29		19.12	19.06	19.35	19.15	18.63	20.45	18.78	18.9		18.9			19.67		18.89	19.95	19.55			19.44			18.93	19.87		19.45	19.33		18.66	20.26	20.49	18.7	19.36	19.62	18.78	19.51		19.14	19.67
O75691	18.55	19.54			19.03		17.23			19.3	19.22	18.91		19.61	18.67		18.3	18.72				19.89	18.04	17.09		18.83							19.55		18.23	18.81	20.04	19.52		19.48	18.61				18.79	18.54	19.73	17.82	18.22
O75694	21.76	21.14	19.26	18.46	21.22	20.8	19.69	20.41	18.17	21.04	21.05	20.87	20.23	21.38	20.5	20.65	21.02	21.17	20.75	20.88	20.94	21.01	20.93	20.4	19.17	20.54	18.32	18.57	18.24	17.69	19.28	19.24	20.25	18.78	20.78	21.06	21.4	21.56	20.41	21.42	19.84	19.62	19.84	18.34	21.02	18.71	19.95	20.98	20.91
O75695	21.17	20.18	19.67	19.5	20.96	20.51		20.35	18.71	21.18	21.1	21.5	20.2	19.32	19.95	20.84	20.89	20.12	20.04	19.75	20.71	20.37	20.4	19.96	18.84	19.11	20.75	20.47	20.08	20.61	20.99	20.02	20.82	20.33	20.43	19.61	18.92	20.34	20.08	20.27	18.85	19.62	19.65	19.6	19.69	20.61	20.44	20.09	20.72
O75715		23.83	22.65	22.78	24.25	22.72	18.61	23.19	22.33	23.18	23.07	23.56	23.26	24.6		24.21	24.95	22.87	23	23.96	23.99	24.23		23.14	22.62	23.13			24.02		24.94	24.35	24.86		22.85	22.95	22.89	22.64	22.92	21.09	23.1	24.62	24.62	22.96	24.04			22.64	23.81
O75717	18.11	19.58			18.05						17.07	18.04		16.7	16.16	17.42		18.07	18.54				18.86			17.86							15.67			17.17	17.11	17.67										17.35	17.49
O75718	21.59	21.45	19.09	18.47	19.5	21.11	21.77	23.03		21.7	21.57	21.48	20.7	21.46	19.97	21.02	21.75	21.23	21.04	20.61	20.9	21.5	20.4	20.69	19.69	21.18	22.33	22.36	19.78	20.27	20.76	21.28	21.53	22.78	20.64	20.11	20.94	21.04	20.01	20.26			19.29	19.47	21.63	24.32	21.73	22.15	20.36
O75746	19.46	19.44	19.81	19.82	19.62	19.75	18.92	19.19	19.56	18.1	18.6	17.94	18.47	18.76	19.7	18.44	18.38	19.44	19	18.88	18.85	19.68	19.09	19.52	19.48	18.47			17.5			18.55			18.73	18.26	19.2	19.49	19.74	20.1	17.76	18.47	18.87		19.23	17.29		17.77	18.01
O75764					18.43										18.16																	18.7					15.87					18.49	17.72					16.77
O75781			18.98	18.3		20.25		17.84	19.48	18.59	18.39				16.86	17.64	16.91	19.36		19	20.07	17.87		18.04	17.75	19.14			17.4	17.41		17.83				15.88			17.46	17.18		17.71	17.49	16.14	17.88				16.07
O75787	19.29	15.99			17.31					20.1	19.03	16.98				14.97		16.76	17.32			18.13				18.27							16.16	16.68		18.79				18.24					15.87
O75791			20.52	20.44																						19.81				21.18					17.96					19.7
O75792	19.32	18.61				18.12					19.95			18.41		18.61	20.13	17.65			18.85	19.54				20.7		17.28		19.3	19.93		19.05	19		19.36		19.33		18.81							18.18		19.54
O75794					20.04					19.48	19.44	19.24		17.69		18.32	21.1	18.4				20.24				19.41					19.11		18.53	16.66						16.87						19.04
O75808
O75815		21.17			21.79		19.3				20.97			21.03	20.73					21.75					19.57				22.31																				21.6
O75821	22.03	22.15	20.17	19.96	21.99	20.89	20.36	21.09	19.06	21.74	21.75	21.66	20.59	22.01	21.37	21.66	21.93	22.06	20.67	21.19	21.05	21.67	20.61	20.93	20.09	22.15	20.76	20.87	20.84	20.9	21.12	21	21.66	21.25	21.6	20.76	20.9	20.69	20.36	20.54	20.52	20.39	20.38	20.11	20.68	20.07	21.09	21.28	21.37
O75822	19.33	20.24	18.45	17.45	19.82	19.04		18.46	17.8	19.81	19.78	19.7	18.52	20.39	18.95	19.56	20.11	19.49	18.82	18.7	18.79	19.5	19.07	19.85	18.47	18.81	19.53	19.25	18.47	19.18	20.08	19.44	19.97	20.13	18.19	18.69	18.16	18.35	19.42	19.06	19.79	19.64	19.37	19.36	18.46	19.35	19.68	18.91	19.31
O75828			18.93	20.07	19.29	19.73		19.31	20.09						20.51				19.77				19.81	19.96	18.61	18.79			17.76					18.15								19.08	19.35		19.24	19.16			19.44
O75830	20.11	21.69			21.34	20.81				21.72	21.36	19.79	19.5	22.27	19.54	20.98	20.7	20.92	20.61	21.16	20.6	20.62	20.3	20.99	20.46	18.88	21.6	20.48	20.44	21.36	20.06	21.5	19.42		19.14	18.87	20.35	20.76	21.21	20.71	20.77	19.83	19.49	20.72	21.1	22.53		21.63	19.58
O75832	19.11	19.41		19.38	20.28	19.18		19.22	20.07	19.63	18.92	19.63	19.2	19.8	19.99	19.9	20.12	20.02	18.57	19.76	19.86	19.67	18.47	18.84	18.41	18.04	18.91	19.11	20.29	19.38	19.93	20.24	20.33	21.09	18.77	19.73	18.87	19.6	19.86	19.54	19.9	20.78	21.08	18.95	20.43	19.26	20.11	17.96	19.36
O75843	19.35	18.92			19.55		19.67			18.96	19.92	19.54				20.07			19.98			18.52	21.15			20.39						17.56	18.18		19.99	19.55	19.03	19.24	19.03	20.83						19.94	19.04		20.27
O75844	19.91	19.21			19.93	19.97	20	19.66	16.62	19.68	19.62	19.2	19.68	20.54	19.66	19.38	18.92	19.66	19.29	19.32	19.47	19.9	20.98	18.74	17.65	19.49	18.93	18.94	20.57	18.44	18.99	20.4	20.06	19.33	19.24	20.49	18.95	19.93	20.46	19.86		19.89	19.43		19.48	19.75	19.69		19.81
O75864																19.24	19.71											20.99		20.02	20.03	19.14	19.39	20.4							20.37		17.82	19.68	19.63	21.21	20.58	20.69
O75865	18.87				16.2							17.32		17.69	17.07	16.89						17.01	17.46									17.72	18.31	17.12		17.25	14.79		18.33	16.92		17.41	17.68						18.2
O75874	23.65	22.5	21.2	21.78	24.56	22.86	23.26	23.32	20.45	22.96	22.91	23.68	23.43	24.21	23.82	23.96	24.11	23.36	23.6	23.51	23.8	23.93	23.93	23.45	22.24	23.62	21.85	21.77	23.21	22.57	23.2	24.56	23.52	24.14	23.41	24.42	24.07	24.17	24.33	23.53	23.69	24.28	24.25	24.54	24.06	23.63	23.62	24.32	23.52
O75879	19.42				16.49																	20.24													20.24			15.61		18.21
O75880	21.43	20.69			22.26		22.1	21.44		22.09	21.91	22.09	19.91	21.76	22.04	20.99	21.09	20.96	21.18	21.18		21.83	21.22			20.53			20.42			22.67	21.18	21.6			22.12	22.42	21.52		21.17	22.49	21.19		21.16			21.48	21.42
O75882						16.68	17.59	17.45		17.03	17.56		18.51					17.76	17.08	18.18	18.07	18.1									18.33	16.88			16.55					18.21			16.82				16.75
O75884	18.7	19.48	17.56	18.75	20.09	18.27	18.46	20.02	18.55	20.32	20.02		19.04	19.36	19.33	19.5	19.87			20.14	20.85		18.92	18.13			18.92		19.3					19.12	18.82	19.64	19.71	19.92	18.69	19.58	19.89	18.84	16.51		17.67			18.67	18.42
O75886	18.11	18.62			19.25	18.71	18.56				17.02	18.54			17.5	19.09	19.34	16.68		18.66	18.59	18.84					18.83	18.74		18.54	18.72	19.02	18.27	18.9			14.88	17.68	18.96	17.39		18.68	18.54	18.65	17.56		18.33	18.49	17.42
O75891					22.68	20.5	19.97			18.95	19.39		19.91	20.57	20.9	19.48		19.53	19.74		18.12	20.37	19.91			19.33						20.24		17.72	18.66	20.62	21.37	21.71	21.36	19.6						20.6
O75896															18.03							18.81				18.33									17.9												18.52		16.86
O75897					16.19																		21.39														18.18	17.03								20.34		18.55
O75900						19.87		18.65	20.83															20.12																			19.94
O75907	17.35															19.15			18.91			19.27																	19.24
O75909	19.35	19.51			18.94					20.43	19.8	19.7		20.03	19.53	20.35	20.37	20.55	19.6	20.08	20.44	20.4	20.46	19.4		20.43					18.72		19.83		21.01	20.83	21	21.12		21.02					19.41			19.58	19.26
O75911	17.85																18.12		17.46	17.63	18.5													18.48		18.45				17.82	19.94			18.55
O75915	20.91	21.22	21.21	21.2	21.32	21.64	21.31	21.79	20.48	21.59	21.55	21.26	20.32	20.52	20.51	20.28	20.4	21.43	20.16	21.44	21.45	21.33	20.57	20.83	20.71	21.16	17.38	18.94	19.68	18.72	19.71	20.77	19.7	20.04	21.35	21.63	20.91	20.52	21.74	21.97	18.64	19.6	20.54	19.69	20.51	18.36	19.43	20.09	22.01
O75923		19.91	19.25	19.62	17.09	16.43	18.64	16.71	19.27			20.55	18.81	19.38	17.62	18.88	18.62	19.69	16.94	18.2	18.66	20.23		17.52	19.81	19.9	20.15	20.08			19.76	19.5			16.18		18.16	17.39	15.93			19.28	19.66			18	20.43	18.59	19.09
O75925	18.07	16.17																					18.17			17.53							17.82																17.45
O75934	19.92	20.18	18.81	18.8	19.15	19.12	19.38	19.9		19.23	19.31	19.11	19.6	19.53	19.67	19.44	19.89	19.61	19.41	19.08	19.91	19.88	20.31	20.03	19.39	19.38	19.03	19.34	19.22	19.22	20.14	18.8	20.59	20.3	18.6	19.29	20.78	18.96	18.91	20.56	19.76	18.59	18.82	18.97	20.15	19.25	18.58	20.17	18.87
O75935	18.91	19.1	20.47	20.05	20.57	20.11	19.34		19.75	19.49	19.36	18.64	19.62	19.8	20.79	19.23	19.61	19.56	19.41	19.29	19.06	19.24	19.2	20.35		19.28	18.83	18.42	19.05	18.4	19.86	19.64	19.02	19.32	19.07	20.23	18.47	19.06	20.84	20.91	18.81	19.7	19.45	18.66	19.1	17.79	18.81	19.1	20.27
O75937	20.02	20.52	19.34	19.11	19.69	19.2		19.21	18.59	20.36	20.24	20.28	19.76	19.71	20.07	20.33	20.65	20.89	18.9	20.29	20.4	20.36		19.34	19.96	20.31	18.94	19.61	19.39	20.81	20.47	20.12	20.99	20.74	19.73	19.99	20.56	19.82	19.03	20.43	18.65	20.4	20.89	19.66	20.41		20.57	19.83	20.52
O75940		18.89			16.91					18.4	16.91																			18.52	18.43		19.26				17.46	17.87		15.83									17.65
O75947	21.87	21.98	21.06	21	22.32	21.47	22.04	21.85	20.87	21.8	21.92	21.75	22.03	22.14	22.55	21.94	22.08	21.79	22.2	21.18	21.46	22.16	21.87	21.71	21.04	21.36	21.46	21.46	21.86	21.67	21.68	23.7	22.83	22.62	22	21.99	22	22.02	23.07	22.09	23.1	23.22	23	21.4	22.01	21.97	21.78	21.87	22.37
O75953			17.99																						17.71
O75954															17.73							18.51		19.4
O75955	20.71	18.85	19.24	19.68	20.6	19.06	20.38	19.58	19.45	19.72	19.62	20.03	19.53	20.27	19.67	20.23	20.9	20.1	20.48	20.98	21.06	20.46	20.15	19.28	19.3	18.79	19.29	19.25	18.79	19.63	20.34	20.25	19.53	19.24	20.25	20.41	20.67	20.8	20.66	21.49	18.6	20.3	20.18	19.97	20.62	19.33	20.28	19.47	19.6
O75962	17.47	17.15	17.41	17.56	17.23	17.52	16.02	17.1	16.62	17.78	17.68	17.43	17.09	17.93	17.48	17.28	17.72	17.66	16.27	17.54	17.5	17.75	17.29	17.75	17.29	17.7	17.18	16.63	17.16	17.66	17.74	17.21	17.31	17.62	17.49	16.86	16.88	16.88	16.68	17.59	17.19	17.05	16.7	16.39	17.91	17.55	17.42	17.45	17.06
O75964	21.49	21.9			20.87	20.59	20.79	21.35	19.57	20.65	20.73	20.56	20.79	21.91	20.53		20.58	20.9	21.81	20.84	21.03	21.56	22.62	20.35		20.45						21.95			21	21.67	21.15	21.54	22.67	21.96	21.4	21.62	21.7		21.55		20.24		22.04
O75970							22.54																									18.62							20.34			19.85
O75976	19.47				20.93	17.48	19.2	19.32					18.91	19.78	19.58	19.48	20.03	19.55	18.94	19.33	19.23	20.04	19.41	19.63		19.12			19.57		19.42	19.07	18.82	19.64	19.94	20.21	21.2	21.23	19.79	20.84	19.63	19.41	19.41	19.16	20.92	19.35	18.72		19.71
O75995
O76003	21.12	21.94	19.04	18.8	21.36	19.86	17.74	19.33	18.61	22.03	22.03	21.64	20.34	21.56	21.35	21.22	21.53	21.33	19.88	20.41	20.35	21.63	21.06	20.5	18.36	21.26	21.24	21.21	20.87	20.22	21.45	20.52	22.68	21.39	20.54	20.13	19.91	20.26	20.32	21.46	20.93	20.54	20.38	20.82	20.67	21.49	22.05	21.4	21.74
O76011
O76013	20.92				21.18						21.18	20.37	19.85										22.68	21.86					19.96				18.87					20.62
O76015													22.72		23.1							22.56										24.04							23.88									24.28
O76021	21.61	21.18	17.62	18.72	21.21	19.23	19.23	19.94	16.56	21.22	21.15	20.76	20.16	21.34	20.33	20.61	21.03	21.15	19.29	20.41	20.42	20.6	21.02	19.83	18.11	20.98	18.88	18.9	19.56	18.31	19.92	18.39	20.87	20.4	20.14	20.76	20.98	21.24	18.59	20.73	19.39	19.16	19.38	19	20.17	20.01	20.06	19.92	20.45
O76024	18.7	19.12		19.27			19.13	19.28	21.14	19.4	18.74			19.31	19.94	20.12	19.47	19.12	18.4			18.48					17.21	17.05	17.75				17.74	18.19						19.86				18.13	17.01			18.04
O76027																15.32		16.58	17.16
O76031	19.76	19.22			19.56		17.5	17.75		19.62	18.77	18.99	17.68	20.09	17.93	18.89	18.92	18.99	18.46	18.27	16.84	19.1	19.27	19.52		18.26		17.48			17.4	17.43	19.44	19.31	19.25	18.56	19.07	18.51	19.06	19.55	20.08	17.52	18.32	16.71	17.72	17.72	18.56	19.1	19.5
O76038			18.55	17.68		15.57		17.91	20.03	16.6	18.44							16.08		14.53					15	18.73			18.62	16.03		19.86		21.45					19.26			21.02	21.15
O76041																	18.58																			18.9				18.47
O76054																		19.13																19.02										18.28
O76070			17.67	17.94				18.18	19.34																18.41					18.41		18.37							18.61			18.18	18.29					18.4
O76071	19.18	19.41	18.22	18.68	18.68	18.76	20.01	19.18		18.88	18.76	18.92	18.35	19.94	18.84	19.04	19.66	18.98	18.65	18.91	18.1	19.12	18.54	17.8		18.99	18.77	18.65	17.87	18.64	19.71	19.72	19.71	19.41	18.08	18.78	18.87	18.82	19.64	18.81	19.09	19.35	19.07	19.26	18.9	17.15	18.73	19.12	19.45
O76074			18.56	18.84		16.56		16.46	19.56				18.39		17.58										17.94							18.81		18.13		17.29			17.38			18.86	19.28
O76075		18.15								19.33				16.28								16.74							16.03				16.55
O76094	20.16	20.03	17.84	18.68	19.87	18.82	19.22	19.33		19.13	19.41	19.53	19	19.62	19.2	19.85	20.09	20.17	19.53	19.43	19.23	19.7	19.13	18.72	18.5	19.54	18.96	19.18	19.41	19.76	20.11	19.75	19.99	20.01	19.12	19.43	18.87	19.36	19.34	19.53	19.98	19.56	19.48	18.94	19.42	19.76	19.39	19.23	19.64
O94760	22.24	19.93	20.27	21.02	22.19	21.37	21.87	22.13	20.75	21.91	21.86	19.77	21.5	22.59	22.59	22.15	22.54	20.54	21.13	22.1	22.08	22.5	21.14	21.98	21.45	20.85	18.8	19.81	22.17	19.93	21.54	22.89	21.68	22.54	22.05	22.51	22.14	22.43	23.1	23.02	21.77	23.06	23.08	22.33	23.28	21.46	19.55	21.11	21.53
O94763	17.86	18.42			18.03									18.52	18.11	19.07	18.47	18.28	17.92											17.18	19.07		17.81	17.72		18.21				18.86									17.59
O94766	19.1										17.08																													18.3
O94768																										15.55
O94769
O94776	19.6	20.07	17.96	17.64	19.62	18.76	19.05	18.43	16.23	19.84	19.89	19.73	18.35	20.01	18.75	19.66	20.06	18.84	18.77	19.33	19.1	19.94	19.02	18.73	17.95	19.56	18.93	18.83	18.72	18.63	19.5	18.88	20.03	19.46	18.79	19.11	19.59	19.56	19.24	19.65	19.13	18.94	18.88	18.02	19.06	18.58	19.71	18.08	19.91
O94788															20.24
O94804	19.5	19.57	18.53	19.7	18.77	19.95	20.36	19.87		19.73	19.84	20.15	19.84	19.27	20.33	18.8	19.27	18.72	19.12	19.58	19.88	19.39	19.89	19.21		19.29	18.62	18.91		20.19	18.95		19.32	18.4	19.87	19.15	19.4	20	19.2	18.67		19.41	19.1				19.92	18.66	20.05
O94808	20.2	18.1												19.09							17.35	20					19.57	19.59			17.57				18.82					19.66								17.11
O94811	18.22		19.68	20					20.64																20.08							20.14										20.32	19.04		16.57			20.07
O94817					16.62											14.24			16.44													16.46							16.26			16.26	16.26
O94819	18.4				18.18	18.33	18.08	18.07		17.18	18.53	18.2		19.02						17.89	17.93	18.86	18.02	17.33		17.05						19.47			18.19	18.57			19.19	19.1		18.67	18.86		18.83				17.54
O94822	17.71	16.93			17.2	15.66	17.67	16.08			18.08	16.32		15.96	16.66			16.9	15.11	15.87	15.13	17.22				18.12						17.5	18.17		19.1	17.02	18.29	18.82	18.51	17.24		18.44	16.13					17.34	16.51
O94826	20.76	20.47	18.88	18.95	21.3	20.29	19.64	20.66	19.49	20.32	20.19	20.15	20.81	20.78	20.2	20.91	20.89	20.18	21.17	19.97	20.03	21.18	20.15	20.63	18.96	19.27	18.92	18.73	20.13	18.7	19.96	20.83	20.56	20.72	20.27	21.49	21.37	21.44	20.89	21.72	20.63	20.98	21.03	20.35	21.2	19.02	19.82	20.42	20.73
O94830																																													14.85
O94832	21.69	19.86	17.98	18.13	22.22	20.27	18.94	20.31	16.33	19.08	19.13	18.47	21.48	21.76	21.71	21.14	21.17	19.61	21.22	20.81	20.96	21.27	20.67	20.37	18.25	18.75	18.58	18.55	19.92	18.95	20.92	22.25	20.21	20.79	21.07	22.24	21.95	22.25	22.49	21.9	19.39	22.18	22.14	20.42	19.94	19.79	17.52	20.56	19.96
O94842	18.35	18.56			18.03					18.16	18.27	17.96		18.56	17.66	18.02	18.42	18.52			18.18	16.93		17.29		17.76					18.61		18.52	18.47	17.66	18.31	17.27	17.99		18.47						17.82	17.65	17.5	18.67
O94850						22.5						20.81						20.32		22.48		18.37		21.19	19.34		18.65					20.54	17.09				19.45		20.18					21.12
O94851	19.13	18.66								19.08	18.25	19.26	18.59	18.89			19.05	18.95	18.16	18.84	18.94	18.9		19.47		18.92	18.97	18.72	19.06		19.07	18.54	18.89	18.21	18.43							17.81			19.45		19.04	19.39	18.05
O94855	20.02	19.75	19.67	19.66	20.67	20.9	20.67			20.59	20.8	20.54	20.63	19.78	20.71	19.77	19.89	20.96	19.8	19.86	20.88	20.5	19.18	20.23		21.06	20.74	20.67	20.18	20.04	20.06	20.04	19.04	20.98	21.26	19.79	20.41	20.37	19.91	20.33	19.85	20.51	20.23	20.84	20.57	19.63	20.49	20.69	19.98
O94874	20.51	20.2	18.94	19.39	21	19.19	21.13	19.96	18.39	19.76	19.54	19.9	19.07	19.83	20.21	20.3	20.56	20.58	20.08	20.22	20.45	19.99	19.89	19.75	18.86	19.68	19.54	19.65	19.97	19.67	20.31	20.35	20.47	20.24	19.67	19.34	20.94	20.98	20.95	19.86	19.83	20.22	20.3	19.42	20.05	21.77	19.66	20.54	20.39
O94875			21.78	21.81	15.6	17.08		21.22	21.5					18.07	18.64	16.76	16.43	17				16.96		19.56	21.73	17.78			19.46	17.22		18.63		17.78	16.23	16.1	16.7	17.15	16.89			18.82	19.46	18.15	17.96
O94880	18.5	18.52			18.67			17.34		18.74	18.91	18.67		18.49		18.49	18.79	18.48	17.19	17.39	17.65	18.26	18.39	18.17		18.66	17.68		17.15	17.41	18.58	17.89	18.81	19.03	18.58	19.06	19.02	18.19			18.15	18.22	17.79	17.18	18.79		18.69	17.99	19.04
O94886	20.4				20.13	20.98	20.8	20.4		18.38	16.49	20.48	18.1	19.86	19.21	20.6	19.8		22.12	20.95	20.31	20.36	19.37	18.93	18.57	20.29									19.07	19.34	20.99	21.14	18.45	21	19.91	19.37		19.39	20.1	18.13		18.85	20.88
O94887	16.6				18.95			16.82		19.17	17.43		14.92		18.26	17.17			17.43	16.37												17.98			18.26	18.26	18.3	18.67	18.17	17.5		17.34		17.13
O94888	14.68	15.05						17.86		18.09	16.88		15.84	16.47		17.61	17.28	14.56	15.32		17.11	18.82					18.58		17.35	17.59	17.5	17.04	17.15	17.55		17.18				18.37		16.67	16		16.57		18.42		15.66
O94901	19.55	19.14	18.06	17.93	18.42	18.97		18.5	18.17	19.08	18.84	17.8	17.29	18.67	19.02	19.52	19.08	18.87	18.49	18.29	19.31	19.2	19.09	18.11	18.5	18.49			17.87			18.65			18.7	19.11	19.41	19.62	19.59	19.74		19.07	18.92	19.14	18.17	16.69		18.37	16.75
O94903	18.77	19.73	19.35	19.08	20.43	19.75	18.42	19.46	18.75	19.51	19.51	20.34	21.12	18.5	19.66	19.8	20	19.77	19.59	19.55	19.61	19.32	18.15	19.04	19.3	19.27	19.2	19.1	19.24	19.92	19.65	20.2	20.41	20.46	18.73	21.26	19.93	19.91	19.74	19.67	18.95	20.07	20.06	20.82	20.8	18.14	20.34	20.33	19.92
O94905	20.13	19.44	19.71	19.47	20.64	20.11	17.06	19.54	19.86	19.86	19.72	20.06	20.7	19.07	20.63	20.96	20.26	19.57	21.32	19.6	19.95	20.36	18.84	19.73	19.56	18.76	16.55	17.23	19.09	16.42	18.76	21.34	20.59	19.68	19.03	21.94	20.52	20.71	21.51	20.39	19.96	21.17	20.98	21.78	21.39	18.04	18.93	20.93	20.42
O94906	21.46	21.35	18.88	18.49	21.23	19.78	20.48	20.4		21.24	21.14	20.65	19.95	20.87	20.43	20.72	21.15	22.22	20.55	21.04	21.05	20.69	20.45	20.18	18.83	21.59	18.76	18.35	19.42	18.95	19.91	19.63	20.59	19.72	21.25	21.02	21.37	21.41	20.48	21.08	19.53	19.82	19.44	19.54	20.41	18.37	19.9	19.71	21.16
O94911								16.25																								16.41							15.94			17.72	17.49
O94913	17.3	18.22			17.94			16		16.76	16.61	16.44		15.93			16.87			16.24	16.11					17.89									17.49		17.51	17.99		17.55									16.08
O94915	18.98		16.68		20.06		18.69	19.62			16.5	16.98	17.83	18.24	18.76		18.16	17.35		19.24	19.05	19.43	18.73	18.66		17.36	17.36		17.67	18.29	19.34	18.93	17.58	19.27	19.19	19.96	19.9	20.03	19.75	19.69	18.83	19.01	19		18.98	18.16	18.37	17.64	19.41
O94919	19.57	19.16	18.46	19.23	19.19	19.02	19.57	19.87	19.25	18.7	18.57	18.87	18.72	19.44	19.52	19.58	19.69	19.23	19.39	19.08	18.89	19.64	20.28	18.84	18.41	17.99	16.2		16.88	16.57	18.76	20.07	18.64	18.43	19.52	19.62	19.28	18.72	21.09	19.63	18.16	19.97	19.82	19.79	18.37	18.3	18.6	19.09	18.81
O94923	17.33	18.38								18.84	18.47			20.55		17.83			18.36		17.03		19.36										17.48								18.52					18.69			18.59
O94925	19.33	19.45	18.56	19.23	17.3	19.66	16.38	18.6	18.77	19.58	19.15	18.87	18.96	18.62	17.79	20.5	20.27	19.51	21.07	19.28	19.07	20.07	18.91	17.41	17.73	19.38	18.26	17.89	18.33	18.03	18.66	20.02	19.17	19.77	18.24	19.04	18.8	17.44	19.72	19.8	19.36	19.15	19.44	18.35	19.65	17.04	18.98	19.1	18.96
O94927																																	15.81
O94953																							18.62
O94966	17.76						18.44																19.33			19.07									17.99
O94973	20.73	20.04	18.99	19.01	18.68	19.45	18.31	19.47	19.86	19.36	19.55	18.78	20.13	20.04	20.47	19.46	19.99	19.73	18.83	20.23	20.21	19.62	20.63	19.45	18.48	18.78	19.61	19.12	19.09	19.66	19.77	20.74	19.79	20.13	20.27	18.82	18.05	17.88	19.74	19.27	18.95	20.7	20.56	19.57	19.24	19.04	18.93	19.96	19.66
O94979	20.77	21.1	20.12	20.5	21.58	21.29	20.07	21.17	19.11	21.28	21.01	21.36	21.08	21.67	22	20.93	21.55	22.08	20.52	21.58	21.8	21.73	21.07	21.32	20.22	21.59	22.05	22.07	21.77	22.31	22.05	22.01	21.79	22.25	21.58	21.31	21.87	21.98	21.98	21.8	21.95	21.95	21.97	22.28	22.13	21.31	21.91	22.24	21.83
O94985	18.73														18.17							19.05	18.79	18.42																18.24	18.39				19.39	19.11
O94992		19.71			19.28		18.49			19.01	19.72	19.47		18.43		18.5	18.97	20.13		19.18	19.35	18.47				17.4			17.54		18.19		18.56	18.66	17.4	17.15	18.86	18.53	18.2	18.72	18.83	18.18	18.14				18.99	17.94	17.51
O95049	19.57				19.89	17.39	19.54	19.27		19.5	19.55	19.06	19.03	20.05	19.13	20.12	20.29	17.17	19.95	19.14	20.39	20.68	21.25	18.78		16.65					19.69	20.14	18.58	18.65	20.48	20.39	20.48	19.83	21.21	20.83	19.86	19.75	19.49	19.99	18.11	20.2	19.23	19.24	19.56
O95071	18.68	17.43	15.05	16.13	17.53		17.15	18.23		17.88	17.81	18.52	16.97	19.16	17.42	17.33	17.52	17.7	17.57	17.7	18.06	17.86	18.01	17.67	16.39	19.36							17.61	17.65	17.98	18.11	17.44	18.07	17.69	18.2		17.5		16.14	18.72	18.29	18.57	16.39	18.07
O95081	18.1		18	18.04	17.79			19.16						18.45	18.38		17.73			18.43	18.37	19.39	19.4	18.81	18.04	19.04			19.09	18.29	19.03	19.52	18.05	19.26	18.47	18.93	16.76	17.82	18.65	18.12	18.31	19.01	18.9	19.02	18.61	18.77	18.32	19.09	18.7
O95084									19.41					19.13				18.8										19.29			20.08
O95104	19.42	19.71	17.59		18.48	16.72		17.72		18.94	19.1	18.71	18.14	19.34	17.72	19.12	19.26	19.28	18.97	17.95	18.31	17.74	17.86	18.42		13.63				16.32	17.88	18.55	18.69	17.33	18.57	19.44	18.55	18.41	17.52	18.56		18.87	18.4		19.21		18.85	17.33	19.55
O95139														19.59			21.02														21.38	22.9	21.25	21.74					20.84			22.68	22.87			21.28
O95140	19.83	19.61	19	19.06	19.42	19.19	18.66	19.26	18.55	19.36	19.34	19.28	19.09	18.97	19.77	18.76	18.83	19.31	18.49	19.61	19.82	20.08	19.82	19.41	19.39	19.35					18.07	19.25	18.95	18.55	19.57	19.69	19.57	19.46	19.55	19.93	19.17	19.16	18.32		20.2		18.29	19.21	19.68
O95147																																										20.58
O95154	20.86	19.29			22.17	18.48	19.06	21.46		19.14	18.97	18.77	19.9	21.88	23	21.34	21.39		20.55	20.9	21.04	21.79	19.78	20.33	19.38				19.3	18.86	21.56	22.52	20.77	22.01	21.56	20.7	21.66	21.67	23.02	21.81	21.65	22.2	22.32	22.61	21.41	19.8	18	20.85	20.52
O95155	23.4	20.26	21.78	21.24	19.86		19.45	22.3		19.75	20.04			19.67	21.58	21.85	22.31	18.94	21.23	22.16	21.6	19.82	21.42	21.5	20.88	19.28			20.12	19.78			17	19.87	20.79	16.04				18.74		16.74			16.7	17.74
O95159	20.4						19.84								20.62							19.46													20.77	20.97	20.06			20.61	21.62			21.17					20.83
O95163	18.86	19.39	20.21		19.77		19.03	18.38		19.14	19.15	19.8	18.71	19.61	19.26	18.75	19.25	19.77		19.62	19.41	19.67	19.12	18.64		19.4	18.35	18.29	19.01	17.72	18.66	18.67	19.35	19.36	19.5	19.09	19.86	19.72	18.49	19.97	18.96	19.06	18.89		19.58	17.92	19.5	19.61	18.82
O95164	16.94						15.18												18			17.54																		18.11
O95166					17.77							17.78		18.72													19.09	19.12	18.26	18.15	18.53	18.5	19.17	19.31							18.76	19.09	19.38		18.44	18.39	19.13	18.6
O95167
O95168	22.33	20.37	20.27	21.14	20.79	21.51	22.38	22.23	20.59	21.75	21.68	20.9	21.22	21.21	20.98	20.53	20.98	21.2	21.52	21.3	21.03	20.88	20.88	20.94	21.11	21.2						21.72	20.6	20.56	22.17	21.82	20.04	19.87	22.29	20.55		22.11	19.96		21.6		18.65	19.56	21.7
O95169	21.08	18.22	19.27	19.56		20.15	20.88	21.2	18.98	20.96	20.78		20.59	19.99	19.64	19.83	18.16	20.21	20.51	20.04	20.17	18.4	19.73	19.93	19.35							20.7			19.78	21.55			22	19.29		20.77	20.01		20.82				21.36
O95171																18.82			18.79
O95178						19.26	19.9	19.09			20.01		19.33											18.43	17.22														19.95			17.33			19.12
O95182	19.16	18.88	18.93	18.97		19.06	17.74	19.65	19.35	20.04	20.18	19.28	19.58	18.77	18.68	19.38	19.69	19.27	19.28	19.45	19.5	18.81	16.97	19.43	18.07	18.25	17.05	19.22	19.31	19.81	19.94	20.78	20.62	20.73	20.2	20.31	15.75	16.25	21.13	19.11	15.67	21.15	20.91	17.82	20.2	17.89	19.24	19.03	20.33
O95183		19.06	18.53			18.37						18.78	17.51								16.68	17.69				18.58
O95197	20.07	19.06	18.95	18.79	19.5	19.62	18.02	19.17	19.82	19.69	19.22	19.92	20.75	20.19	18.93	19.63	19.25	19.76	20.67	20.46	20.82	20.47	19.51	19.66	18.52						19.22	20.01	20		20.09	21.22	20.23	20.33	21.96	20.41	18.97	19.51	20.11	19.69			19.49	19.19	20.11
O95202	19.87	18.32		16.98	18.19	18.57	20.18	18.88		18.49	21.05	17.84	19.86	19.42	19.31	18.84	18.81	18.61	19.05	17.11	17.27	20.45	18.52	18.83	18.16	19	18.54	17.22	19.26		17.9	20.8	20.15	19.67	21.02	19.96	18.37	18.75	21.26	20.29	20.65	20.5	20.26	20.14	19.31	17.61	19.25	18.5	19.29
O95210	20.56		17.65	16.89	20.07		19.8	20.54	17.94	19.54	19.67	18.55	18.55	19.47	19.19	19.41	20.05	19.78	19.59	19.96	19.89	20.77	19.5	18.32	18.03						17.21	19.48			18.75	20.23	19.24		19.38	19.54	19.68	18.27	18.19	19.39	19.8		19.35
O95218	17.91	18.91			17.04					18.06	17.98	18.12		16.95	16.61	18.17	18.13	17.93				18.33	15.48				18.39	17.99	17.7	19.43	17.97	18.08	18.68	19.03	17.33	16.06			18.16	17.75	17.91	19.28	19.22		17.95	17.88	18.05	17.55	17.76
O95219	17.98	20.11	18.78	18.42	18.42	18.18	18.74	19.78	17.51	20.18	20.16	18.11	19.15	18.42	18.27	18.56	18.73	17.93	18.61	18.69	18.68	19.15	18.85	18.53	18.45	17.6	17.41	16.3	16.92	16.92	17.79	18.61	17.98	18.13	18.01	18.07	18.56	18.62	18.55	19.54	18.31	18.17	18.18	17.34	17.83	18.45	18.56	17.59	18.44
O95229		16.24
O95232	20.91	20.84	18.64	18.68	21.03	19.06	20.06	19.83		20.17	20.27	19.89	19.83	20.65	19.89	20.38	20.98	20.82	19.62	20.67	20.56	20.8	19.67	19.86	18.76	20.78	19.86	18.28	18.92	18.82	19.65	19.06	20.06	19.52	20.46	20.22	20.64	20.65	19.27	20.65	18.34	19.11	19	18.99	19.79	18.78	19.12	19.57	20.32
O95235														16.62									14.43
O95236			18.54									17.98									18.46					17.64							17.25														16.36		17.97
O95239	20.24	15.4								18.65	17.15	18.66	16.44	18.68			16.97	17.85								18.17					17.27		18.88		16.8	17.26	16.9	18.71									18.85	18.24	18.68
O95248	18.68	17.71	18.55	18.56	17.51	18.12	18.29	17.85	16.74			18.48		17.61		18.52	17.61	17.23	18.04	18.46	18.17	17.62	18.61	18.2	18.4	18.5		17.7	18.02	17.55	16.44	17.39	18.29	18.76	18.4		15.61	16.77	19.04	16.31	18.58	18.36	18.48	18.63	18.58		18.32	18.54	18.2
O95249	18.58	17.92			19.67	16.76	18.45	18.61				18.32	18.33	19.5	18.6	18.89	18.55	17.66	18.11	17.97	18.56	18.9	17.62			17.24					17.78	17.82				17.49	19.23	18.2	18.63	17.77	16.58	16.91	17.17	17.06	18.75		17.84		17.18
O95251	17.74	17.17			19.97		19.29			17.25	18.56	17.41		17.5		17.5	17.83	17.33	17.64	16.87	16.01	17.93				17.46					17.59		17.32	17.14	17.98	16.52	17.01	18.42		17.61	17.22				17.15			17.64	18.4
O95260				16.75	17.19	16.72			17.43	18.79				17.38	17.47							16.59										17.19	17.38	16.2				15.9					16.57						17.06
O95292	21.32	21.41	20.87	19.35	21.81	20.98	21.01	21.75	20.9	22.55	22.51	20.63	21.12	22.53	21.58	22.08	22.48	22.46	20.4	20.71	20.97	21.47	21.19	20.49	20.35	20.54	21.32	21.11	22.07	20.44	21.92	22.11	22.08	21.83	21.4	21.55	21.62	21.39	21.75	21	22.15	21.83	21.75	21.41	22.37	21.42	19.93	22.49	20.59
O95294					16.49			15.94							17.49																						17.06	16.15						16.75
O95295	18.77				19.75	18.31		17.66		18.11	17.5						18.62			17.85	19.17					19.6					19.87		19.25	19.17			19.48	19.82	17.8	18.58	19.24						20.2		19.25
O95298								19.67					19.68				20		19.35												19.71	20.95	20.38	20.18	19.26	20.55			20.29			21.15	21.18		18.83
O95299	21.13	19.48	19.2	19.61	19.53	19.73	21.19	21.16	18.74	21.07	21.04	20.03	20.46	20.43	20.31	20.21	20.05	20.21	20.89	19.95	19.67	20.09	20.07	20.3	19.43	19.99		16.53	19.34	18.54	19.46	21	20.09	19.95	21.4	21.63	20.05	19.78	22.06	20.34	18.06	21.38	21.35	18.51	21.33	18.06	18.69	20.27	20.93
O95302	22.12	21.61	20.37	20.27	21.78	21.72	21.24	20.93		22.82	22.74	22.09	21.1	22.1	21.4	21.83	21.52	22.48	21.75	21.44	21.18	21.78	21.32	21.31	20.33	21.86	21.61	21.67	21.32	20.75	21.39	20.96	21.26	21.75	21.73	20.87	20.67	20.6	20.06	21.59	20.33	20.69	20.66	20.63	22.34	21.19	21.83	21.5	21.25
O95319	18.97	19.79	19.34	19.06	19.52	19.01	21.61	19.38		18.09		19.43	15.81	19.25	19.4	18.5	18.83	18.99		19.53	19.36	18.25	19.84	16.87	15.43	20.46	21.57	19.24	17.12	20.31	22.21	21.37	19.7	19.1	19.49	20.69	21.76	22.37	17.84	21.18	21.24	22.54	19.34			18.66	18.76	21.36	19.66
O95336	22.33	21.55	20.21	20.32	21.74	21.38	21.34	21.62	19.29	21.52	21.42	21.69	21.91	21.03	21.5	21.74	21.99	21.18	21.73	22.33	22.4	22.01	22.22	21.7	20.69	21.29	20.47	20.54	20.9	21.02	21.67	20.92	21.07	21.31	21.74	22.62	21.85	22.09	20.25	22.16	20.53	21.51	21.54	20.95	22.18	21.72	21.65	20.83	21.77
O95340	20.31	18.9	16.77	17.61	21.26	19.2	20.24	20.15		18.96	18.94	19.35	18.9	19.1	20.27	19.68	17.87	18.68	18.17	18.43	18.93	21.85	19.89	18.67		19.11	19.17	19.33			18.63	21.67	19.32	19.59	21.87	19.64	21.05	21.22	22.52	21.76	19.02	20.44	20.42	18.48	19.17	18.92	18.91	19.95	19.26
O95347	20.34	20.6	19		19.27		19.87			19.59	19.25	20.2	19.97	20	19.95	20.31	19.55	19.55	20.06	19.43	19.1	19.67	20.92		18.69	19.9	19.91	19.83	17.84		18.47	17.94	20.05	20.96	20.06	20	20.05	20.08			19.23	18.57			19.57	19.55	20.04	20.79	20.08
O95352	19.63	18.05	17.68	17.77	18.2	17.22	15.97	17.41	17.19	17.61	18.21	18.88	17.86		18.68			17.27		18.1	17.82	17.76	17.49	18.89	17.21	18.68						18.61	18.32		18	17.9	17.69	17.85	18.25	18.05		17.73	18.2	14.36	17.78		18.11	18.86	18.56
O95359	18.07				19.45					18.71				18.31	18.79	18.98						18.86	18.15	19.07							18.2	19.46	19.82		20.22	19.47	19.98	18.8	18.38	20.15		18.44	18.16	19.67		19.38		18.93
O95361	16.36	18.74			19.61					17.21	18.76	17.26			16.42	18.15	17.61		17.64	16.21		17.88		16.09			18.88	18.83	17.07	16.14	17.32	16.65	19.05	20.42			18.4	18.07			19.33	16.34	16.14	19.39	16.05		17.58		18.54
O95363	18.66				19.48		17.66	18.05		20.12	19.04								18.65	18.08		17.83	19.23			19.6									18.67	19.34	19.13	19.45	18.5	18.87		16.47			18.21			17.05	17.92
O95365	16.9				18					16.7	17.31											18.08	17.15								17.6				16.91		17.97	18.09		17.56							18.16
O95372	21.53	21.27	19.77	19.78	20.94	20.06	20.58	20.68	19.07	21.22	21.67	21.04	20.2	20.52	20.72	20.58	20.17	21.85	20.95	20.75	20.8	21.58	19.87	20.7	20.1	20.51	20.07	20	20.25	20.08	19.98	20.87	20.65	20.97	20.78	21.44	20.19	20.19	20.93	22.08	19.95	20.77	20.37	20.66	21.69	18.62	20.8	20.82	21.46
O95373	21.17	21.37	19.06	19.34	20.49	19.76	20.19	19.53	18.85	21.03	21.04	20.54	20.13	20.97	19.83	20.34	20.63	21.45	19.71	20.08	19.92	20.63	20.22	19.67	18.97	20.39	19.48	19.71	19.35	19.13	20.08	19.63	20.62	19.87	20.07	20.69	19.95	19.99	19.86	20.9	19.74	19.18	19.58	19.51	19.62	19.55	19.94	20.25	20.63
O95376		16.82	17.14	17.87	17.87		17.36			18.39	17.96			17.99				18.04				18.62	17.96			18.69							17.72			17.36												17.55	17.16
O95379		19.1										17.71			18.6					18.2	18.29					18.27				19.42										19.6							18.68
O95391
O95394	21.96	21.61	18.99	18.76	22.78	20.46	21.92	20.52		20.89	20.74	21.17	20.49	21.34	21.24	20.83	21.21	21.58	20.88	21.33	21.46	21.28	21.14	20.57	19.23	20.82	20.81	20.81	20.08	20.29	21.41	20.73	20.93	20.47	21.23	20.95	22.58	22.78	20.73	21.59	20.55	20.98	21	20.71	20.89	20.43	21.17	21.13	21.23
O95395	19.21						20.33												18.84																				19.82					19.83
O95396	19.76	18.14		17.43	17.73			19.34		20.03	19.76		19.06	19.71	18.55	18.98	19.76	19.82	17.58	19.73	19.57	18.85	17.77	18.73	17.97	19.43					18.31	16.2			19.95	20.15	18.54	18.67	17.74	18.74			16.74	17.39	19.81			17.58	17.67
O95400	19.86	20.6	19.05	19.4	20.43	19.54	19.88	19.68		21.09	20.98	19.85	19.34	20.16	19.59	19.9	20.34	21.04	20.6	21.48	19.54	20.15	20.27	19.42	19.52	20.19	19.37	19.16	19.85	19.43	20.32	20.2	20.44	20.38	19.85	20.59	19.94	20.42	18.5	20.36	20.64	20.55	20.46	19.74	21.51	21.02	19.78	20.77	20.28
O95407						20.23						20.77	20.66											19.37																19.66	20.23						20.44
O95425	17.01	17.46	20.76	20.67	18.4	19.74	18.12	18.95	21.13	18.41	18.31	17.67	17.49	17.92	19.45	18.92	19.19	19.29	18.43	19.41	19.51	18.22	17.8	18.71	20.63	18.59	18.09	17.43	18.74	18.41	17.4	18.81	18.53	19.32	18	16.42	18.58	18.47	18.53	17.87	17.87	19.2	18.88	18.53	19.5	17.72	17.89	19.12	18.15
O95427																																					19.73	20.25	19.19
O95428				16.78																					16.06													14.55
O95429												18.01	17				17.79	16.9		15.93	15.05								16.67				18.36	18.25		18.55	17.49	16.97			16.93	16.62	16.17	15.73	17.88		17.57	16.98
O95433	22.26	23.08	20.1	19.47	22.53	20.8	20.6	21.5	20.2	22.26	22.24	22.15	22.13	21.81	21.76	22.17	21.92	22.72	21.83	21.58	21.49	21.76	21.87	20.91	19.93	22.13	20.44	20.45	20.32	20.26	20.74	20.8	21.66	21.56	21.04	22.29	21.63	21.74	20.77	21.11	20.92	20.89	20.97	21.19	21.1	20.8	21.79	21.41	22.05
O95445													17.33
O95453	19.53	18.99			19.37			18.82		20.08	20.15	19.94	19.71	20.28	20.13	20.34	19.84	20.29	20.64	19.23	19.47	19.17	19.2	18.99					18.9		20.36		20.98	18.8	19	19.26	18.64	19.24		19.7	18.31	19.42	20.15		19.75		19.32	19.69	19.6
O95456	20.37	19.88		18.33	19.48	19.67		19.49		20.39	19.93	20.64	18.79	20.71	21.06	21.37	20.17	19.71	19.14	19.4	19.42		19.69	19.59	18.82	20.63	18.3				20.78	19.76	20.19	19.15	19.53	19.6			19.09	19.51		19.98	20.23		20.31	20.23	20.25	20.47	20.16
O95466		20.05	19.92	19.74		19.73	18.58	18.04		17.81	18.23	20.63	18.7	16.45		18.34	18.7	19.33	18.57	19.27	19.5	19.08		17.63	17.65	20.32	20.06	20.04	18.03	20.07	19.36	17.94	19.29	18.44	18.55	16.06	17.17	15.91	17.83	17.47		18.44	18.82	16.13	18.51		20.41	18.96	19.7
O95470	18.8	19.65	17.63	17.5	18.32	18.27	18.23	18.6		19.3	18.83	19.7	18.36	18.61	19.24	18.83	18.76	19.03	19.35	18.36	18.65	19.63	17.83	18.51	17.28	20.08	20.06	20.01	19.88	19.21	18.8	18.81	19.7	19.63	19.11	18.79	18.29	18.61	19.13	19.57	19.91	17.75	17.83	17.76	18.86	19.25	19.3	19.28	19.82
O95471																																							16.74
O95478	20.85	21.52			20.96					21.28	21.61	21.13	19.52				21.71	21.59					19.41			21.34							20.83			20	20.23	20.29		19.79							20.63		20.79
O95479	20.54	20.34	19.79	19.82	20.63	20.29	21.13	19.65	17.27	20.11	19.66	20.53	20.08	20.19	20.55	20.22	20.1	20.28	20.94	20.2	20.26	20.23	20.18	20.61	19.46	20.13	19.48	19.04	20.26	18.91		20.28	20.1	19.98	19.88	19.38	20	19.68	20.39	18.84	19.41	19.71	19.82	18.85	20.37	18.91	19.41	19.82	20.22
O95486	18.28	18.27	16.65	18.57	19.43	18.34	19.16	17.04		18.49	17.94	18.72	18.15	18.51	18.99	18.33	17.37	19.81	18.02	18.47	18.49	19.61	18.52	18.13	16.87	19.22	16.8	16.28	17.12	16.83	17.46	18.11	18.3	17.89	19.27	18.4	19.35	19.49	19.24	19.66	17.37	17.82	17.71	18.61	17.72	16.53	17.66	18.56	19.3
O95487	19.2	17.87	17.2	17.08	19.25	18.1	18.83	18.9	17.67	18.13	18.25	18.51	17.89	18.76	17.93	17.72	17.24	19.03	17.99	18.09	17.97	19.61	18.59	17.91	17.66	19.01					16.06	17.86	17.41	16.44	18.68	19.22	18.39	18.69	18.54	18.99	16.26	17.01	17.26	17.78	17.82		16.58	17.43	18.84
O95497		20.05	19.98	19.53				20.1	21.7	19.07	18.98	19.89	20		19.47	20.22	19.35	19.16	20.87			18.37		20.9	18.21		19.29	19.17		19.05	16.17	19.16		16.89					19.33	18.58		20.15					17.95	19.04	20.87
O95498												20.05	17.85														19.91				20.31																20.35
O95528					15.17	15.65	16.33	15.97		15.8	16.62	15.32		14.56	17.08			17.06		16.35	16.53			14.62		15.88									15.81			13.67		13.59									14.48
O95544												17.96
O95551	19.78	19.7			19.87	21.52	17.96	22.09	21.61	19.35	18.94		21.39	19.22	20.08	19.72	19.88		21.49	19.39	19.6	19.51	20.43	20.61			21.35	20.98	19.38	21.39	20.6	20.59	19.54	19.33	19.27	19.19	19.15	19.33	20.03	17.8	19.05	20.13	20.11	20.5	20.6	20.6	20.49	18.93	21.54
O95563	16.97				16.61									17.12		17.79			19.44			19	17.46									18.77					18.14		19.78	19.46		17.98	16.93
O95571	24.74	21.82	20.83	21.13	24.95	23.14	23.92	23.52		22.86	22.95	22.61	22.35	23.69	24.02	24.08	22.88	22.15	24.24	22.22	22.02	24.48	24.83	23.59	21.51	22.77	19.84	20.73	21.33	20.31	21.58	24.38	22.79	21.8	24.81	23.98	24.62	24.82	25.63	25.5	23.18	23.63	23.6	22.87	23.67	22.22	21.53	21.89	23.62
O95573	19.73	19.41	17.78	18.83	20.05	18.91	19.15	18.69	16.87	20.12	19.91	20.1	19.68	19.86	18.53	20.64	20.43	19.81	20.86	19.72	19.8	19.98	20.53	18.68	18.43	19.36	19.69	19.62	19.57	19.34	20.38	19.66	19.84	20.57	19.45	20.45	19.33	19.32	19.56	20.04	20.04	19.49	19.54	20.06	19.77	19.59	20.14	19.87	19.64
O95602	20.06	20.2			19.62		19.31	18.49		19.14	18.14	19.72	18.68	19.91	19.06	19.63	18.5	19.66	18.7	19.36	19.51	19.63	19.95			19.32					18.68		18.71	18.28	18.24	19.83	19.84	20.1	17.9	19.56								18.2	19.49
O95613	17.37	17.24								16.75				17.52				16.68		16.32	15.73	17.4		17.06		17.54								14.19									14.55						17.01
O95619					17.89									18.13	18.79	17.69						18.46	18.28			19.4							18.24	18.35											19.31		17.93
O95628																																		17.37
O95630	17.98	20.97	19.23		18.85		17.28			19.76	19.64	18.87	20.72		19.27	21.92	20.9	19.4	19.13	20.86	20.41	19.35	20.23	21.64	20.95	20.4			21.09		19.59	17.85	20.11	18.76		17.44			17.86	17.72	19.23	17.01	18.41	17.54	20.33		21.4	20.88
O95644	19.66	19.99			19.8		18.5			19.75	19.47		19	19.84	19.23		20.79	19.41		19.19	19.43	19.44	18.58			17.73	18.97	19.5	17.82	19.52	19.56		19.72	19.77		18.09	19.02	18.65	18.42	18.24							18.61		19.41
O95671	19.33	17.08			19.07	18.9		18.45	18.39	18.97	18.77	17.79		17.62	18.85	17.31		16.19	18.3	17.18		19.71		18.65								17.03	19.06	18.56	17.42		18.88	18.46	17.74	18.23		18.99	19.2						18.55
O95674
O95678		18.99																											17.59				19.4
O95684														16.27
O95685	19.75													18.76		18.2	18.48																		19	20.59				18.82					19.36
O95696					17.29			17.08		17.4						17.75		17.94	17.71		17.96					19.04									18.83	18.49	18.66	18.99		18.46								17.04	17.76
O95707	17.69	16.76			17.28					16.9	16.34	16.6		16.73		16.51	18.29	16.14	16.5	15.22	14.24	18.1	15.83	14.43		17.67						14.72	18.57	18.49		16.26	15.34	18.44		17.12	18.01		15.32		17.19			17.87	17.8
O95714	19.15					18.38	18.88					18.24						17.54	19.23			19.4	18.74													18.75				20.22
O95716	19.51				19.46		18.92	18.13		19.01	18.89	20.5	17.73	17.74	19.48	19.5	19.7			17.77	17.66	18.37	18.71			18.21	19.26	18.19			17.56	19.19	18.7	18	18.36	18.44	19.57	19.23	18.46	18.72	18.47	18.12	17.63	19.09	16.66	20.36	19.83		17.62
O95721	18.53	18.39	18.39	18.3	19.04	18.77	19.23	18.47	19.85	19.39	19.6	19.37	18.16	19	18.4	19.59	19.25	18.83	19.23	18.48	19.49	19.05	18.29	18.46	18.62	19.34	18.14	18.52	18.5	18.65	16.62	18.97	18.11	19.54	19.05	19.37	18.31	18.93	19.43	18.28	18.8	19.33	18.97		18.85		18.67	18.46	19.04
O95741			18.49	18.61
O95747	20.25	21.19	20.16	20.05	22	20.7	22.05	21.35	20.43	21.51	21.45	21.55	20.94	21.48	21.34	20.59	20.82	20.97	20.46	20.95	20.89	21.72	21.07	20.59	19.78	20.85	22.1	22	21.81	21.87	20.81	21.42	21.73	21.18	20.7	21.66	21.53	21.37	21.59	21.72	22.29	21.28	21.27	20.95	21.14	19.97	21.43	21.44	21.71
O95749					17.85				16.58						18.58																					18.4				17.45	17.46
O95757		18.85			18.72	17.94						19.56	18.52	20.21				17.23				19.69	18.7		16.25		15.77					16.55	19.79	19.32		19.24	15.94	18.75		19.13	18.58	17.1				18.44	19.82		18.09
O95758	20.38	19.35		19.96	19.99	20.09	19.03	19.46		19.89	20.26	19.84	20.93	20.24	19.57	20.33	20.26	19.7	19.47	19.64	19.17	19.72	18.36	19.58	19.95	19.1	20.01	19.39	19.87	21.02	18.68	20.34	19.54	19.06	18.88	19.7	18.61	19.52	18.24	19.98	18.57	20.56	20.58	19.39	19.06		18.58	17.88	19.56
O95777	21.92	20.54	19.37	19.36	21.5	19.37	20.02	20.8	18.8	18.94	19.67	19.51	20.23	21.03	20.91	20.87	21.23	20.8	20.09	20.84	20.81	21.2	20.89	20.78	19.45	20.55	18.93	19	20.97	19.96	20.16	18.89	20.27	19.56	20.46	19.53	19.66	19.71	20.13	19.83	19.92	18.9	18.86	19.07	20.12	20.59	19.51	20.65	20.31
O95782	20.12	19.63	19.04	19.25	19.76	19.88	20.31	19.4	19.56	19.78	19.82	19.85	19.7	19.71	19.51	19.85	19.98	19.87	19.66	20.16	20.23	20.16	20.04	19.98	19.1	20.07	19.61	19.47	19.28	18.74	19.5	20.15	20.08	19.91	19.64	20.32	19.8	20.11	20.68	20.71	19.78	20.26	20.26	19.81	20.05	19.38	19.52	20	20.67
O95785		15.36								17.91	18.21				15.75											16.22							17.19		17.44	18.22	17.76	17.22		17.69									16.96
O95786	19.46	18.99	19.33	19.38		18.95	19.48	19.48				19.86	19	17.9	18.35	18.96	19.03	19.6	18.25	19.21	19.83	19.05	17.99	18.75	19.41	19.88	18.61	18.04	18.17	18.68	18.82	19.46	19.22	19.86	18.88	20.45			19.61	18.94	17.73	18.74	19.59	18.24	18.8		19.57	20.25	19.74
O95793	20.73	20.14	19.03	18.98	19.99	19.47	20.35	19.41		21.44	21.32	19.75	19.48	21.11	19.35	21	21.52	21.21	19.53	20.22	20.3	20.64	19.44	18.97	18.29	20.09	19.31	20.19	19.9	19.6	20.79	18.86	20.89	19.86	20.43	20	19.78	19.93	19.19	20.5	20.8	18.84	19.18	19.69	21.33	20.16	20.26	20.74	20.23
O95801	18.22	18.65			19.9					16.94	17.44	18.59	18.58	19		17.8	16.03	19.28	16.01			20.06	19.47			19.02							18.7	18.25		18.66					16.85		17.58		18.65		17.01		18.49
O95810			20.88	21.04		18.86		19.7	21.84	17.58	15.67				19.03		16.22							18.69	20.74	17.85			20.15	18.1		20.59						16.3	18.72			20.35	20.27
O95816	20.23	22.26	22.13	22.16	18.29	20.35	17.71	19.31	21.78	18.78	18.46	20.24	20.37	19.41	20	19.02	18.53	19.54	17.02	18.84	18.85	17.85	20.81	18.85	21.9	19.04	20.73	20.55	17.97	17.9		18.57	20.29	16.74	17.73	18.33	19.06	19.11	17.07	17.18		19.01	18.78		16.72	18.81	19.36	17.83	19.87
O95817		19.27	20.43	20.34	18.7	19.15	20.08	17.67	20.83	18.91	19.02	17.82		20.18	19.2	18.45	18.66	18.41	19.13			19	15.18	18.2	19.91	20.92	18.43	17.97			15.46	17.89	18.35	18.08	17.63	18.69	15.57	17.64	17.16	18.97		17.88	19.27	19.06	18.7		17.56	18.21	18.74
O95819	19.07	19.4			18.73		18.4	18.88		18.94	18.39	19.82	18.25	19.91		19.39	19.35	19.54	19.17	19.69	20.52	19.95	19.84	19.12	20.37	19.2	19.29	19.88				19.81	19.44	19.85	19.15	19.25	19.04	19.06	19.55	20.02	18.85	19.55	18.72	20.09	19.2		18.95	18.96	17.91
O95822	18.95	18.34		16.94	18.41	18.29	17.75	18.15		17.34			17.31		19.42	17.83	17.74	18.19	17.97	17.35				18.53					19.02			18.81	18.08	18.28	15.98	17.55	17.97	18.27	18.71	18.15	19.04	18.2	18.29	18.01	18.12			18.64	18.2
O95825	17.72	16.67			17.88	16.64		15.88	16.88	17.31	16.32	17.84	17.35	16.96	17.89	17.64	17.14		16.28	16.51	16.34	17.78	16.93	17.47			16.56	17.67	18.04	16.53	17.35	18.18	17.65	18.24	15.26	17.23	16.35		17.56	17.52	17.44	18.39	18.28	17.63	16.96		17.41	17.17	17.03
O95831	23.23	21.77	20.1	20.01	22.56	21.74	19.31	21.94	19.74	22.08	21.91	21.5	21.78	21.89	22.34	21.65	21.88	21.65	21.6	21.56	21.57	22.3	21.75	22.11	20.36	21.2	20.02	20.04	22.08	20.39	21.64	22.66	22.75	22.84	21.55	22.02	21.88	21.98	21.84	22.29	23.1	22.22	22.21	20.88	22.43	21.54	21.57	21.37	22.56
O95833																				15.42																					16.18							16.75
O95834	21.71	20.99	20.95	21.61	23.7	21.14	22.35	21.61	20.68	20.39	20.09	21.2	21.11	20.56	22.89	21.88	21.48	21	21.79	20.98	21	22.29	21.39	21.42	21.19	21.29	19.58	18.18	21.17	20.12	20.41	22.21	21.31	20.43	21.82	21.8	23	23.06	22.36	22.46	21.57	22.28	22.11	22.31	20.84	20.29	20.72	20.38	21.01
O95848	21.22	18.86			20.89		19.27	20.44		19.59		20.63	19.03		18.98	19.77	19.34			20.71	20.63		19.83	21.02					20.38				20.53	19.75	19.17	19.64	18.54	20.16					19.06		18.44			20.67	20.14
O95858					17.99																		17.51																19.37	16.89
O95861	20.41	19.85			21.81	19.89	20.55	20.45	16.71	19.6	19.35	19.37	20.98	20.33	21.15	20.5	20.85	19.66	19.94	20.59	20.57	21.49	20.26	19.4	19.24	19.8	18.64	18.55	19.8	19.34	20.24	20.58	19.66	20.83	19.31	21.47	20.24	20.41	20.69	20.87	20.46	20.57	20.56	21.21	20.6	19.96	19.36	19.71	19.71
O95864										18.94	19.13							17.43
O95865	21.31	22.01	20.49	20.64	21.56	21.43	20.15	21.55	20.32	21.41	21.36	20.07	21.02	21.64	21.2	21.02	21.48	21.82	20.48	21.79	21.76	21.35	20.8	21.77	20.5	20.66	19.56	19.49	20.65	19.86	20.37	20.47	19.62	19.62	20.26	20.64	20.8	20.62	19.89	20.87	19.13	20.29	20.27	19.44	21.64	19.51	18.77	19.8	20.49
O95867		22.57																									21.03	20.98
O95870	21.06	19.89	19.28	19.42	21.4	18.77	20.14	20.12	17.89	20.75	20.65	20.25	20.22	19.51	21.28	20.18		20.69	20.9	20.5	20.6	20.58	20.95	20.48	20.13	21.02									21.24	20.97	21.29	21.52	19.99	21.24		17.98	18.73		21.19			20.28	20.87
O95873			17.26		17.33					17.3						18.37	17.29												16.95			18.26					17.52		17.09
O95881	21.09	21.23	19.54	19.03	21.5	20.46	20.48	20.23	17.33	21.65	21.61	21.41	21.06	21.25	21.51	21.14	21.43	21.81	20.67	20.4	20.56	21.22	21.16	20.76	19.66	19.89	20.61	21.02	21.31	20.21	20.89	21.12	21.93	21.54	20.51	21.22	20.94	21.13	20.42	21.02	21.42	20.83	20.97	19.64	21.46	21.25	21.51	20.55	21.22
O95900	18.36	16.62			17.75			16.62					17.77	17.24		17.72	16.61	17.78					18.11										17.7		17.56	18.6	17.58	17.41		16.92	16.16				16.82			16.92	15.78
O95926	17.38	18.57			18.03		16.87			17.9	17.85	18.18		17.05		17.33	18.01	17.95				18.18				16.38							16.38		15.84				18.29						15.9		15.02
O95967		21.49	20.9	20.85		22.65	20.11	21.03	19.58	21.49	21.35		20.52	20.82	20.63		19.56	22.06	19.07	22.39	21.01	20.89		23.6	19.76	21.4			20.78					20.2	20.26	20.17	20.14	19.92		20.82				18.79	22.02				21.24
O95970									17.19
O95983	16.78	17.12			15.7					17.95	17.4	16.93	15.33	17.44		17.72	17.66	17.2		16.9	16.66	17.51	17.4	15.58	15.67	17.32	16.92	16.51	15.99	15.45	17.52		17.68	16.54				16.31						16.38	16.79	18.32	17.62
O95985	18.01																			15.87												16.87	17.06	17.22	20.01	19.03				18.98		15.47	15.88
O95989	20.97	20.16	19.13		19.37	19.36	19.76	19.35		20.02	19.79	18.45	19.07	18.46	18.92	18.72		20.24		20.13	19.14	19.49	19.86	19.29		19.57					18.64		18.82		19.83	20.72	18.79	18.98		20.37					18.23		18.13	17.92	20.1
O95994	24.86	23.16	19.88	19.93	27.26	23.14	25.4	25.38		21.16	21.08	22.8	22.31	22.06	27.2	23.53	23.38	21.23	21.95	22.85	22.79	24.6	23.75	22.89	21.42	22.11			21.75	19.5	22.48	25.83	23.43	24.62	25.79	23.51	26.93	26.84	26.24	24.67	24.61	25.37	25.56	26.2	21.43	22.7	22.16	24.07	23.52
O95999	17	17.93			18.03	17.17	17.08	16.66		17.72	15.51	18.15		17.37	16.63	17.69	18	18.02	16.72	16.93	17.52	16.7	18.27	18.05		17.73	17.96	17.8			16.91	17.5	18.43	18.32	17.82		16.68	17.69	18.15	17.27	18.69	17.05	16.82	16.5	17.23	16.71	18.44	17.19	18.42
O96000	21.49	19.98	19.45	19.4	20.36	20.19	19.62	20.97	19.24	20.72	20.58	20.16	20.27	20.66	19.87	20.15	20.09	20.46	20.77	20.31	20.21	20.36	20.73	20.03	19.43	19.78	18.81	18.45	19.76	19.15	20.11	20.93	19.62	20.62	20.71	21.01	20.07	20.27	21.3	20.23	18.85	20.19	20.37	17.47	20.6	19.57	19.64	19.97	20.73
O96005		20.08								19.86	19.63	20.58		20.68		20	20.68	20.73			20.09	20.68	20.68				19.91	20.43			20.58	20.66	20.89	20.6		19.74			20.42	20.5	20.32	20.3	20.05				21.02		20.57
O96006										18.52
O96007		19.1	18.92	18.34	19.82	19.04		18.88	16.45	18.04		18.34	18.76	17.76	17.99	18.89	17.59		18.85	18.6	18.64	18.24	17.59	17.38	18.37	18.61							18.99	18.03	17.23	17.17	19.03	20.37	17.61	17.99		18.21	18.64					18.27	18.26
O96008	20.01	19.2			18.72	16.72	17.49	18.29		17.42	18.06	18.77	19.25	18.95	17.45	18.51	18.48	18.71	19.35	18.53	18.32	19.13	18.99	16.63	15.47	18.59	17.29	16.98	16.51	18.37	17.62	18.77	18.91	17.58	18.15	20.27	17.73	17.65	18.71	19.77	17.02	18.77	18.17	17.37	18.11	17.04	17.88	16.38	19.07
O96011	14.05																																			16.37				17.04
O96013	20.11	18.98			20.08	17.77	18.89	19.02		19.28	18.86	18.77		19.43	18.86	19.58	19.69	19.44	19.37	19.21	19.23	19.34	19.12	17.52		18.5					19.99	18.81	19.33	19.29	19.55	19.71	19.33	19.45	19.56	18.82			17.93				19.74		19.33
O96014	19.59	18.71				18.37			16.77	17.69				19.88					19.84					20.2	17.7				15.61																19.88			16.58
O96018							20.9							19.13																					21.23						20.63
O96019	21.7	22.17	18.55	20.03	21.77	20.32	21.26	21.07	17.72	21.69	21.72	21.57	20.98	22.01	21.31	21.97	22.37	21.78	21.16	21.43	21.49	21.83	21.46	20.21	19.41	21.53	20.83	20.83	20.98	20.72	21.47	21.08	21.91	21.52	20.95	21.11	21.55	21.52	20.73	21.33	21.33	20.88	20.97	20.47	21.35	20.5	21.39	20.78	21.22
P00167	18.56	20.98	20.58	20.6	20.55	20.12	19.89	20.41	21.15	21.1	20.66	20.59	20.89	21.18	20.48	20.99	21.05	20.67	20.95	19.82	20.07	19.98	18.11	20.96	20.37	20.68	20.28	20.69	21.56	20.69	20.56	22.4	21.94	22.4	20.03	21.09	20.48	20.7	22.14	20.5	21.8	21.95	21.72	21.6	21.58	19.72	20.79	21.59	21.49
P00325	20.34		20.21	20.62		20.94	19.45	23.53	20.95	19.54	19.46		20.12	18.92	19.07	19.51	19.73	19.02	20.16	19.69	20.02	16.76		17.23	19.64	19.83			22.09	19.72		24.16		21.23	21.68	23.09			23.37		18.99	24.62	24.6	20.48	20.56	19.05	20.12	20.93
P00326	19.22						20.51	21					21.92	21.17			20.06												20.71			23.27		19.77	21.43	21.38			22.91			22.95	22.59	19.24	21.34
P00338	26.11	25.82	24.12	24.22	25.48	25	23.08	24.68	23.4	26.66	26.69	26.07	26.25	26.24	24.68	25.76	25.87	25.55	25.68	25.33	25.47	25.71	26.43	25.92	24.14	25.28	24.99	25.1	25.83	24.46	26.52	25.09	26.15	25.48	26.11	27.09	25.43	25.44	25.66	26.27	26.15	25.26	25.05	25.59	25.71	26.32	25.89	26.25	26.23
P00352	21.36	20.95	23.02	23.03	23.06	23.4	22.5	22.75	23.59	23.17	23.25	21.2	20.44	23.49	24.59	22.83	21.77	21.76	22.16	20.78	20.74	21.77	24.22	21.44	23.34	25.16	19.82	19.25	20.58	20.38	18.43	23.33	21.2	20.92	23.14	21.22	22.72	22.83	23.72	21.84	23.1	23.21	23.16	23.75	21.32	22.86	20.38	21.39	22.45
P00367	23.64	22.88	21.48	21.67	23.43	22.81	21.95	22.95	21.33	22.39	22.35	22.49	22.2	22.98	22.95	22.68	22.5	22.4	23.29	22.62	22.69	23.35	22.8	22.63	21.68	22.03	21.35	21.29	22.74	21.81	22.53	23.59	22.93	22.73	22.33	22.53	23.18	23.11	23.46	23.66	22.86	23.45	23.42	23.68	23.27	21.82	22.19	22.45	22.73
P00374		19.18									18.49						18.24																18.15	19.29				17.51		17.26								19.82	18.28
P00387	20.25	21.21	21.23	21.55	20.5	21.91	20.83	21.36	21.19	21.23	21.22	21.29	20.75	21.02	21.27	20.96	21.13	21.62	21.03	21.4	21.68	20.79	20.49	21.67	21.37	21.19	21.15	21.22	21.4	21.04	20.38	21.87	21.23	21.58	20.89	21.82	21.26	21.32	21.53	21.81	20.21	21.65	21.6	21.51	21.85	19.83	20.99	21.36	21.78
P00390	20.95	19.96	20.4	20.83	22.49	21.64	22.77	20.78	19.96	21.24	21.24	22.32	20.83	20.93	22.28	20.55	21.3	21.69	20.09	21.67	21.74	22.14	21.68	21.43	20.28	21.82	20.72	20.66	22.23	22.01	21.73	23.12	22.83	23.11	21.53	21.58	22.63	22.68	23.41	21.86	22.12	23.54	23.51	22.55	22.51	21.87	22.75	23.18	22.8
P00403	24.46	23.65	22.59	22.61	25.17	23.76	24.67	25.04	21.65	24.29	24.28	23.82	24.36	23.16	25.44	23.93	23.77	23.03	24.44	24.11	24.12	23.36	24.29	23.8	22.78	22.75	19.5	19.36	21.36	19.84	20.83	24.16	20.16	22.17	24.55	24.48	25.4	25.34	25.96	23.12	21.7	24.2	24.22	21.94	24.74	21.73	21.86	22.04	23.02
P00439
P00441	20.5	20.85	18.8	18.12	21.38	20.05		20.74	20.86	20.81	20.9	19.9	21.39	21.88	21.13	21.27	21.6	20.16	20.96	19.69	19.72	19.97	18.79	20.64	18.33	18.05	19.54	19.6	21.01	20.37	21.13	20.46	21.02	21.64	19.71	20.98	20.65	20.34	21.47	19.75	19.04	20.76	20.78	21.33	20.67	19.36	20.02	20.04	21.09
P00450	21.49	21.87	20.98	20.9	21.25	22.01	21.04	23.23	21.79	20.31	20.1	22.42	24.19	21.09	21.55	22.66	21.68	21.59	23.48	21.71	21.6	22.4	22.62	21.75	20.57	20.69	22.88	23.14	21.1	22.01	23.12	22.54	20.73	19.64	20.17	21.43	20.45	20.17	19.82	20.71	21.12	21.31	21.24	22.73	21.68	23.24	21.93	19.51	20.98
P00480														20.55				17.75														18.76		22.75					19.88			18.76		20.71					17.84
P00488	15.9	20.38	21.13	21.01	17.73	19.85	19.48	21.26	18.45	17.27	17	19.73	18.64	17.5	19.47	18.52	19.1	18.87	18.8	20.71	20.82	17		17.31	20.77	19.84	20.33	20.27	18.33	21.85	18.93	22.48	19.59	18.56	19.88	16.89	18.43	18.71	21.65	16.6	18.5	21.35	21.34	20.93	19.35		18.04	17.64	21.02
P00491	21.78	23	19.89	19.94	23.81	20.92	20.51	21.33	17.86	22.2	22.13	22.39	22.7	23.3	21.73	22.46	21.91	22.1	22.49	21.69	21.71	22.6	22.4	20.69	20	22.34	21.68	21.77	20.68	21.11	22.46	21.47	23.06	22.34	22.29	23.11	23.23	23.32	21.41	22.39	21.93	21.81	21.73	23.15	20.62	21.98	22.19	22.39	23.05
P00492	22.31	22.98	19.77	19.61	23.5	20.92	21.35	20.56	19.17	22	21.95	21.73	21.56	22.1	21.83	22.22	21.66	21.79	22.23	21.56	21.56	21.66	22.11	21.02	19.7	21.22	21.55	21.53	20.87	20.62	21.73	21.58	22.39	22.38	21.13	22.1	21.75	21.89	20.86	20.79	21.78	21.29	21.27	22.69	21.05	21.7	21.57	20.96	22.32
P00505	23.89	22.9	21.34	21.16	23.65	22.96	21.77	23.25	21.3	22.91	22.96	21.82	23.06	22.93	24.13	22.75	22.85	22.7	22.68	22.32	22.18	23.41	21.6	22.96	21.73	21.91	21.63	21.55	23.23	22.04	22.83	23.51	23.12	22.99	22.53	23.23	23.55	23.76	23.45	23.9	23.31	23.61	23.45	22.77	23.6	21.87	22.1	23.38	23
P00519
P00533	18.39			17.55	18.45	16.23	16.81	17.63	17.69	17.91	17.78	16.86		18.13	17.39	18.54	17.75	15.86	18.6	17.75	17.94	18.24	18.96	17.12	17.77	17.05			14.82			18.92	17.29	17.05	18.03	18.43	18.17	18.18	19.16	18.32	18.62	18.95	18.36	17.53	17.44	18.77			17.54
P00558	26.54	25.6	24.04	24.05	26.28	25.55	23.56	25.24	23.43	26.45	26.43	26.45	25.32	25.21	25.43	25.36	25.86	25.64	25.69	25.09	25.02	25.63	25.2	25.01	23.84	24.92	25	25.06	25.37	25.3	25.99	25.29	26.14	26.57	25.36	25.76	25.88	25.89	25.37	25.47	25.84	25.19	25.19	25.61	25.79	24.76	26.13	25.29	26.08
P00568	20.89	20.13	22.02	21.98	21.42	20.6	20.64	22.15	22.3	21.89	21.82	21.33	21.52	22.76	21.5	22.76	23.08	21.47	22.63	22.37	22.25	21.62	22.13	20.03	21.72	19.75	19.9	20.05	20.28	21.17	22.56	20.97	20.03	22.39	20.9	22.13	20.97	21.14	20.66	21.12	22.53	21.65	21.54	23.98	20.11	21.48	21.16	20.86	20.93
P00734	20.85	20.17	20.19	20.21	19.98	21.58	21.43	21.61	19.94	20.95	21.01	20.06	21.53	20.59	19.79	20.94	20.62	19.61	21.94	20.19	20.2	21.13	21.43	20.94	20.07	19.93	21.17	21.15	19.05	20.09	19.99	19.55	19.96		19.53	19.84	21.05			19.13	20.06	18.44		19.54	20.61	20.77	19.35	20.82	19.97
P00736	19.21	19.55	19.05	19.23		20.03	19.72	20.79	17.87	19.33	18.8	20.25	20.18	19.07	17.4	19.75	19.49	19.36	20.19	19.75	19.6	18.75	17.28	20.13		18.38	19.32	19.32	16.82	18.39	18.2	18.4	17.18		16.58	18.17				18.4				17.91	18.63		19.17		19.35
P00738	22.37	23.97	21.21	21.36	23.63	22.91	23.04	25.47	22.68	22.56	22.52	23.68	25.83	20.74	23.28	24.25	23.09	21.53	25.11	22.73	22.6	23.04	23.45	22.28	21.12	21.52	25.64	25.59	22.58	23.9	24.43	23.83	22.91	20.35	23.19	22.89	22.1	22.42	21.99	22.01	23.86	22.6	22.43	24.81	23.39	24.68	23.63	22.97	23.06
P00739								18.01				18.62	19.25			19.02			19.12
P00740		17.23	18.98	19.01		18.72		20.03				19.04	17.43	19.42	18.83	18.75			21.97					16.2	19.22
P00742						18.98		17.62						19.16		18.06			20.74												18.86										16.54
P00746		18.32	18.98	18.47		19.55	18.63	19.73	20.09	18.5	18.5	18.5	19.72	18.49				18.74	19.72	16.48	17.91	19.16		19.78	18.98			17.03				19.53			17.63	17.38		17.36	18.84	17.56	17.95	19.83	18.39	17.38					17.93
P00747	20.94	21.21	20.1	20	19.61	22.53	21.58	21.4	19.86	19.6	19.88	22.32	23.57	20.86	20.85	21.69	20.43	20.69	25.26	20.08	19.89	20.53	21.38	20.34	21.12	19.85	22.06	22.08	19.04	20.84	20.91	20.78	21.27	19.54	19.55	21.2	20.62	20.87	19.9	21.67	20.37	19.87	20.77	19.05	20.55	20.74	20.29	20.87	21.07
P00748						18.29		18.6	16.84				19.1			17.71			19.58
P00750																																17.55							16.7					16.45
P00751	21.16	22.15	20.27	20.25	18.75	22.13	20.97	22.41	18.99	20.2	20.23	21.15	23.59	19.74	21.15	21.69	20.97	20.56	22.86	20.59	20.6	20.95	21.34	21.8	19.21	20.63	22.79	22.6	21.31	21.45	21.64	21.24	20.48	19.44	20.37	22.08	18.69	19.38	18.31	20.66	21.59	20.51	20.48	21.87	21.51	21.8	21.72	19.98	20.76
P00813		20.67				16.6	18.44			17.09	16.79	18.62						17.68		16.37	18.31					16.96	19.77			18.39	20.89	19.83	20.26									19.91
P00846	18.95	17.84			19.24		17.76	18.48	18.79	18.59	18.86	18.74						18.89	19.51	18.22	18.39			17.79		17.8						19.73			19.43	19.6	18.81	18.25	21.83				19.6						20.04
P00915	18.5	18.97	19.72	19.62	22.76	19.89	23.71	20.2	20.24	20.15	20.03	20.91	19.42	22.96	21.47	22	21.95	24.04	20.28	22.11	22.04	22.16	17.52	20.17	17.48	22.16	21.5	21.52	21.9	21.79	21.57	24.05	21.94	22.23	23.24	20.14	21.72	21.84	24.15	18.31	24.39	25.54	25.46	16.95	19.19	20.44	21.33	20.53	18.81
P00918		18.44	18.85	18.52	21.31	19.74	23.32	20.27	17.18	19.28	19.57	19.98	19.93	20.39	19.79	20.25	20.57	21.45	18.87	19.76	19.74	22.7	22.08	18.99		20.57	19.36	18.71	20.24	20.58	20.32	25.64	20.35	21.01	23.07	18.51	19.56	20.41	25.62	21.82	22.57	24.78	24.69	24.49	19.53	22.3	19.58	18.96	20.14
P00966	21.49	19.44	19.71	18.7	22.89	19.13	22.32	21.61	20.61	19.24	18.44	22.18	20.33	22.28	22.33	22.51	22.59	20.78	22.42	21.22	20.84	22.03	22.65	19.79	18.8	18.21			19.9	19.78	21.58	20.64	20.76	20.83	21.48	20.05	21.07	21.33	20.82	20.68	24.52	21.11	21.14	19.12	20.61	21.98	21.67	20.79	20.58
P00973								15.36							16.68																16.81	17.81		17.73	15.51				17.79									17.38
P01008	20.9	20.36	20.17	20.23	21.28	22.22	20.77	22.01	20.21	19.99	20.01	20.48	22.88	21.35	21.06	21.08	20.86	20.64	22.28	21.24	21.27	21.67	20.76	21.06	20.16	20.2	21.46	21.52	20.82	20.83	20.89	20.66	20.48	19.44	20.49	21.46	20.74	20.51	19.02	20.84	20.44	20.97	20.9	19.5	20.99	21.15	20.27	20.07	20.65
P01009	24.3	24.39	21.95	22.02	25.11	24.73	24.33	25.36	23.26	23.19	23.13	24.75	26.76	23.42	25.46	24.26	24.13	23.56	25.62	24.42	24.46	25.36	23.89	24.53	21.9	22.03	25.55	25.45	24.42	24.84	25.51	25.08	23.64	23.32	22.96	24.51	24.52	24.72	22.46	25.06	23.85	24.62	24.64	26.05	23.98	24.65	24.57	22.67	24.13
P01011	21.15	21.49	20.4	21.23	21.17	22.83	21.81	23.13	21.64	21.4	20.95	20.67	22.69	21.07	22.79	22.89	21.89	20.82	24.28	21.36	21.57	21.26	22.28	21.53	20.79	20.31	22.91	22.89	21.38	21.76	20.78	22.38	21.25	20.21	21.04	21.73	20.86	20.94	20.65	20.64	21.88	21.52	21.25	22.58	21.27	22.65	20.72	20.78	21.28
P01019	19.81	18.65	18.6	18.77	18.78	19.93	18.91	20.8	19.4	18.79	18.78	19.59	21.84	18.22	19.45	18.81	19.39	19.32	20.64	19.44	19.5	20.93	20.29	20.17	18.14	18.86	18.97	19.1	19.16	19.48	20.37	19.77	19.25	18.17	18.59	19.84	18.55	19.5	18.03	19.03	18.08	18.52	18.67	18.9	19.33	20.12	19.41	17.62	19.68
P01023	21.83	22.33	21.91	21.54	22.47	22.87	23.67	24.18	22.47	22.33	22.16	22.51	24.95	22.73	21.31	22.92	22.66	23.78	23.14	23.17	23.27	23.33	21.51	22.54	21.85	21.93	23.3	23.29	22.48	23.61	24.18	23.54	21.71	21.21	22.67	22.18	21.64	21.67	21.7	22.77	23.13	22.93	22.65	22.55	22.48	23.03	21.57	21.73	21.97
P01024	22.32	22.46	21.49	21.74	21.67	23.51	22.19	23.52	22	21.71	21.8	23.3	25	22.03	21.84	22.86	22.46	22.37	24.16	22.5	22.72	22.36	22.14	22.46	21.17	21.81	23.39	23.37	21.95	22.71	23.77	23.14	22.1	20.66	21.83	23.41	21.7	21.66	20.91	22.34	22.42	21.83	21.85	21.68	22.43	22.18	22.8	18.93	22.1
P01031	19.44	19.84	18.49	18.69	18.31	20.63	19.57	21.12	19.18	17.42	16.57	20	21.61	20.07	19.15	20.09	19.16	19.39	23.01	19.1	18.95	18.84	19.68	19.03	17.75	19.13	19.54	17.32		18.16	19.05	18.43	19.08	16.01	18.66	19.83				20.03		16.81	16.39	18.01	18.27	19	18.61	16.08	18.02
P01033	19.73	21.19	19.43		20.47	21.01	19.07	20.23		20.64	20.56	19.44	20.64	20.16	20.63	20.01	20.59	21.18	21.78	21.08	20.93	20.7	21.21	20.63			20.8	20.87		19.56	19.51		20.83	20.08	20.11	19.57	19.78	21.18		20.68	19.84			21.27	20.41	20.31	20.43	20.28	21.28
P01034	22.59	22.25	19.86	19.72	22.26	21.59	21	23.54	18.66	21.54	21.59	20.77	21.63	20.79	22.65	21.21	22.1	22.41	21.09	22.05	21.65	22.21	21.17	21.89	20.56	20.46	21.75	20.45	20.62	21.32	21.78	22.73	20.78	21.11	22.11	21.81	21.97	21.83	21.66	21.92	20.05	21.68	21.82	22.93	20.99	20.13	21.42	20.98	21.39
P01037		22.33				19.39							19.74			18.35	18.39	20.65	17.47	18.99	19.71			18.14				19.11	19.13				18.96							18.11					20.14			18.18	17.86
P01040	19.15	20.34	19.45	19.37	18.42		19.49	19.04		20.3	20.35	20.67	21.42	20.46		20.99	20.92	20.64		21.08	20.47	20.91		17.92		19.19	20.92	20.52	19.94	20.42	20.81		18.71		19.02	17.34				19.58				20.38		20.42	21	19.6	19.68
P01042	22.31	21.57	21.39	21.39	21.44	22.79	22.37	23.49	21.64	20.47	20.35	22.33	24.58	21.28	21.66	22.01	21.21	21.64	23.53	21.77	21.51	22.77	22.97	22.41	21.16	22.4	22.02	21.83	21.04	21.42	22.28	22.31	20.95	20.02	21.17	22.59	20.27	22.13	20.23	21.48		21.49	21.6	21.96	21.87	22.11	21.6	20.78	20.91
P01100																																					16.68				18.22
P01111	20.41	19.44			19.32	18.49		17.39		19.38			19.43			19.07	18.92	19.96	18.41	19.13	19.36	20.07	19.5	19.29		19.45	18.02	18.31			18.53	19.96	20	19.52	19.14	18.97			20.15	19.55		19.37	19.82		19.61	19.69	18.57	19.24	19.76
P01116	21.03	20.68	20.11	20.24	21.45	20.46	20.46	20.9	20.08	20.2	20.92	20.65	20.17	21.07	21.31	20.57	21.25	21.33	20	20.86	21.16	21.42	20.75	20.66	19.79	20.25	20.85	21.21	21.12	21.1	21.41	22.09	21.24	21.81	20.78	20.9	21.03	21.29	21.55	21.49	21.28	21.33	21.81	21.14	21.36	20.84	21.16	20.98	20.71
P01130							19.01							20.16		19.72							19.64																					20.76			19.04
P01137		19.09	16.91	16.58		18.38				14.39		17.86	17.93					16.94		18.93	18.48	15.77		17.94		16.85	18.56	18.28												13.94					15.72				18.09
P01138										19.38	20.26			19.52																					18.46		18.23	17.94		18.4	18.82
P01266	19.15	19.64			19					19.26	20.12		19.89	21.26	19.09	20.2	20.42	21.11	19.96			20.34					19.54	18.9	19.71	19.29		20.31	19.69	19.76	18.62	19.14	19.05			19.19	20.25	19.71	19.6	19.99		19.32		20.05
P01275							19.03			19.2	19.18															17.99			18.3			20.77		24.37	19.13				20.93			22.82	22.83			17.81
P01282			19.37			19.52		20.44										19.73		17.66				19.1					20.93			20.33							21.56			21.58	21.6
P01303						19.22		20.67	19.09																				20.41
P01344							20.14			19.38	18.85							18.43	17.65					18.21
P01584																											21.38	21.58
P01591	19.08	18.76	18.43	18.22	20.21	21.76	23.51	23.45	20.16	19.09	19.21	19.47	23.97	19.47	20.8	21.73	22.92	20.88	21.95	22.35	22.15	22.85	20.32	22.67	19.27	19.53	19.49	19.22	22.85	23.36	21.1	22.73	20.37	19.82	21.56	21.73	19.5	19.29	22.75	22.46	20.95	22.07	21.88	20.91	19.78	21.13	19.53	17.45	20.56
P01593		20.44					21.16	20.31					20.81					21.55									21.21	20.48					20.86		19.89	19.2													21.47
P01619	23.73	23.96	22.49	22.38	22.45	24.7	24.14	24.8	23.2	22.5	22.53	22.66	25.13	21.93	22.98	23.44	22.65	23.62	24.86	23.38	23.44	24.19	24.27	23.81	22.04	23	23.54	23.47	22.32	22.58	22.86	22.88	23.08	21.34	22.53	24.39	22.11	21.87	22.34	24.18	22	23.19	23.06	23.59	22.83	23.52	21.34	20.75	24.62
P01624	22.44	23.18	21.33	24.2	24.18	25.55	24.67	23.47	23.64	24.25	24.26	22.17	24.05	23.96	22.37	25.12	24.46	25.6	22.8	21.88	25.17	26.73	25.49	23.68	23.74	23.2	23.79	23.63	25.52	24.83	25.28	22.52	23.04	21.14	24.01	25.86	23.93	23.95	23.9	27.39	21.64	25.1	24.81	22.95	25.05	23.44	24.13	22.37	23.18
P01700	21.52	20.75	20.57	20.71	20.72	20.39	22.26	22.12	21.78	20.73	19.79	21.28	21.65	20.93	21.52	21.08	20.02	21.7	21.4	19.99	20.51	21.43	21.58	21.83	19.68	21.74	21.85	21.77	19.81	21.46	19.82	20.72	20.5		19.88	21.98	20.75	20.85	22.07	21.74	17.69	21.26	21.16	22.63	23.22	20.36	20.7	20.18	20.91
P01701		20.86	18.57				19.55				19.45		21.31		19.13				20.4							20.42	20.31	20.39		20.06						19.43				20.13				20.18		19.49			19.35
P01703		18.17													18.04				17.2								20.94	20.97				20.13
P01704		21.71			19.37			20.79				20.48	21.34		20.93		19.25		20.36	20.08	20.26	21.27		21.55			21.61	21.71	19.84	20.26	20.12							17.57		20.64				19.65			19.78
P01721		19.07											18.01						18.53								18.45	18.25		17.23										17.48
P01730																										17.36																							15.44
P01732												18.11														17.46
P01743						20.19	20.5	18.9					20.76		19.48		19.68	20.05			19.76			22.17	19.96					20.77						20.26				20.7				18.98
P01764		20.95						19					19.37		17.65	18.15			18.79				17.83	17.71			20.65	20.54	18.03																18				18.75
P01766													19.35						18.51				19.06	18.73				17.06												18.46									18.57
P01767				19.88		19.3	20.8							18.75	18.81												19.03	19.2		19.52					19.06										19.56			17.34	19.33
P01768	18.85																										17.99	19.21
P01772		19.48	18.79	18.66			18.54	17.08							18.6				17.76	17.43		18.3	18.59	18.3			19.72	19.12		18.87																18.96
P01780	20.35	20.94	19.86	19.77	19.53	20.41	20.74	21.6	21.04	19.32	19.26	19.26	21.95	18.83	20.46	20.59	19.94	20.76	21.88	20.01	20.38	21.24	21.39	21.75	18.24	20.68	20.9	21.67	21.17	20.58	21.57	21.13	19.24	19	20.24	20.69	19.87	20.41	21.56	20.35	18.43	20.54	19.29	20.43	18.95	21.3	19	18.33	20.09
P01782	18.57	19.8	18.48	17.58		18.38	19.52		18.92				20.16		17.32	18.3			20.01			19.44	19.38	19.85			20.08	20.17	17.36	19.57	18.47					19.11				19.81				17.99		19.67			17.72
P01833	20.07		19.65	20.05	24.36	23.23	20.99	24.34	19.58			20.67	26.13	20.03	24.52	22.96	24.67			25.49	25.45	25.81	27.16	21.44	20.33	20.67	19.78	21.36		24.72	25.63	23.84	23.53	23.89	23.02	25.13	23.16	23.55	23.63	26.09	24.74	23.15	23.15	23.38	20.45	26.48	21.37	24.11	23.57
P01834	26.35	26.4	24.76	24.74	25.07	27.2	25.66	27.16	25.07	25.18	25.19	25.4	28.05	24.84	25.56	26.37	26.23	26.49	27.12	26.26	26.17	26.71	25.8	26.52	24.22	25.74	27.06	27.08	26.64	27.23	26.97	26.63	25.92	25.07	25.03	26.67	24.02	24.11	24.61	26.28	25.3	26.35	26.5	27.34	25.87	26.99	25.28	25.38	25.89
P01857	26.8	25.38	25.64	25.63	24.66	26.2	26.29	26.26	25.16	25.5	25.55	26.15	27.79	25.5	25.71	26.03	26.3	27.31	26.46	26.07	25.54	26.49	24.65	26.03	24.72	26.04	27.15	27.04	26.38	26.93	26.64	26.34	26.18	25.23	24.78	27.01	23.93	23.81	23.56	25.34	24.99	25.12	25.11	27.34	24.56	25.69	25.21	25.43	26.15
P01859	25.17	25.96	23.56	23.49	24.13	26.35	26.08	26.55	25.2	24.16	24.19	24.31	27.14	24.15	25.02	25.43	25.11	25.03	26.58	25.37	25.27	25.35	25.38	25.82	22.74	24.21	26.29	26.4	25.45	26.51	26.68	25.23	23.83	24.11	22.56	25.09	23.07	23.24	22.09	24.4	24.78	25.57	25.6	26.26	26.65	25.92	23.99	23.08	24.05
P01860	19.15	20.4	20.87	20.82		21.47	20.36	20.83	21.44	20.24	20.05		22.38	19.58	18.85	19.74	19.62	19.06	21.34	18.96	19.06			20.69	20.06	19.69	20.32	20.38	18.1	21.29	20.43					19.71	19.08	18.68		19.47	19.73	20.03	19.71	19.75	18.73		19.43		20.73
P01861	21.3	20.53	22.12	22.02	20.42	22.67	23.19	22.58	20.84	19.28	20	20.81	23.62	20.74	21.56	20.77	20.61	22.3	19.44	20.56	20.6	20.69	21.99	22.27	21.37	22.19	22.72	22.81	22.84	21.42	20.42	21.21	22.83	21.05	20.35	20.52					22.13	20.43	20.45	22.17	23.21	22.6	20.66	20.25	22.25
P01871	20.99	20.73	20.83	20.7	21.94	23.53	23.44	23.63	23.3	20.33	20.29	21.63	23.83	21.3	20.62	24.29	23.15	23.97	25.54	22.93	22.94	23.87	23.26	21.91	20.93	21.43	21.53	22.01	21.87	23.03	22.17	23.97	23.18	21.98	21.37	21.84	20.64	20.78	23.46	23.22	22.26	23.29	23.33	21.9	22.25	24.01	21.11	18.61	24.07
P01876	24.66	25.14	22.9	22.85	24.8	25.93	27.58	27.52	23.84	23.88	23.8	24.62	28.17	24.1	25.39	24.79	25.75	25.73	25.2	26.65	26.67	27.29	25.44	26.49	22.68	24.98	25.31	25.26	25.77	26.56	25.32	26.34	23.84	23.24	26.02	26.78	23.31	23.33	26.03	26.09	24.33	25.65	25.68	26.03	23.98	25.4	24.12	22.85	24.38
P01877	20.38	20.05		21.41	22.92	22.49	25.09	22.99	20.77		19.94	22.09	23.87	22.63	21.39	23.43	21.45	22.18	20.61	21.9	21.88	21.94	21.29	22.57	20.11	22.24	20.4	20.78	21.81	22.98	21.34	23.37	21.42	22.44	22.31	21.34	20.96	20.92	22.32	22.11	21.17	21.9	21.73	22.18	22.38	21.26			22.41
P01880													19.95						19.52
P01889	21.43	21.42	20.03	19.87	20.64	21.34	21.13	20.15	17.43	20.96	20.9	21.41	20.37	19.81	19.71	20.06	20.79	19.85	20.27	21.31	21.17	20.74	19.96	19.44	19.45	21.58	18.87	18.62	18.08	18.8	19.71	20.1	20.46	19.46	20.68	21.7	20.02	19.94	20.97	21.54	17.6	19.98	20.02	18.12	19.73	18.15	19.76	19.6	21.83
P01903	20.18	21.81	21.45	20.69	19.04	21.71	18.97	21.06	18.21	20.58	20.54	22.76	20.97	18.7	20.12	20.16	20.05	21.48	19.08	21.34	21.51	21.22	20.95	20.59	20.52	22.05	19.16	19.07	20.37	21.37	19.53	21.93	22.12	21.73	20.87	20.43	19.43	19.87	22.07	20.48	20.18	21.5	21.43	20.78	21.62	21.15	22.29	22.93	23.17
P01909						16.83						16.93	17.19					15.13		16.7	16.39			14.78		17.4				15.78				17.09		16.7			16.17								16.21		16.85
P01911	20.23	21.87	21.86	21.44	20.33	23.43	21.2	21.55		20.05	20.34	22.1	22.13		20.1	20.15	21.49	22.08	20.07	21.86	22.01	21.31	21.14	21.59	22.06	22.93			20.56	20.62		21.04	22.45	22.32	22.2	22.64	20.95	20.9	22.25	20.02		21.03	21.03	19.08	22.32	19.65	20.61	22.81	23.66
P01920			19.78	19.63			18.71	20.36				19.29	18.55					20.2			17.61	20.12		19.69	19.06	20.13			17.27			19.18	18.8	19.18	20.47	19.4		18.04	20.1	19.78			17.98		19.46		17.82	18.74	21.06
P02008														19.36
P02042	21.17	21.01	21.1	21.23	24.22	21.21	25.12	21.63	21.32	22.1	22	22.82	21.37	25.33	23.04	24.51	24.04	24.3	22.54	23.72	23.55	23.78	20.26	22.03	21.04	23.52	23.08	22.98	24.18	23.61	23.21	23.09	23.55	23.71	24.68	21.79	23.43	23.56	21.71	20.61	26.15	22.36	22.33	20.3	21.53	21.65	23.06	22	20.68
P02100																																															23.01
P02144					19.78	16.4		18.71		22.6	22.39				20.16														19.61			19.5					19.06	19.48	19.88		16.59	18.83	18.49				21.83
P02452	21.32	24.72	23.47	23.4	22.24	27.31	22.81	24.15	22.55	24.99	25.02	25.76	23.55	23.97	23.68	24	23.39	24.45	25.4	26.3	26.19	22.13	21.32	24.72	22.58	24.09	23.21	22.6	21.52	23.92	22.11	23.33	22.92	22.26	23.09	23.48	23.52	23.19	23.57	23.36	21.54	25.97	25.98	24.98	24.66	20.84	24	23.68	25.62
P02458					20.08							20.65						24.55	24.52					24.99						20.72	19.79		18.87		23.48			21.96				24.82	24.96					23.67	24.48
P02461		18.99	18.84	18.56		23.56	24.1	20.22	21.71	20.73	22	19.48	20.65		19.06	19.13	21.11	21.23	20.51	19.04	17.82	23.42		19.54			19.42	20.23		20.5	19.95	20.27		18.04	17.74	20.67	20.4	17.22	19.82	20.92		19.95		21.36	17.69		20.74	20.9	23.29
P02462	21.25	24.28	24.35	24.38	21.67	23.17	21.97	24.08	23.87	21.37	21.22	22.02	22.31	23.15	23.15	22.5	21.84	21.71	22.26	22.36	22.35	22.97	19.96	23.85	24.17	23.25	21.97	22.07	20.53	20.53	21.15	22.02	20.29	20.07	22.73	20.84	20.24	20.18	21.22	20.44	18.81	21.97	22.06	21.93	21.67	19.51	21.13	20.96	22.24
P02511		19.74	22.74	22.58		20.44	20.42	21.31	22.67	21.32	21.37	19.38	18.42	19.75	21.36	21.11	20.56	20.73	19.56	20.81	20.83	19.51		19.9	22.52	20.84	19.89	20.43	20.56	20.99		21.44			21.4		18.8	19.75	20.28	20.68		21.13	21.08		16.25		18.19	17.77	19.99
P02533	20.35	21.13	18.95	19.02	20.7	20.26	20.28	20.28	18.5	21.42	21.43	20.46	20.6	20.84	20.71	21.02	20.56	20.1	20.07	20.83	20.72	19.34	21.28	21.2	19.44	17.67	19.57	19.64	19.41	20.57	20.45	20.49	19.89	19.79	20.5	18.95	18.99	20.1	19.61	18.92	20.5	19.31	20.59	18.51	20.63	19.6	18.9	20.92	20.23
P02538	18.59	23.56	19.6	19.69	18.76		21.13			20.79	21.09	23.11	19.88	20.18	19.26	20.61	20.23	19.94		21.26	21.25	18.47	18.72	18.75			19.4	19.13		21.46	19.9	15.72	17.24	18.68							18.99					18.69	21.84	18.86	19.35
P02545	23.73	24.83	23.38	23.47	24.21	24.84	23.51	24.51	22.87	24.47	24.5	23.77	23.62	24.35	25.2	24.44	24.1	24.42	24.05	24.14	24.03	24.36	23.45	24.64	23.79	24.44	23.18	23.15	24.51	23.47	22.83	24.55	23.89	24.63	24.52	24.18	24.2	24.29	24.19	24.33	22.64	24.42	24.35	24.78	24.93	22.76	23.61	24.71	23.97
P02549					20.15		20.6	17.5				18.17		20.19		19.93	19.44	20.22		19.33	19.31	19.02				18.48				19.15					20.82		18.5	18.82			20.46
P02585		20.93								20.74	20.65			20.81																															20.79
P02647	23.07	23.05	23.07	22.99	23.04	25.36	22.17	25.4	23.54	23.18	23.17	24.3	25.44	23.46	23.47	23.86	23.53	24.17	25.34	23.7	23.66	24.32	23.05	23.71	22.51	22.49	24.76	24.7	24.01	25.41	24.53	25.24	23.67	22.83	22.85	23.49	22.15	22.19	21.93	22.84	23.45	24.09	24.07	23.87	23.97	23.36	24.02	22.54	23.47
P02649	20.42	21.83	20.05	20.53	19.83	22.04	21.78	22.35	19.83	19.19	19.16	20.66	21.73	20.85	19.11	20.79	20.5	21.26	23.6	21.49	21.55	20.57	20.86	20.58	20.47	20.99	21.12	21.16	19.2	20.6	20.25	20.11	20.33	18.97	20.19	20.77	19.88	19.99	19.35	20.12	20.12	19.58	19.66	19.78	21.42	20.6	20.27	21.39	21.4
P02652	20.99	21.23	21.34	21.47		22.14	20.98	20.1	20.15	22.29	22	20.45	20.6		22.18	22.99	22.28	23.47	22.61	19.37	19.32	23.04	19.89	22.32	21.11		21.1	20.81	22.46	19.97	22.97	21.22	20.05	22.07	22.18	24.02	21.44	21.87		22.77	22.21	23.06	19.83	22.89	23.08	23.59	19.71	21.82	20.65
P02654						18.85	18.1	18.69					19.46				18.13		19.78											18.99
P02655						18.78		18.91									18.95		20.04		17.02						19.38	20.59		19.74											20.18
P02656			19.04	19.03	20.45	20.88	20.98	22.01	20.22	19.41	19.2	20.23	19.73	19.04		21.01	21.14	19.93	21.83	21.28	21.33	19.78		19.06	19.68	19.37	20.89	20.64	19.63	21.73	19.78	20.5	19.55	18.35	20.19	19.47	19.21	19.35	18.39	18.46	21.74	19.97	20.29		19.68	19.95	20.74	19.38	19.44
P02671	23.21	26.74	22.92	22.89	23.85	24.92	25.52	25.33	23.26	23.68	23.55	24.84	26.36	23.74	23.44	25.95	24.67	24.29	27.49	23.7	23.55	22.79	23.88	22.54	23.12	23.09	26.61	26.67	20.96	23.41	22.29	24.31	24.77	22.07	23.22	23.92	23.51	23.72	22.28	22.31	24.68	22.95	22.86	23.68	23.45	23.02	22.71	21.58	23.48
P02675	22.24	26.44	22.66	22.47	23.17	24.31	23.66	24.78	22.89	22.24	22.28	24.62	25.93	23.14	22.76	25.3	24.08	23.68	26.84	22.64	22.69	22.36	22.92	21.76	22.27	22.7	27.47	27.34	21.75	23.44	23.06	24.65	25.06	22.34	22.51	23.21	22.57	22.55	22.01	21.39	24.36	23.14	23.06	23.27	23.11	22.9	22.2	21.52	22.95
P02679	23.31	26.35	22.24	22.25	23.28	23.65	24.71	24.14	22.72	22.5	22.64	24.83	26.08	23.34	22.44	25.2	24.1	24.1	27.49	22.57	22.52	22.52	22.91	21.51	22.21	22.73	26.86	26.77	21.13	23.06	23.6	23.63	24.61	21.9	23.04	23.62	22.76	22.59	21.35	22.21	24.04	22.13	22.21	22.89	22.32	22.75	22.78	21.17	22.51
P02686					19.64													19.79								16.91						18.52	18.54						18.18		16.51
P02730	18.46	18.64	19.55	18.53	21.77	18.29	22.65	19.49		18.69	18.25	19.46	20.41	21.49	18.34	21.35	20.67	22.16	19.3	20.92	20.92	20.43	17.74	19.19		21.36	18.07	18.13	18.6	19.83	17.72	17.68	18.12	18.7	22.68	18.29	20.5	20.54	18.28	17.24	21.23				18.46	18.67	18.82	19.24	18.12
P02741																											18.96
P02743	19.49	21.08	22.22	22.09	19.75	23.8	20.85	23.44	24.46	20.72	20.77	21.69	21.74	21.7	21.75	22.01	20.43	21.69	22.99	21.62	21.49	18.37	19.76	23.41	22	22.08	20.84	20.79	21.75	20.05	20.22	20.9	19.55	18.35	20.89	20.19	19.28	18.72	19.47	18.28	19.56	23.83	23.77	21.96	20.77	19.85	20.84	19.89	20.38
P02745	19.55	20.76	18.19	20.29	19.28	19.23		20.3	19.75	19.78	18.22	21.09	20.39	18.26	19.04	20.68	19.53	20.3	21.96	20.59	20.52	20.34	19.88	19.05	20.49	19.22	18.88	20.1	19.29		19.24	20.29	19.67		20.87	20.99	19.36	20.28	19.76	20.67		19.98	20.09	20.15	20.46		19.96		19.94
P02746	20.7	22.46	20.04	20.62	18.99	21.61	19.94	22.08	20.57	19.68	19.5	22.51	21.71	20.39	19.7	22.41	21.4	19.87	23.09	20.6	20.63	20.2	19.44	21	19.91	20.33	20.53	20.54	21.15	19.43	21.3	20.36	19.78	19.82	19.67	20.52	18.56	18.67	19.72	18.92	20.29	20.14	20.23	19.99	19.96	18.91	20.39	20	21.08
P02747	22.04	23.6	20.83	21.08	19.95	21.96	21.27	23.09	20.58	19.7	19.99	23.54	22.83	21.48	20.29	23.55	21.82	21	24.54	21.7	21.67	21.07	20.24	22.32	20.43	21.47	21.92	20.91	19.89	19.18	19.91	21.68	20.44	18.7	21.1	21.18	19.05	18.76	20.04	19.89	20.83	20.7	20.99	20.5	21.17	20.93	21.15	20.3	22.14
P02748	19.82	20.4	19.53	19.27	19.07	20.74	20.27	21.28	19.42	18.9	19.33	20.63	21.37	21.31	19.84	21.07	19.91	19.12	23.97	19.26	19.13	18.76	20.57	20.65	19.17	19.22	21.37	21.19	19.52	19.51	19.38	19.71	19.57	16.87	19.93	19.58	17.45	18.19		18.87	19.01	18.65	18.61	20.55	19.24	20.49	19.7	18.43	18.12
P02749	21.76	20.59	21.5	21.97	20.4	22.29	22.24	22.93	21.55	19.81	20.04	19.79	23.36	20.93	21.89	21.83	21.14	20.2	23.15	20.47	19.59	21.95	22.6	22.18	20.73	21.45	20.4	21.31	20.81	21.73	20.59	21.1	19.53	19.31	20.69	21.61	20.12	21.54		21.19	20.73	20.09	21.04	21.34	21.92	22.98	20.84	19.96	21.13
P02750	19.52	19.25	18.84	18.84	19.59	19.41	18.98	20.94	19.2	17.51	18.18	19.91	21.2	17.6	19.89	19.69	18.47	18.38	20.72	18.33	18.02	21.75	19.43	18.86	19.02	19.75	20.14	20.16	18.18	18.43	19.75	19.76	18.77	17.41	18.03	18.87	17.35	17.6	16.29	21.17	19.39	19.06	18.76	20.52	18.59	20.45	19.64	16.89	19.14
P02751	21.8	26.14	24.35	24.4	21.75	25.29	23.14	23.32	23.41	24.78	24.78	25.61	25.48	25.46	23.88	26.03	24.62	26.46	26.34	24.39	24.42	22.72	22.8	24.66	24.69	25.57	25.77	25.83	23.03	23.81	23.04	21.84	23.51	22.4	24.07	24.1	22.5	22.46	20.69	22.62	21.12	22.12	22.08	23.75	25.4	22.86	24.01	23.54	25.07
P02753			19.36	18.66		20.52		20.67					21.7						20.39			19.62		19.64		19.09	17.83	18.7	18.98	19.52	19.47	18.62									18.59			19.17		18.71	19.38
P02760	21.07	21.11	21.3	21.24	20.24	22.43	22.45	23.57	21.78	20.72	20.71	21.18	23.4	20.1	21.03	21.07	20.31	20.83	22.45	21.26	21.18	21.79	21.72	22.1	21	21.25	21.49	21.33	20.52	21.08	21.22	20.84	19.86	18.93	21.09	21.56	20.41	20.42	18.98	21.04	20.01	20.35	20.41	20.85	20.98	21.61	20.91	19.64	21.29
P02763	22.84	23.32	20.9	21.08	23.35	22.81	22.73	24.47	22.12	22.74	22.75	24.27	25.21	22.38	23.97	23.76	22.65	21.67	24.96	22.67	22.73	23.81	24.07	23.01	21.34	21.04	24.35	24.31	21.89	22.63	23.89	23.34	22.15	21.86	21.8	23.05	21.98	21.93	20.94	22.15	21.7	21.57	21.56	24.01	22.58	24.39	24.09	21.02	22.95
P02765	20.74	20.73	18.84		19.86	22.64	21.1	22.55	19.27	20.55	20.11	20.55	22.14	19.71	20.82	20.09	19.96	21.02	21.64	20.51	21.48	21.27	21.76	21.66	19.72	18.77	20.86	21	20.36	20.85	20.36	20.97	19.85	18.86	19.6	21.35	19.52	20.54	20.54	21.01	18.86	20.65	20.5	20.74	21.56	20.77	20.62	18.81	20.79
P02766	22.11	20.75	21.09	21.09	20.6	23.5	22.07	23.19	21.11	20.9	21.19	22.44	24.7	21.41	22.45	22.27	22.4	21.58	23.37	22.61	22.63	23.22	21.8	22.47	21.27	20.98	21.61	21.93	22.05	22.78	22.86	22.12	20.9	20.14	21.12	22.19	19.93	20.4	20.4	22.42	20.76	20.43	20.95	22.05	21.95	21.78	22.03	20.58	21.86
P02768	28.51	28.83	26.92	26.89	28.46	29.87	28.68	30.26	27.15	28.5	28.56	29.29	30.59	28.52	28.99	29.08	28.64	28.95	29.97	28.92	28.89	29.66	28.64	29.43	27.46	28.18	28.95	29.07	29.11	29.43	29.42	29.77	28.44	27.8	28.39	28.86	28.16	28.31	27.68	29.27	27.98	29.42	29.41	29.68	29.34	29.41	28.77	28.49	29.26
P02771										17.46	17.5
P02774	20.28	20.89	20.16	19.99	19.69	20.82	19.5	20.71	20.73	21.4	21.29	19.17	21.79	20.92	19.49	20.14	20.43	20.78	21.19	19.88	19.7	20.38	21.05	21.24	20.77	17.8	20.16	20.84	20.46	20.96	20.62	20.53	19.67	18.73	19.88	20.78	21.1	21.06	21.15	20.27	19.4	19.9	19.75	20.35	19.3	21.91		21.69	20.85
P02775							18.25					21.39																										18.16			20.76						21.25
P02778																																																	19.37
P02786	23.47	22.58	19.14	18.81	22.06	19.49	21.41	20.58	17.05	22.51	22.49	21.69	22	23.61	18.85	22.86	23.51	20.84	22.68	23.76	23.62	24.33	24.04	20.23	19.23	22.81	20.81	20.84	19.55	20.32	22.97	20.17	22.23	21.53	22.37	22.95	21.22	21.49	20.24	23.32	21.61	19.99	19.94	20.86	20.25	23.03	21.39	22.81	22.28
P02787	23.36	22.75	21.9	22.07	22.88	24.95	24	24.52	22.94	22.75	22.65	24.02	26.69	23.2	23.37	23.42	22.95	23.2	24.21	23.86	23.95	25.5	24.19	23.38	21.96	22.32	23.29	23.22	22.51	23.97	24.04	24.38	23	21.68	22.96	24.59	22.47	22.67	21.86	24.71	22.53	23.35	23.35	23.68	23.97	24.29	23.46	22.05	23.3
P02788	19.82		20.04	20	18.01		24.02	20.65		19.63	19.55	24.63	23.92	20.64	16.66	21.38	20.6	21.98	21.04	20.76	20.81	23.12	22.76	20.15	18.68	20.53	24.27	24.35	19.03	21.96	24.93	21.78	21.86		21.09	23.28	20.99	20.98	20.78	22.85	20.03		20.55	19.69	19.25	23.74	24.77	20.67	22.73
P02790	24.17	23.91	22.85	22.85	23.17	24.78	23.98	25.7	22.66	23.21	22.99	24.33	25.91	22.66	23.73	23.95	22.94	23.29	25.66	23.48	23.49	24.82	23.76	23.79	22.64	23.47	23.59	23.73	22.31	22.88	23.64	24.16	22.19	21.18	23.27	23.81	22.63	22.88	21.1	24.03	21.36	21.99	21.82	24.09	23.6	23.29	23.33	21.73	23.43
P02792	21.97	25.04	22.62	22.67	19.5	24.18	23.67	22.5	20.6	24.18	24.28	26.27	23.12	22.7	21.18	24.83	23.9	24.67	25.67	24.19	24.21	20.49	22.18	23.04	21.76	24.79	23.33	23.45	22.37	24.25	23.39	22.49	22.89	22.3	22.04	22.01	18.71		22.45	22.2	18.61	20.92	20.89	21.7	23.79	21.22	24.73	24.54	24.4
P02794	20.43	21.28	21.56	21.84		22.39	20.6	21.68	21.17	22.07	22.31	23.45	22	22.01	20.63	21.93	22.17	22.9	23.74	23.03	22.96	20.89	20.2	21.83	20.87	22.17	22.96	22.93	22.17	23.68	23.14	22.08	22.23	21.75	20.72	21.12	19.63	19.74	21.01	21.93		22.06	22.17	21.33	22.72	19.48	22.63	21.96	22.63
P03886																																							19.22
P03891								18.97	17.26	19.08	18.6						18.37															18.73				19.24			20.14										19.07
P03928																																											18.85
P03950								17.96							18.93																							18.91
P03952	18.47		19.19	18.54	18.47	18.93	18.99	19.42	18.42	17.21		17.42	20.01		18.06	18.43			19.8			18.74	18.7	18.5	18.77	17.72	17.9	17.76		18.25		17.88				17.5				18.15						18.8	16.27
P03956							18.02					16.94						18.35		18.61	18.47						18.63	19.08		18.23	19.62																17.64		16.77
P03973									21.47										20.17				19.36								19.64									18.94						19.67
P04003	18.71	20.04	19.57	19.59	19	19.5	20.4	21.96	20.22	21.02		21.07	22.12	20.02	18.98	21.09	20.3	19.73	23.25	20.08	19.28	19.14	20.26	18.89	19.47	20.07	21.72	21.88	18.54	20.24	21.14	19.3	20.52		20.06	19.45		18.47		20.64	20.71	18.34	18.63	18.94	19.4	20.71	20.4		19.74
P04004	22.13	23.67	21.46	21.58	21.69	25.2	23.69	23.46	23.28	21.57	21.41	24.37	24.51	24.84	22.53	23.68	22.77	22.58	27.83	22.54	22.87	22.22	23.38	24.32	21.83	22.49	23.71	23.78	23.19	22.04	23.11	22.52	23.49	21.4	21.71	22.08	22.13	22.18	20.63	21.48	21.72	23.38	23.3	23.19	23.07	22.91	22.61	22.19	21.76
P04040	21.53	20.78	20.64	20.57	22.54	21.23	21.64	21.73	19.88	22.32	22.24	22.64	22.23	22.27	21.24	21.74	21.42	22.05	21.21	21.86	21.88	22.26	22.19	20.58	19.83	21.6	21.58	21.51	19.6	21.38	22.19	22.38	21.23	21.24	21.83	21.95	21.88	21.79	22.22	21.73	21.62	21.11	21.14	21.09	21.16	21.59	22.43	20.6	21.76
P04049	17.16		18.63		19.13	19.9								20.41	17.81		17.27		17.53		19.22	19.26	19.24					20.25			19.22		19.33	18.89	17.36	18.14	17.63	18.77			20.24	18.59	18.88		20.16		18.82
P04062	19.87	19.62				18.94	19.87				18.15	19.62		18.33	17.63	18.85	18.08	19.4	19.85	19.66	19.18	19.8	18.1	18.69		18.87						19.51	18.51		18.23	19.66			19.92	19.58	19.12	18.92	19.73	18.09	19.17		19.03	19.01	18.86
P04066	20.54	18.89	19.55	19.44	20.37	19.45	20.88	20.19		19.5	19.53	19.67	19.13	18.54	20.15	20.28	20.79	19.01	19.72	21.11	21.2	20.84	20.57	20	19.84	20.13			19.19	19.62	19.45	23.37	20.29	20.21	20.68	19.78	19.92	19.98	23.36	21.46	20.35	22.33	22.43	20.22	21.08	19.96	18.95	20	20.59
P04070						16.45		17.24		16.02				17.24		16.42	16.85		17.89	16.53	16.56		17.23	15.81		17										16.01
P04075	26.82	26.22	24.36	24.37	26.47	25.37	25.49	25.13	24.44	26.59	26.59	26.44	26.78	26.35	26.03	25.85	25.6	25.41	26.32	25.13	25.04	26.71	29.06	25.75	24.26	24.44	25.82	25.73	25.85	25.45	26.42	26.23	27.02	26.49	24.71	26.21	25.32	25.67	25.57	26.21	26.44	26.32	26.33	26.42	25.47	28.49	26.26	25.41	26.21
P04080	25.17	23.87	22.4	22.45	23.52	24.33	22.74	23.28	22.14	24.2	24.11	24.17	24.43	24.19	23.93	24.84	24.27	22.91	25.28	23.4	23.33	24.74	25.03	23.51	22.65	23.06	22.25	22.11	22.96	22.88	23.44	23.48	23.95	23.85	23.01	25.18	22.6	22.77	23.48	24.75	22.71	23.1	23.11	25.08	24.08	24.24	23.81	23.96	24.04
P04083	21.53	25.65	23.13	23.27	21.77	23.89	23.02	23.12	22.98	23.16	23.14	25.02	23.04	22.68	22.54	22.95	22.79	24.44	22.95	23.34	23.34	23.08	22.44	23.23	22.93	23.8	24.33	24.34	21.97	23.19	23.76	23.32	22.66	22.6	22.77	21.96	21.91	21.94	23.01	22.11	21.54	22.54	22.54	22.21	23.18	21.99	24.64	24.18	23.57
P04114	18.17	19.1	18.53	18.2	17.58	19.57	19.96	20.81	18.29	17.79	18.42	19.66	21.29	18.98	17.63	20.07	19.47	19.1	21.32	18.47	18.96	19.83	18.11	17.26	18.79	19.04	20.54	20.41	16.63	19.69	20.34	19.86	17.51		19.48	19.18	16.62		17.98	19.89	19.25	18.65	19.13		17.94	18.08	19.42		18.59
P04150						19.12											18.28			19.11										18.85	16.73					17.17							18.59
P04155							19.59								17.84							20.88																		21				22.71
P04156	17.16		20.84	20.81		20.37	18.57	20.26	21.12	19.08	18.87						16.77							19.54	19.59	17.59						17.99			18.24			16.16	18.25				17.9		17.31				19.31
P04179	23.69	23.45	23.01	22.95	22.98	23.76	22.41	22.93	21.71	22.35	22.38	23.8	23.87	23.29	22.92	23.26	23.4	23.11	23.19	23.83	23.68	22.88	21.15	22.87	22.29	23.34	23.67	23.75	23.82	23.68	23.37	23.3	23.27	22.51	22.7	23.03	23.12	23.2	23.53	23.79	23.64	23.48	23.42	22.58	23.16	21.23	23.18	22.92	23.79
P04181	19.39	20.67	17.66	17.59	20.74	19.83	19.45	18.18	17.56	20.76	20.69	20.31	18.75	20.91	20.96	19.36	19.64	20.48	20.05	18.98	19.2	21.85	20.71	18.76	17.76	20.72	19.29	19.25	18.26	17.05	19.73	20.16	21.89	20.57	20.85	18.71	20.8	20.93	20.35	21.79	21.35	19.66	19.44	21.74	19.63	19.17	20.25	21.15	21.14
P04183	18.35				18.32							18.57				18.69	18.74		19.3	18.02		19.46	19.89			19.64												17.47		16.34							17.16	19.42	17.15
P04196	19.86	20.56	20.04	20.01	19.61	20.76	19.5	20.63	19.97	19.24	19.22	20.81	22.29	18.98	19.38	19.89	19.29	20.15	21.81	18.6	18.87	20.69	20.03	20.7	19.82	20.39	19.71	19.84	19.84	19.62	19.2	19.7	18.91	18.21	19.79	20.48	18.1	18.51	17.79	19.45	19.37	18.48	18.43	20.19	19.65	20.11	20.44	18.49	18.44
P04216	20.56	21.42	22.29	22.39	20.81	22.63	20.26	22.5	21.16	23.41	23.32	21.47	22.38	22.36	21.32	22.1	22.83	22.83	21.49	23.21	23.29	22.63	19.98	23.31	21.49	23.42	22.19	22.26	22.7	22.94	22.19	22.01	22.63	23.25	21.9	21.77	21.46	21.51	21.27	22.09	20.14	22.14	22.1	22.13	23.55	20.07	21.97	22.83	23.43
P04217	22.07	22.1	20.75	20.69	21.53	22.84	22.57	23.63	21.38	21.27	21.22	22.64	24.78	21.22	22.22	22.28	21.36	21.74	23.6	21.59	21.43	23.03	22.31	22.18	21.06	20.59	22.08	22.03	20.8	21.78	21.79	21.69	20.92	20.15	21.23	22.24	20.89	21.25	19.32	22.04	19.77	20.48	20.46	22.14	22.23	22.37	21.91	19.17	21.41
P04233	18.6	19.49	19.65	19.42	18.1	19.41	17.97	18.76		20.8	20.81	20.61	19.78	18.35	19.54	18.25	18.42	19.44	18.41	19.58	19.54	20.11	18.48	18.83	18.03	18.33	17.49	17.28	18.44	19.8	18.78	20.14	20.59	20.64	17.34	18.58	17.36	18.13	21.71	18.53	19.1	20.91	20.8	19.84	19.53	17.9	21.06	19.16	21.19
P04259	16.22	21.09	18.63	18.23			19.36			19.53	19.45	22.56	18.05	19.56	17.68	18.49	19.16	20.1		19.25	19.1	18.4	20.32	17.56			18.19	18.46		21.34	20.1		17.91	18.75	17.93		17.98			18.5	17.21			19.89		18.99	23.29	18.56
P04264	23.7	24.21	22.85	22.83	23.93	23.33	23.21	23.44	21.61	26.42	26.46	23.73	24.17	25.08	23.7	26.07	25.64	24.44	23.02	23.68	23.6	23.52	22.23	23.5	23.32	23.04	24.24	24.26	23.86	24.24	22.76	24.03	23.35	23.2	23.98	22.21	23.22	23.22	23.57	22.09	24.39	22.37	22.27	22.23	23.15	23.28	23.16	24.48	23.73
P04271	17.39		18.34	18.67	16.54	17.58	18.74	18.59	19.98	16.83	16.21	18.15	18.09		17.79	18.16	17.14	17.89		18.42	18.53	18.28		18.01	18.08	18.08	15.79	15.87	17.03	17.78	16.1	19.95	17.42	16.5	18.14	18.21			18.45	17.32	17.23	19.74	19.71		16.91		18.06		17.83
P04275		20.06	20.03	19.65	18.31	20.72	18.93	20.76		17.24		18.28	19.34	19.67	19.2	19.7	19.52	17.78	19.82	18.98	18.96	19.61			21.15	19.83	18.7	18.52	18.37	19.95	18.74	19.4	18.81	17.33	18.47	18.5	19.09	19.25	18.4	17.48	17.17	18.3	18.42	16.84		17.95	18.8		18.16
P04278								18.44					18.38					19.23	18.28			19.53																		18.67
P04350	19.6	21.1	22.23	22.17	19.8	21.42	20.19	21.37	21.74	21.05	21.02	21.29	20.48	20.99	21.05	20.51	20.51	21.19	20.14	20.86	20.79	21.06	19.96	21.1	21.7	21.25	21.85	21.85	21.61	20.06	19.6	20.68	20.35	20.67	19.63	18.59	19.18	19.69	19.86	19.94	18.25	20.71	20.73	19.88	21.37	17.91	20.22	20.6	20.65
P04406	27.67	28.39	26.22	26.28	28.31	27.77	26.6	27.39	26.19	28.59	28.61	28.5	28.34	28.84	28.31	27.88	28.16	27.84	27.59	27.83	27.67	28.05	27.69	27.08	25.99	26.93	27.42	27.4	27.02	27.68	28.1	27.97	28.43	28.02	27.33	29.01	27.97	27.86	28.52	28.21	27.92	28.02	28.06	27.87	27.15	27.31	28.34	27.78	28.55
P04424	22.27	18.22	17.83	17.66	22.25	20.71	21.36	21.61	19.59	19.39	19.09	19.4	21.22	21.09	21.27	21.06	21.03	20.1	21	21.04	21.2	21.74	21.56	20.7	19.9	17.77	18.93		19.65	20.42	21.08	21.8	19.96	20.14	21.08	21.91	21.37	21.28	22.17	21.12	20.79	21.42	21.28	21.93	21.12	20.56	18.78	20.99	20.23
P04433	24.88	23.62	23.34	23.52	23.06	25.6	25.75	25.51	23.26	23.15	23.26	23.88	25.94	23.27	24.33	22.81	24.01	22.46	23.48	24.9	22.23	25.18	25.29	25.04	23.42	24.65	22.97	22.96	23.3	23.76	24.44	21.6	23.33	22.01	24.19	24.76	22.95	23	23.17	25.36	23.46	24.04	24.06	22.95	24.17	23.4	22.88	22.25	23.91
P04439	23.58	23.09	22.1	21.94	22.72	22.6	22.79	21.87	19.63	22.56	22.73	23.1	22.18	21.88	21.91	22.39	22.54	21.7	22.34	22.67	22.54	22.97	21.69	21.15	22.03	23.2	20.62	20.66	20.36	21.04	21.24	22.2	22.42	21.58	22.82	21.22	22.31	22.17	22.66	21.92	18.64	22.42	22.45	20.64	22.09	19.2	21.8	21.61	23.72
P04440	16.68	19.3	18.95	18.55			19.52					21.29								17.9	18.33		16.44											17.36	16.33				18.64								19.95
P04626	18.31	17.25			19.24	17.27		17.79			16.25			18.67	18.1	20.5	18.85		20.08	17.22	18.03	18.65	20.2	17.58								18.24		17.56	18.17	18.37	18.42	18.5	18.39	19.01		17.9	18.04	16.31	18.75	18.78			17.18
P04632	23.14	22.45	22.66	22.69	23.42	23.2	22.95	23.42	21.87	23.42	23.36	23.22	22.89	23.31	23.63	23.06	23.33	22.5	22.71	23.24	23.25	23.88	22.23	23.37	22.85	22.94	21.71	21.42	22.17	21.83	22.38	23.28	22.93	22.45	23.4	23.8	23.15	23.04	24.16	24	22.45	23.06	22.95	23.37	23.36	21.55	22.82	23.06	23.31
P04637										19.54	19.44			18.88			16.51	17.57		17.57	17.87			17.15		19.99
P04745														19.36													19.07	19.93				19.46			17.38				18.71
P04746														20.49													18.39	18.34							16.42				18.72
P04792	24.89	27.33	26.73	26.67	24.36	26.29	23.98	25.48	26.55	26.67	26.68	24.88	25.75	26.62	26.18	26.76	25.87	25.69	26.21	25.43	25.31	25.69	25.73	26.48	27.02	26	25.8	25.71	26.18	24.48	23.47	25.79	25.47	25.93	24.66	25.79	24.61	24.58	25.22	24.21	24.67	25.64	25.65	27.35	26.21	25.08	24.4	27.14	25.65
P04818																		19.52
P04839		19.06	19.02	17.44			17.48	16.59				20.72	19.19					17.06	16.75	18.47	16.46	19.24				20.15	20.93	20.47		20.39	19.11	18.34	19.18		18.54	18.7				18.79		16.31	17.74		18		20.22		20.45
P04843	23.4	22.82	21.38	21.34	23.73	23.14	24.01	22.92	20.16	23.57	23.61	23.12	22.69	23.36	23.47	23.58	23.76	23.69	23.57	23.35	23.48	23.72	23.89	22.87	21.71	23.7	22.34	22.4	22.91	21.54	23.09	23.53	23.46	23.28	23.45	23.47	23.64	23.7	23.69	23.56	23.39	23.31	23.24	23.09	23.77	23.42	23.12	23.73	23.58
P04844	22.04	21.14	19.68	19.88	21.9	21.29	21.24	21.03	19.12	21.57	21.52	21.19	21.11	21.38	21.55	21.29	21.63	21.93	20.84	21.32	21.22	21.54	21.42	20.9	19.23	20.83	20.75	20.81	21.17	21.15	21.39	21.77	21.62	21.41	21.09	21.51	21.42	21.24	21.61	21.2	21.39	21.27	21.23	20.93	21.33	20.3	20.85	20.83	21.78
P04899	22.28	22.74	22.88	23.1	22.55	23.05	22	22.81	22.22	22.35	22.3	23.22	22.21	22.07	22.45	22.25	22.51	22.83	21.81	22.65	22.57	22.71	21.84	22.39	22.62	22.99	23.32	23.37	22.99	23.37	23.01	23.17	22.8	23.3	22.21	21.81	22.4	22.61	22.81	22.61	22.17	23.44	23.37	22.24	22.87	21.75	23.2	22.8	22.84
P04920	18.31	16.61			19.13	21.18	19.12	20.53	20.39	20.79	20.86	18.93	20.12	23.54	20.2	20.39	21.08	19.94	21.03	18.3		20.93	16.46		19.57			21.11		21.77	21.74		20.15		18.04	21.3				19.29				18.89	20.81	20.23	20.22	18.43	23.02
P04921			18.81						19.56
P05023	22.74	21.56	20.01	20.03	22.75	21.78	21.66	21.69	19.82	21.77	21.78	21.63	22.05	22.22	22.08	22.62	22.58	20.49	22.57	22	22.19	22.8	22.74	21.61	20.61	20.46	20.81	20.87	21.57	20.77	22.69	23.74	22.15	23.19	21.86	22.56	22.62	22.8	24.01	23.32	22.78	22.97	23.07	21.84	22.46	22.12	21.75	21.81	21.91
P05026	21.33	20.18	19.42	18.75	22.33	20.97	21.01	21.19	18.89	20.73	20.47	20.74	21.06	21.34	21.31	21.9	21.57	19.72	21.93	21.39	21.59	22.66	21.8	21.5	19.9	18.42	19.42	18.56	20.6	20.31	21.74	23.56	21.54	21.63	22.31	21.77	21.97	22.11	22.95	22.59	22.04	22.46	22.07	21.07	21.35	21.01	20.53	20.74	21.1
P05060																							16.77											19.06
P05062					18.79	19.18	18.83	19.1	17.85	18.46	19.82	18.2	18.75	20.37	19.51	19.93	21.29	19.56	19.66	20.91	21.11	19.79	17.06	21.09			17.8		20.41	18.35	19.08	19.93		21.23	20.13	17.56	18.63	18.51	21.54	18.85	19.66			20.33	20.39	20.16	19.43	20.03	18.01
P05067	21.35	18.07	17.37		18.1	19.22		17.96		18.68	18.25	17.56	17.4	20.67	18.52	19	19.99	19.04	19.43	19.8	19.88	19.56	18.62	19.2	16.5	17.02			18.13	17.44	17.04	18.03	17.98	18.47	18.03	18.3	17.19	16.61	18.31	19.14	19.13		17.99	17.24	19.74	18.49		20.01	18.29
P05089							20.18			19.38	19.06	21.32	19.25	18.61		18.7		18.89	17.96			18.95					20.77	19.87			19.8								18.4	18.09						19.34	21.01	19.73
P05090	19.65	16.83	17.18	17.33	16.19	19.65	18.91	19.98	17.99	16.25	16.35		20.2	16.23	16.33	18.32	19.84	16.13	18.48	20.07	20.05	16.95	16.97		16.66		18.92	18.99	18	20.53	20.64	17.94	15.54	16.01	16.49	17.42	15.49	15.81	16.35	17.35	16.94	17.74	16.58	16.72	17.09	17.56	15.55	15.55	17.14
P05091	23.35	20.48	21.4	21.38	25.07	23.55	21.73	22.97	22.08	23.37	23.37	22.2	24.07	24.08	25.22	23.15	23.22	23.08	22.52	23.37	23.44	25.53	24.61	23.47	21.45	24.07	17.76	19.21	22.44	20.84	22.67	23.54	25.27	23.01	25.57	24.61	24.77	24.78	23.81	26.08	23.54	24.1	24.16	22.46	24.11	22.89	21.76	23.4	25.24
P05106			19.26	19.52			18.64	19.61	18.71			17.03		18.75				17.86	18.15						18.41	19.51	19.37	18.68							17.94						19.27
P05107	17.39	20.73	21.46	21.37		20.4	21.01	19.49	17.78	20.2	19.91	22.94	21.03	19.55		19.97	19.07	20.75	20.39	20.46	20.28	20.3	20.27	20.15	19.27	22.02	22.25	22.23	18.94	21.14	21.94	19.83	19.57	20.32	19.72	19.22			19.11	18.51		19.59	20.08	19.38	19.76	20.54	22.84	20.07	21.22
P05109	22.67	22.41	22.35	22.58	21.39	21.17	25.07	22.73	18.92	22.78	22.65	27.53	26.89	22.75	20.47	24.33	23.56	23.88	24.45	22.73	22.87	25.53	24.02	20.11	20.02	23.14	27.04	26.94	21.13	24.59	28	20.96	25.4	20.24	23.13	26.13	22	22.08	21.12	26.19	22.22	20.14	20.14	21.33	20.91	24.88	28.07	22.71	26.27
P05114	17.18	17.59			17.18					17.24	17.36	18.32	17.02	17.53	17.22	17.53	18.18	17.47				16.58	16.71						17		17.16	17.2	18.01	17.85		18.06			17.8	17.5	16.53				17.53	16.94	17.63	16.77	18.07
P05120
P05121		17.19																	18.53	16.7							20.32	20.24
P05141	23.92	22.25	21.42	21.64	23.43	22.16	21.57	22.03	20.9	23.16	23.15	22.23	22.2	22.87	22.31	22.54	22.56	22.27	23.47	22.03	22.23	22.87	23.71	22	20.6	21.53	22.91	22.1	21.74	20.45	22.48	23.3	22.78	23.04	22.52	23.27	23.75	23.66	24.35	23.62	22.5	22.9	22.92	22.08	22.84	22.94	22.17	21.92	23.52
P05154	17.94	17.75	18.22	18.61		19.34	18.53	18.76					19.12		18.49		17.63	18.51	19.28	18.93	19	18.66		19.34	19.02	18.99	18.47	18.36				17.5				18.53				19.1					19.08	17.35		17.52	18.31
P05155	21.52	21.4	20.16	20.23	21	21.42	20.63	22.26	20.87	19.72	20.02	21.86	23.17	21.79	21.01	21.47	21.53	21.23	22.99	22.26	21.92	21.52	21.23	21.15	20.82	22.33	22.44	22.6	20.51	22.01	22.44	21.24	20.37	19.75		20.72				19.7	21.4	20.39	20.22	21.31	20.87	22.13	21.85	19.6	20.31
P05156	18.61	19.36	18.5	18.86	18.56	19.6	19.58	20.1	18.84		17.65	18.48	20.87	17.97	18.81	19.16	18.23	18.04	20.31	18.38		19.15	19.68	19.35	18.57	18.33	19.74	19.21	19.33	19.63	19.56	19.76			17.58	19.97	18.42	18.45	17.89	19.03	19.79			20.15	18.86	20.56	19.57
P05160													17.15
P05161	17.91	19.11				18.05	19.64	18.55		19.04	19.17	19.6	17.5			17.15	15.86	20.45		18.45	18.8		17.88	17.58	17.48	19.12	17.79	17.99		19.14	17.44	16.81	18.1	19.13	19.12	19.42				19.26	18.54				18.99	18.51	19.63	20.63	18.43
P05162							19.94	19.77																															17.81			20.72	20.49
P05164	22.03	20.34	22.34	22.52	21.52	19.64	25.56	21.94	18.69	21.92	21.94	27.25	26.01	22.83	19.25	23.76	23	23.57	23.38	22.19	22.35	25.05	25	19.33	20.19	22.52	25.72	25.87	19.59	22.44	25.9	19.04	24.49	18.53	22.72	25.15	21.07	20.92	20.1	24.72	21.27	19.3	18.61	20.09	20.65	25.28	27.13	22.27	25.12
P05165	20.17	18.68	18.92	19.09	19.9	19.51	20.27	20.2	18.4	18.03	18.92	18.39	20.65	19.39	20.62	20.16	20.52	18.27	20.6	19.51	19.24	21	20.86	20.16	18.7	19.09	16.9	17.52	20.58	18.8	19.67	21.71	20.2	19.76	20.38	21.15	20.4	20.69	21.34	20.53	20.05	21.59	21.57	19.01	21.27	20.12	18.6	19.37	20.01
P05166	20.63	19.38	19.11	18.49	20.04	19.93	19.59	20.5	17.88	18.58	18.19	16.17	20.9	19.43	20.92	20.35	19.63	18.25	21.05	19.11	19.2	21.3	20.68	20.48	18.6	18.51			20.18	18.45	18.98	21.61	19.04	20.04	20.52	21.34	20.36	20.41	21.96	22.04	20.1	21.37	21.43	19.21	21.08	18.97		19.32	19.4
P05181														15.49					14.24
P05186		17.58																17.82									19.89	19.96
P05187
P05198	24.29	24.34	21.62	21.77	24.06	22.75	23.16	22.77	20.77	23.82	23.78	23.45	23.2	23.62	23.21	23.43	23.41	23.88	23.09	23.32	23.27	23.51	24.14	22.99	21.69	24.23	22.3	22.24	22.23	22.07	22.77	22.31	23.66	23	23.46	24	23.73	23.94	22.75	23.28	22.77	22.36	22.3	22.83	22.98	22.83	23.24	23.78	23.67
P05204							16.38								13.52															15.46	11.77			14.95
P05362	20.11	20.95	20.82	20.7		20.89	19.5	19.87		21.11	21.21	21.46	21.08	19.93	20.03	20.04	21.02	21.33	19.81	21.47	21.37	20.18	19.09	19.11	20.36	22.02	20.98	21.28	20.71	20.49	20.24	19.49	20.81	20.85	20.64	20.01	19.18	19.08	19.86	20.33	19.02	18.97	19.6	15.87	20.73	18.05	20.86	20.62	21.62
P05386	24	23.99	21.89	21.57	24	22.84	23.7	22.81	20.82	24.69	24.56	23.37	22.92	24.09	23.17	23.68	24.27	23.67	23.4	22.78	23.11	23.38	23.6	22.8	21.58	22.78	23.51	23.46	23.5	24.22	23.86	23.44	24.43	24.24	23.05	23.34	23.61	23.65	23.63	23.19	23.69	23.87	23.92	22.99	23.19	23.63	24.1	22.65	24.18
P05387	22.06	22.81	20.52	20.6	22.5	21.68	20.96	21.48	19.77	23.56	23.41	22.42	22.23	22.98	22.09	22.87	23.2	22.54	22.03	21.81	21.9	22.18	22.08	21.67	21.15	22.04	22.61	22.62	22.58	22.8	22.78	22.62	23.7	23.23	21.88	22.4	22.5	22.46	22.65	22	22.7	22.65	22.6	21.96	22.24	22.81	23.18	22.49	22.96
P05388	24	23.87	22.12	21.91	23.72	23.01	23.55	22.91	21.08	23.87	23.89	23.9	23.12	23.92	23.5	23.61	23.91	23.73	23.56	23.27	23.23	23.68	23.78	22.92	21.9	23.5	23.03	22.98	23.14	23.36	23.45	23.57	24.32	23.96	23.12	23.59	23.38	23.4	23.78	23.21	23.36	23.53	23.51	22.5	22.94	23.51	23.68	23.51	23.79
P05408																																		18.37
P05412	19.31									19.14	18.84						18.33	18.38																							17.55
P05413	20.74	19.61	20.31	20.1		18.85			19.47	20.84	20.85	20.67	22.16	18.82		18.9	18.31	19.74	20.26			18.99		17.6	20.62	20.67	18.68	19.31	18.84	20.36	17.73	18.98	17.06	18.61		22.92			17.36	18.43	17.45	19.33	19.48		20.8	18.2	18.76	21.58	18.82
P05451					19.68																														19.67		19.31	19.21	18.94		24.46
P05452	19.27	20.29	19.84	19.72	17.21	20.68		19.44	18.86	19.99	20.16	18.58	20.58	20.18	18.74	19.55	19.07	19.28	20.43	19.1	19.37	18.91	17.58	20.01	19.3	19.77	20.97	20.53	19.55	20.3	19.07	20.66	18.58	19.75	18.96	19.13	17.56	17.38	18.6	18.41		20	20.01	20.21	19.67	18.57	19.49	18.78	19.38
P05455	22	22.67	19.57	19.73	21.61	20.55	18.07	20.72	19.17	21.78	21.72	21.21	20.5	22.11	20.99	21.91	22.64	21.9	20.68	21.54	21.58	20.88	20.78	20.89	19.86	20.96	20.99	21.03	21.41	21.49	21.9	21.06	22.26	21.97	20.48	20.85	21.48	21.46	20.72	21.11	21.33	21.46	21.47	21.04	21.48	21.09	21.37	21.39	21.47
P05543	17.23	14.88			15.63	15.93		18.19	17.27			17.15	18.1	15.87	15.99				14.95	17.67	17.66	18.71	16.3	17.46			16.51	16.75			17.38	16.43								15.26			14	17.27	17.37	16.66	17.23		16.67
P05546	18.54	18.19	18.44	19.28	18.49	20.23	19.35	20.65	18.43	18.35	19.17	19.91	21.42	19.52	18.54	19.59	18.26	19.11	21.3	17.84	17.88	19.92	19.38	19.24	18.67	19.3	19.93	20.26	18.34	18.25	18.36	19.37	18.13	16.31	19.84	19.66	16.88	18.86	17.69	18.51	18.72	17.95	18.03	18.16	18.8	20.21	18.63	18.92	18.59
P05549		17.15
P05556	21.1	21.25	23.39	23.27	22.18	22.79	22.76	22.6	23.49	22.71	22.72	22.37	21.6	22.48	22.29	22.89	22.67	22.31	23.01	22.25	22.05	22.38	22.43	22.3	23.17	21.15	22.47	22.3	22.93	21.9	21.65	22.74	22.8	22.79	21.45	21.47	21.64	21.7	22.37	22.24	21.43	22.96	22.97	22.36	22.11	21.75	22.14	21.79	22.18
P05771	17.29		18.85	18.9	17.7	17.11	17.36	17.58	19.1			18.65	17.35	15.29	17.78	16.13	17.24	16.88		17.05	17.71	17.49	17.18		17.88	17.78	17.99	17.3	17.49	19.46	18.32	16.5	17.37	17.74	17.18	17.37	15.82	16.9	16.35	17.27	16.59	17.86	17.68	17.46	17.16		18.47	15.68	17.8
P05783	27.06	27.13	22.95	23.17	27.35	25.76	25.7	26.68	19.86	27.42	27.45	27.82	26.58	27.4	27.2	26.97	27.76	26.99	26.67	27.14	27.04	26.69	26.47	26.3	24.58	25.56	25.09	25.11	25.7	24.33	27.51	26.73	27.9	27.36	27.15	27.15	27.29	27.33	27.22	27.04	29.13	27.11	27.01	27.14	26.54	25.09	27.92	27.69	27.77
P05787	27.81	27.26	23.2	23.23	28.06	26.27	25.75	26.73	19.8	27.52	27.43	27.83	26.96	27.07	27.48	27.03	27.49	27.24	27.07	27.21	27.18	26.82	27.49	27.13	24.81	25.9	24.51	24.48	26.22	23.82	27.47	27.53	27.78	27.35	27.72	27.48	27.55	27.81	28.33	27.4	28.62	27.13	27.18	27.25	26.71	25.54	27.29	28.22	27.92
P05937													19.44																							18.43
P05976										22.55	22.53																		17.53			20.23							19.11								20.44
P05997		21.35	20.01	20.19		23.39	17.01	20.55	20.4	21.32	21.93	21.79	20.4	20.74	20.09	20.69	20.31	21.34	21.98	22.91	22.78	19.86		21.9	19.31	20.31	18.98	19.3		19.89					20.46	19.73	19.51	19.71	19.94	20.06			19.67	20.52	21.55		19.46	18.91	21.6
P06132	18	20.58	17.72		19.46	18.27	18.66	16.8	16.56	19.03	19.14	19.85	19.82	18.99	18.83	17.58	18.68	20.19	16.97	18.69	18.44	19.25	18.77	17.8	18.06	19.21	16.98				17.57		19.26	17.73	19.09	20.58	19.18	18.75	18.19	18.59	17.92	17.75	18.26		18.45		18.81		20.24
P06133
P06213	18.78	18.5			18.59			17.15	16.74			18.77	19.16	17.74	18.73		18.37	17.44	18.23	17.71	17.6	18.33		16.93							18.04	17.98		16.46	18.21	17.33	18.97	19.17	18.48	18.36	18.63	18.29	18.27	16.94					17.98
P06239												20.28														18.68																					19.55
P06241									15.61						18.49																						17.25												18.21
P06276									19.36
P06280	21.26	21.31	18.72	18.63	19.15	19.63	19.95	18.49		20.87	20.68	21.08	19.76	19.07	18.17	19.48	19.47	19.6	19	20.55	20.33	20.42	19.03	19.71	18.97	20.07	19.08	18.99	18.19	18.2	19.63	19.71	20.57	20	19.59	19.51	18.4	19.34	19.13	19.21	17.87	18.78	18.72	19.3	21.32	17.46	20.95	20.56	20.72
P06310					20.03	20.41	20.28	21.57		19.57	19.86		17.82			20.4	19.1		20.86	19.15	19.25		20.79			19.67	20.3	20.39	19.55	21.31	20.87	20.1	20.08	17.26					19.47		16.75	18.61		19.78	19.22	20.57
P06312	23.31	23.57	22.4	22.57	22.52	24.88	23.92	24.05	22.3	22.13	22.24	22.57	25.56	22.06	22.67	24.48	25.41	24.43	25.14	25.83	25.79	24.61	22.61	24.44	22.62	22.96	24.04	23.91	24.22	26.09	24.58	23.87	23.26	22.42	22.7	24.23	22.37	22.43	22.08	24.62	22.46	23.33	23.1	24.58	23.41	23.61	22.18	22.6	24.58
P06331	18.84	19.75	19.52	20.38	18.5	18.31	19.56	19.56	19.9			16.41	19.79	19.26	18.49	19.94	18.74	18.29	20.02	17.82	18.81	19.49	19.84	21.04	19.19	18.32	19.72	20.09	20.08	20.07	18.54	20.29	17.12	18.41	18.38	18.31		17.42		19.06	19.04	20.57	20.22	21.07	19.68	21.3	18.53	17.75	19.21
P06340
P06396	22.74	24.07	24.5	24.5	24.18	24.37	23.23	24.14	24.26	23.84	23.73	24.39	24.15	22.71	25.17	23.37	23.4	23.71	23.05	23.44	23.32	23.63	22.94	23.46	24.2	23.71	24.26	24.27	24.18	24.31	24.14	24.73	23.61	24.31	23.06	22.58	23.3	23.45	24.11	22.58	23.1	24.54	24.5	24.41	24.31	23.44	24.57	24.17	23.8
P06400	18.81	19.57			19.38			17.51				19.63		18.66	19.11	19.94	19.6		19.27	18.68	18.59	20.31				19.8					19.41		19.49	17.68		17.18	18.59	19.19		19.91			17.24		18.59		19.58	18.19	19.46
P06454	16.66	15.85			15.67		16.3			14.67	14.66	14.41			16.43	14.69	14.74								13.84				16.78	14.68	15.37			15.09		14.22	15.5	16.05			14.91	13.5					16.05	13.84
P06493	20.89	20.53		18.57	19.23		20.59			20.4	20.59	20.86		21.95	20.09	20.5	20.78	20.86	20.9	20.64	19.89	21.52	21.05			20.82	18.04				19.96		20.11	19.61	19.79	20	19.72	20.5		21.08	19.31				18.77	19.68	20.67	20.49	20.1
P06576	26.31	26.42	24.58	24.75	26.7	25.89	26.45	26.16	23.96	25.88	25.87	26.03	25.88	26.39	26.45	25.94	26	26.01	26.11	25.95	26.03	26.55	26.47	25.88	24.85	26.08	24.28	24.28	25.37	24.85	25.07	27.19	26.42	26.12	26.48	26.47	26.85	26.95	27.67	26.95	26.53	26.89	26.92	25.33	26.37	25.72	25.56	26.24	26.63
P06681	19.54	19.67	17.63	18.22	19.38	20.51	19.6	19.77	18.51	18.81	18.59	19.12	21.12	18.44	18.97	19.96	20.17	18.12	20.77	19.48	19.34	20.06	18.72	19.71	17.88	18.51	19.95	20.04	19.95	19.73	19.26	17.46	18.91		17.23	19.53	18.85	18.91		19.42	17.68	18.51	17.96	19.4	19.51	18.6	18.89	18.71	19.19
P06702	23.28	23.16	22.97	22.97	22.02	21.62	24.26	22.96	19.37	23.81	23.74	28.55	27.72	23.43	21.16	25.44	24.6	24.93	25.14	23.6	23.54	26.45	24.84	19.89	20.58	23.55	27.93	27.85	21.97	25.13	28.35	21.58	26.1	20.6	23.14	26.15	21.84	21.9	21.5	25.87	22.86	19.95	19.79	21.61	21.32	25.42	29.01	23.02	26.22
P06703	22.53	20.33	20.84	21.26	23.27	20.83	20.76	21.45	21.71	21.41	21.58	21.94	22.63	20.89	22.9	21.97	21.81	22.1	22.26	20.94	19.43	22.1	22.78	21.4	20.96	21.36	20.49	20.6	21.39	20.88	20.75	22.28	21.67	22	21.71	22.56	22.47	22.51	22.68	23.3	23.08	21.75	21.47	23.03	21.84	22.16	22.51	21.67	20.28
P06727	20.38		18.75	18.88		19.63	19.25	20.98	20.1	18.79	17.7	19.36	20.38	17.78	18.57	18.55	17.71	18.8	20.9	19.71	18.82	19.28	19.21	19.92	18.29		18.88	18.55	18.44	18.31		19.87			20.45	19.94			18.74	17.93		19.81	20.1	17.95	19.67		18.46
P06730	20.71	20.65	19.04	19.43	20.5	19.45	19.66	20.49	19.4	20.02	20.02	20.9	20.56	21.3	20.72	20.67	20.57	20.62	20.06	20.09	19.99	21.46	20.1	20.51	19.84	20.12	19.95	19.85	19.91	19.25	20.24	20.9	21.72	21	20.02	20.97	19.54	19.71	21.37	20.84	20.62	21.09	20.99	20.56	20.68	20.13	21.01	20.54	21.21
P06731	30.06	22.4	23.46	23.54	26.4	25.88	24.67	24.8		27.17	27.19	25.19	28.7	26.75	26.38	27.1	28.45	20.44	26.32	29.41	29.35	29.99	29.1	25.62	24.74	24.28	20.64	21.31	24.58	26.64	27.13	23	26.23	22.45	27.51	28.58	24.58	24.62	23.16	30.48	25.71	21.64	21.58	23.77	26.38	27.81	24.18	25.44	26.94
P06732	21.77									23.26	23.26					20.86					21.14																										20.88
P06733	26.66	27.2	24.9	24.95	26.41	25.65	25.39	25.29	24.59	27.08	27.21	27.41	26.02	26.33	25.53	25.77	26.39	26.76	24.65	26.13	26.08	26.57	26.88	25.48	24.79	25.27	26.2	26.24	25.02	26.04	26.46	26.14	27.34	26.84	25.44	26.05	25.63	25.81	25.71	26.34	26.4	26.25	26.12	25.9	26.5	26.7	27.3	26.22	27.07
P06737	15.59	18.56	17.94	18.13	19.08	18.36	18.64	18.67	18.81	18.19	17.83	20.64	19.56	17.62	18.38	19.83	18.63	19.3	20.07	18.53	19.01	18.67	19.38	18.65	18.15	19.11	20	20.13	18.4	18.75	20.48	19.24	19.1	18.38	19.75	20.67	19.87	19.73	19.37	18.75	17.61	19.72	19.95	17.72	18.23	19.34	20.74	19.25	19.48
P06744	25.11	24.46	23.37	23.29	24.51	23.14	23.22	23.69	22.92	24.21	24.19	24.92	24.54	25.05	24.19	24.37	24.61	23.74	23.96	24.14	24.12	24.8	25.21	23.42	23.27	23.71	24.72	24.74	23.82	24.39	25.46	24.64	25.61	25.16	23.92	25.01	23.32	23.35	23.8	23.92	24.92	24.53	24.51	24.41	24	25.64	25.12	23.79	25.1
P06746	17.79	16.85			17.87					17.24	16.73			18.43			16.78	18.6												16.72			18.44			15.92	17.51	17.26							18.51				17.67
P06748	26	26.4	22.46	22.3	25.57	23.91	23.03	24.04	21.28	25.53	25.56	25.04	24.58	26.07	24.99	25.09	25.76	24.9	24.34	24.93	24.86	25.01	25.2	24.23	22.12	24.18	23.74	23.73	24.13	24.4	25.47	23.78	25.67	25.69	24.05	24.41	25.57	25.53	23.7	25.18	24.72	24.09	24.01	23.92	24.56	24.59	25.08	24.93	25.22
P06753	24.33	22.59	21.58	21.5	23.35	22.71	22.74	22.58	18.15	23.28	23.27	23.48	22.32	22.66	22.61	23.36	23.23	23.43	22.83	22.58	22.36	23.65	23.12	21.76	21.28	23.39	21.63	21.6	21.27	22.13	22.59	22.8	22.76	22.71	23.86	22.94	22.96	23.21	23.13	24.19	22.1	22.23	22.11	23.21	22.53	21.94	23.01	22.58	22.92
P06756	20.13	20.21	20.43	20.76	20.21	20.73	20.09	20.1	20.94	21.1	21.26	20.85	19.97	20.79	20.09	20.75	20.29	21.16	20.53	20.5	20.53	20.52	20.11	20.69	20.41	20.74	19.31	20.12	19.67	19.55	18.95	20.09	19.99	19.98	20.35	19.1	18.96	20.03	19.65	20.67		20.39	20.07	20.51	21.09	19.34	20.41	20.77	20.54
P06850																		22.58
P06865	18.93	22.53	20.36	20.08	21.15	20.78	21.36	21.4		21.19	21.24	21.7	21.35	20.38	21.05	21.19	21.81	22.02	20.82	22.63	22.6	21.4	21.22	21.12	20.36	21.26	21.5	21.47	20.78	21.2	21.48	21.86	21.06	21.31	21.2	20.85	20.71	20.74	21.37	20.84	21.44	21.61	21.5	20.16	21.21	20.95	21.35	21.27	21.39
P06870															18.49																	18.89							18.66			19.35	18.78
P07093	19.67	17.34	18.94	18.73		20.12		18		18.82	18.43		19.07	19.99	17.52	18.56	19.22	19.96	19.81	20.64	20.42	18.6		20.51			17.47		19.92	20.81			19.36	17.87		19.04				18.01	18.12			18.83	19.85			18.41	19.39
P07099	21.24	20.41	21.09	21.35	20.7	20.5	20.89	20.91	20.57	19.81	19.38	20.84	20.24	22.45	21.2	20.83	19.98	20.81	21.26	20.4	20.5	20.37	21.14	20.32	21.47	20.93	22.27	20.69	20.99	19.84	21.46	22.23	20.69	20.48	20.1	19.99	20.33	20.28	21.09	18.94	20.3	22.16	22.09	20.98	21.29	20.69	20.38	22.1	21.16
P07108	22.24	22.11	20.67	20.43	22.84	21.65	21.48	22.01	20.43	22.8	22.76	21.54	22.88	22.87	21.46	23.02	24.14	21.68	21.68	23.16	23.1	22.72	21.6	21.75	20.89	20.95	22.03	22.1	21.87	22.75	23.71	22.74	22.83	22.88	21.35	22.51	21.66	21.66	22.08	21.77	21.89	22.97	22.97	22.79	22.67	22.31	21.92	21.27	22.31
P07148	25.33	19.84	19.78	20.06	21.91	24.14	23.4	24.26		22.39	22.41	19.24	25.81	22.17	21.98	21.76	22.64	20.02	21.34	22.14	21.88	25.3	26.34	25.99	19.96	21.23	19.77		25.53	21.13	25.58	26.47	21.64	22.87	23.81	25.82	21.35	21.32	26.65	25.2	21.78	24.94	25.06	19.61	24.31	26.76	20.04	24	20.04
P07195	24.63	24.4	23.66	23.69	25.05	23.59	23.74	24.06	23.58	25.2	25.12	25.26	25.31	25.99	22.88	23.82	24.97	25.08	22.16	24.74	24.94	24.97	25.48	23.82	23.55	25.03	23.35	23.46	23.7	24.17	25.28	24.18	25.37	22.94	24.57	25.91	24.9	24.86	24.52	24.66	24.12	24.76	24.8	22.13	24.78	25.1	25.36	24.62	25.12
P07196			17.91	18.16		18.17			19.55																18.36				18.47	18.63
P07197
P07199	18.84	19.11			19.33		19.12			18.5	18.42	18.97		19.08	19.6	19.34	19.21	18.25		20.13	19.96	18.67	18.39	19.9		19.57							19.01		18.96		18.88	19.47		18.75					19.24			18.94	18.9
P07203	21.77	22.53	20.85	20.69	22.07	22.31	21.35	21.82	19.83	21.58	21.64	22.53	21.97	21.54	21.69	21.26	20.91	21.44	21.58	21.55	21.58	20.94	21.07	21.44	21.07	20.8	21.11	21.26	21.57	21.49	20.78	20.95	21.97	21.85	20.85	21.83	20.61	21.42	21.1	21.56	21.93	21.23	21.4	21.5	21.91	20.12	21.84	21.05	21.76
P07205																																			20.94
P07225	18.54						18.47	18.35	15.18	15.87	15.84	16.31	18.25	16.22		17.85	17.71		19.43		18.04	18.08	16.33				16.73									16.52				18.29	18.42
P07237	23.92	24.11	22.56	22.66	24.52	23.65	22.47	23.25	21.41	23.83	23.88	24.68	23.79	24.25	24.38	24.12	24.62	24.63	23.98	23.99	24.1	24.87	24.29	23.42	22.71	23.75	24.56	24.59	24.06	24.56	25.18	25.03	25.14	25.11	24.18	24.23	24.41	24.39	25.06	24.78	25.22	24.72	24.6	24.34	24.63	24.24	24.73	24.54	24.86
P07305	21.09	21.7	21.33	21.1	22.3	21.93	21.23	22.38	21.09	21.83	21.88	21.04	21.59	20.94	23.19	20.8	21.46	21.92	20.45	20.69	20.71	20.73	20.73	22.33	21.74	20.74	21.33	21.33	23.15	20.65	21.15	22.03	21.39	21.55	22.37	22.4	22.39	22.5	22.01	21.11	22.51	22.32	22.14	21.31	23.47	20.83	20.57	22.43	21
P07311		20.12			16.95		17.13		18.55	18.7	18.78	17.02	18.58				17.25	17.9	17.26			16.79				17.42							17.69		18.25	19.97				19.14									17.82
P07327	18.75						20.22						19.58	19.73				19.88														24.23		20.14	21.36	21.81			24.39			23.55	23.45	19.12
P07332		18.3	18.32			17.54	18.39	18.29		15.53		19.45		16.14				17.58	17.34	18.3	18.18	17.96				19									18	17.54	17.13	17.53	17.39	17.61							17.62		18.7
P07339	23.77	24.79	22.25	22.3	21.92	23.71	23.08	22.71	19.79	23.41	23.44	24.11	23.37	22.11	22.2	23.59	24.07	23.11	22.96	23.17	23.22	23.78	22.15	22.89	21.76	22.87	22.87	22.99	23.15	23.77	23.67	24.57	24.41	24.3	22.25	22.58	22.08	22.11	24.32	23.44	23.78	24.17	24.13	23.14	24.18	22.97	23.86	24.74	24.31
P07355	25.85	25.98	24.64	24.75	26.11	26.61	25.26	26.28	23.27	26.4	26.39	26.67	24.91	26.87	26.11	26.46	26.31	26.64	26.63	26.51	26.56	26.16	27.44	26.13	24.76	25.75	25.3	25.4	25.86	25.81	25.92	27.38	27.27	27.43	26.28	24.89	25.9	26.02	27.26	26.71	27.21	27.29	27.26	28.46	26.93	27	26.9	26.71	27.33
P07357	19.32	20.65	19.68	19.31	17.57	21.47	19.41	20.91	19.87	18.66	18.18	20.84	21.09	19.17	19.93	20.18	19.45	18.11	22.63	19.7	19.29	18.94	19.36	19.91	18.47	18.42	20.22	20.13	18.49	19.38	19.32	19.38	18.78	14.85	17.51	19.01	13.85	17.72	15.82	18.34	18.08	18.57	18.77	20.09	19.85	19.49	18.86	19.36	18.16
P07358	18.46	19.23	18.55	18.52	16.77	20.14	19.69	19.75	19.19	18.24	18.13	19.03	19.95	18.41	19.04	19.34	18.41	17.8	21.24	18.71	18.72	18.23	18.43	18.58	17.75	17.11	18.85	18.86	16.9	17.67	17.71	18.56	17.31		17.46	18.94	16.89	17.19	17.73	18.83	16.25	17.76	17.14	18.12	18.3	17.51	17.6	16.26	18.39
P07360	20.98	21.35	19.99	19.41		20.94	20.26	20.3	18.66	20.16	19.88	20.77	20.81	21.01	20.42	20.79	19.31	19.55	22.46	20.35	20.26	20.53	21.06	21.13		20.9	20.45	20.37							19.73	20.55				20.45							18.06		20.68
P07384	23.12	21.47	21.83	21.64	21.91	21.95	22.53	22.28	21.78	22.3	22.37	22.35	22.44	22.79	22.36	22.22	22.63	21.66	21.79	22.16	21.95	22.86	21.94	22.27	21.64	21.85	21.24	21.04	22.07	21.44	22.58	22.84	22.67	22.45	21.99	22.57	21.1	21.27	22.99	22.67	22.48	22.69	22.49	22.25	22.45	21.77	22.03	22.56	22.4
P07437	28.71	28.65	27.03	27.3	28.95	28.01	27.91	28.07	25.82	28.65	28.55	28.37	27.71	28.68	28.58	28.52	28.73	28.45	28.43	28.43	28.62	28.75	29.05	28.07	27.29	28.52	27.44	27.52	27.49	27.05	27.68	28.21	28.74	28.57	28.61	28.73	28.93	28.92	27.66	28.62	27.78	28.56	28.61	28.29	28.95	27.32	28.1	28.85	29.01
P07451						17.61			20.13	19.77	19.89			20.7				21.29	20.57	19.94	18.87								14.71										20.73		19.98				19.75	21.33	19.79	21.05
P07476		18.05
P07477																																									22.02			22.05
P07478										19.11	19.75																			19.04											23.73			20.6
P07585	19.1	21.94	22.25	22.26		25.06	21.37	23.66	24.05	21.64	21.03	21.91	22.39	21.4	22.57	22.34	22.31	21.42	22.63	24.01	23.76	21.01		23.75	21.05	21.03	22.61	22.63	22.55	23.89	20.99	25.49	21.39	20.75	20.61	20.03	19.75	20.31	22.34	20.03	18.63	24.75	24.65	25	23.37	18.54	20.33	21.67	22.45
P07602	21.14	21.64	18.4	19.75	21.47	19.48	18.79	18.21		20.37	20.69	21.18	20.26	20.81	19.19	21.04	21.54	20.11	20.34	21.46	21.7	20.88	20.29	19.9	19.67	21.07	20.95	21.03	21.35	21.82	21.79	20.64	21.63	21.58	19.14	19.05	20.93	21.28	19.74	19.94	19.57	19.08	20.3	20.36	20.68	21.45	21.89	22.3	21.37
P07686	22.23	21.08	18.63	18.67	20.91	20.61	19.97	20.48		20.58	20.72	21.36	21.16	20.1	21.13	21.33	21.89	20.23	21.22	22.32	22.43	21.66	21.53	20.19	18.49	19.58	20.85	20.68	20.67	21.18	22.01	21.95	21.33	21.66	19.9	20.54	20.78	21	21.8	21.66	21.05	21.77	21.62	21.2	20.53	21.44	20.95	22.56	20.72
P07711	17.81	20.12	19.31	19	16.44	20.21	19.9	20		17.97	18.98	20.19	19.38	18.34	17.26	19.12	20.42	19.02	19.6	21.18	20.89	20.21				19.21	20.05	20.09	18.53	20.4	20.07	20.61	18.95	19.48	19.34		18.49	18.06	20.52	18.68		19.75	19.9		18.5	17.24	19.86	19.72	20.58
P07737	26.17	26.5	25.56	25.84	27.25	25.44	24.62	25.56	25.6	26.15	26.08	27.02	25.82	26.41	25.97	26.19	26.38	26.34	25.76	26	26.04	26.58	26.25	25.57	25.56	26.06	26.72	26.65	26.34	27.28	27.06	26.83	27.5	27.53	26.28	25.81	26.58	26.54	26.06	25.8	26.19	27.04	26.98	26.16	26.29	26.46	27.45	26.2	27.37
P07738					19.45		19.61				18.39			20.62		20.44	20.09	20.14		19.22	18.66	20.26		19.56		20.92									19.14			19.48			20.13
P07741	23.01	23.5	18.66	20.98	22.2	20.04	23.62	21.24	18.68	20.87	21.92	21.13	20.82	21.88	23.68	23.2	21.3	21.22	24	21.2	21.92	21.92	20.18	23.89	21.13	20.85	19.33	19.45	20.8	19.44	20.13	20.36	21.53	21.33	23.68	24.71	21.14	23.31	20.88	22.64	20.84	21.2	20.19	21.76	22.01	19.81	20.64	21.04	22.15
P07766																										20.94				21
P07814	22.23	21.5	20.36	20.14	21.77	21.24	21.28	21.16	19.4	21.22	21.33	21.33	21.46	22	22.07	22	21.93	21.05	21.11	21.35	21.35	22.25	21.76	20.7	20.56	21	21.16	21.28	21.25	21.38	21.74	21.65	22.16	21.97	21.2	21.61	21.51	21.58	21.66	21.84	21.94	21.42	21.42	21.82	21.4	21.57	21.34	21.44	21.66
P07858	20.92	23.55	20.47	20.09	21.88	21.94	22.55	21.08	18.48	23.31	23.37	23.95	21.83	21.71	22.16	22.95	22.82	23.15	23.58	22.15	22.13	22.44	20.69	21.77	20.46	22.5	23.22	23.39	21.84	22.53	22.22	22.45	23.36	22.11	21.5	20.51	21.29	21.63	22.15	22.26	21.57	21.5	21.14	20.98	22.47	20.57	23.67	22.36	23.3
P07900	27.72	27.87	24.45	24.55	27.32	25.86	24.22	26	23.52	27.37	27.4	27.09	26.51	27.3	26.53	27.13	27.34	27.47	26.65	26.34	26.32	27.14	26.69	25.95	24.52	26.86	25.9	25.87	26.07	25.54	26.31	26.28	27.29	27.14	26.41	27.39	26.83	26.76	26.5	27.06	25.98	26.26	26.28	26.13	26.44	25.84	26.66	26.87	27.22
P07902	19.12		19.58	19.93	18.09	19.59	19.85	19.11	19.26	18.51	18.77	18.9	17.39	19.28	19.55	19.36	19.09	17.78	19	19.87	19.61	18.65		19.49	19.73	18.98			18.63	18.98	18.77	19.46	18.73	19	19.17	19.02	18.59	18.77	19.35	18.42	18.68	19.1	19.18	19.15			17.72	18.71	19.17
P07910	26.47	26.61	23.97	23.77	26.88	24.65	25.5	25.44	22.05	26.15	26.06	25.59	24.9	26.38	26.2	26.09	26.37	26.11	25.21	25.55	25.51	25.94	25.25	25.04	23.83	26.47	24.91	24.93	25.25	25.43	25.54	24.98	26.28	26.2	25.94	25.68	26.46	26.85	24.91	25.98	25.8	25.29	25.21	25.11	25.83	25.1	25.92	26.16	25.83
P07919	20.93	19.67	18.45	18.98	20.61	19.78	20.38	20.13	17.74	19.83	19.61	17.88	19.23	19.22	19.79		17.76		19.65	19.36	19.59	20.4	20.9	19.61	18.7	19.53			18.56		18.17	19.63	18.58	18.97	19.56	21.86	20.06	20.3	20.96	21.37	16.99	20.1	19.9	19.1	19.06	18.23	18.24		20.96
P07942	19.65	21.92	21.98	21.87	20.74	21.15	21.68	21.02	22.28	21.38	21.24	20.76	20.93	22.27	20.29	20.8	20.94	21.9	20.9	21.09	21.02	21.61	20.61	21.42	22.03	21.65	21.22	21.39	20.59	20.66	20.15	20.74	20.47	20.36	21.04	20.38	20.73	20.35	20.82	21.04	19.84	20.92	20.92	20.54	20.46	19.47	20.21	20.41	21.21
P07947										20.75	20.95			19.55	17.97																	17.92		17.36					17.11	20.3		17.51	16.53	17.67
P07948	20.05	18.87	18.61	18.72	19.35	18.72	18.23	19.1	19.28	19.65	19.89	20.16	18.65	19.6	18.6	19.42	19.93	18.98	18.94	19.04	18.68	19.27	18.94	20.51	18.3	20.23	19.43	19.92	19.1	19.6	20.04	19.53	20.12	21.24	20.17	19.57	18.73	19.16	18.29	20.55	20.7	19.19	19.41	19.33	18.48	18.85	20.32	18.99	19.29
P07951	22.38	22.06	25.62	25.82	21.74	24.4	22.2	24.55	26.4	23.86	23.79	23.38	21.91	23.11	24.67	23.8	23.41	23.35	22.71	23.52	23.24	22.97	21.36	24.65	25.75	23.56	22.43	22.49	23.08	22	23.32	22.61	22.47	22.6	24.2	22.88	23.04	23.02	22.11	24.38	21.69	23.81	23.74	22.12	23.61	20.68	22.62	22.37	23.73
P07954	23.63	22.19	21.45	21.23	23.23	22.34	22.31	22.56	21.19	22.29	22.3	22.08	22.39	22.85	23.1	22.74	22.59	22.04	22.55	21.92	21.88	23.19	23.16	21.67	21.26	20.82	20.62	20.55	21.48	20.98	21.9	23.4	22.47	22.4	21.72	22.74	23.18	23.17	23.75	23.61	23.08	23.24	23.22	22.47	22.38	22.73	22.19	21.94	22.35
P07992		17.12			15.91	15.26		15.91		16.46	16.64		16.21		16.31		17.05	16.47		16.06	16.06			15.98		15.87	16.4		16.02	17	16.61					16.43		15.91							16.38
P07996	22.27	21.85	20.05	20.2	19.51	21.3	20.21	20.9	18.6	21.97	21.92	22.45	22.33	22.13	19.02	22.5	22.27	22.15	23.57	23.69	23.71	20.97	20.79	23.43	19.64	23.15	23.6	23.56	21.27	22.21	21.82	19.86	22.71	19.76	21.37	19.64	19.99	20.07	18.86	20.77	21.01	19.62	19.36	26.39	22.79	20.05	21.88	20.54	23.86
P07998	18.84							18.28											17.05													18.77							17.29			18.6	18.44	16.95
P08047					17.97					19.82							19.18					18.59											19.2						20.14			18.8
P08123	19.91	24.52	22.98	22.88	18.88	26.3	22.52	24.83	23.32	24.21	24.25	24.22	23.07	22.73	22.93	24.02	22.8	24.13	25.16	25.56	25.55	21.54	18.99	24.96	21.71	23.52	21.53	21.49	20.24	22.38	19.62	23.9	20.96	20.33	23.53	22.91	22.08	22.3	23.24	22.88	18.16	23.58	23.8	24.27	23.9	16.28	21.96	22.79	25.48
P08133	22.15	23.22	24.44	24.52	21.91	24.31	23.07	23.74	24.23	23.47	23.48	24.07	23.58	23.88	23.72	23.82	23.85	24.3	23.45	24.09	24.17	23.65	20.46	24.25	24.25	24.24	23.96	23.91	24.47	24.72	23.54	23.85	23.82	24.17	22.71	22.3	22.77	22.95	23.33	23.16	21.94	24.56	24.45	23.17	24.45	21.26	24.06	24.58	24.13
P08134	22.09	20.94	20.98	21.01	21.05	21.36	21.07	20.99	20.36	21.22	21.27	20.95	21.39	20.86	21.34	21.04	21.47	21.11	20.97	21.38	21.34	22.14	21.75	21.53	20.65	20.51	19.74	20.03	20.46	20.2	21.41	21.54	20.92	21.43	20.61	20.37	20.74	21.11	21.59	22.09	21.09	21.46	21.43	21.4	22.09	20.47	21.21	21.56	21.53
P08174				17.17		19.34							18.74		18.87		19.88		17.92			18.11	19.26	20.38					19.64	18.47						18.48		17.05		19.29		18.75		19.63	19.45	18.51
P08183	19.64				19.46	19.38		21.31					20.49	22.04		20.31	21.84		21.24	22.29	22.3			20.53						15.45	20.9					21.36		20.56	20.65		21.09				18.29			20.07
P08185						18.49	17.1	19.87					20.7			18.58			19.06		19.8	19.83								18.49	19.24			19.05		20.26				20.92				18.48	17.99	18.01	18.82
P08195	24.05	23.54	20.53	20.24	21.59	20.87	21.79	20.93		22.15	22.14	22.44	22.26	23.18	21.65	22.16	22.38	23.04	22.02	22.11	22	23.12	21.95	21.51	20.66	22.97	22.11	21.98	20.66	21	21.16	20.62	22.59	21.6	21.15	22.74	21.04	20.95	20.98	21.37	21.13	20.18	20.09	20.52	21.5	20.78	22.24	22.25	22.47
P08236	22.62	22.22	19.99	21.21	22.63	21.22	21.25	21.7		20.52	20.43	21.51	20.45	20.96	21.37	20.11	20.39	20.73	20.78	21.19	21.33	21.47	21.1	22.36	20.56	19.84	21.85	21.03	20.9	20.68	21.4	21.8	21.36	21.1	21.11	21.14	22.81	22.98	21.86	22.01	20.3	21.59	21.61	21.13	22.07	21.47	21	22.11	21.11
P08237	20.89	21.74	20.65	21.06	21.18	22.34	22.06	20.86	21.17	21.79	21.8	21.78	21.76	21.81	21.53	21.3	21.5	22.21	21.89	21.87	21.81	21.68	21.7	21.05	21.06	20.81	20.27	20.25	20.79	20.4	21.46	21.53	22.21	21.38	21.91	22.27	21.29	21.55	21.61	21.56	21.26	21.78	21.88	21.62	21.03	20.2	20.99	21.79	21.99
P08238	26.76	25.71	23.07	23.19	25.84	24.31	25.02	24.7	22.03	25.81	25.81	25.78	24.82	26.58	25.09	25.73	26.09	26.3	24.82	25.27	25.43	26.65	25.76	24.35	23.82	25.7	24.74	24.73	23.94	24.03	25.22	24.84	25.94	25.42	25.35	26.12	25.49	25.48	24.61	26.51	24.63	24.97	24.83	24.5	25.68	24.58	25.58	25.39	25.91
P08240	20.27	20.94	19.35	18.44	20.37	19.61	20.09	19.16		20.2	20.17	20.18	19.55	20.64	20.1	19.69	20.37	20.84	18.97	20.41	20.42	20.88	20.69	19.36	18.73	19.77	20.51	20.61	18.79	20.44	20.9	19.74	20.2	20.51	19.19	19.33	19.42	19.69	19.09	20.38	20.85	19.87	19.67	20.1	20.06	20.34	20.44	19.67	20.24
P08243	19.9	18.35	16.16	16.53	18.88	16.94	19.24	18.35		19.94	19.52	17.94	17.73	18.91	19.67	18.95	18.76	19.58	16.31	18.42	18.71	21.18	20.26	17.78	16.48	21.54	18.4		17.78		19.16		19.35	19.23	20.96	19.85	17.99	18.04	17.65	21.08	19.83	17.03	16.37		17.95	19.75	19.04	19.41	19.86
P08246			19.87	19.61			22.86	19.43				23.18	22.35	18.95		19.32	19.18	20.35	19.63			21.81	21.59				22.44	22.48		19.79	23.19		19.71		19.25	21.71				21.23	17.88					22.18	23.85		21.39
P08253				19.16		21.1	18.25	19.72	18.36	19.62	19.74	20.63	20.47	19.49	18.81		18.24	20.93		21.1	21.07	19.69		21.06		20.17			18.48	19.27				18.23	19.22	19.62				19.49					20.92		17.74	18.72	20.7
P08254																		17.48
P08263	19.72				22.18		18.66	20.54		18.95	19.16			19.89	20.95	19.26	19.91	20.26	19.84	20.14	21.17						16.68					20.28		19.82	16.41		21.52	22.05	20.79		19.19	21.55	19.67	21.09	20.1	20.49	20.16	20.21
P08294	19.99		21.66	21.55	19.29	22.35	21.09	24.07	22.18	20.04	20.21	19.05	22.92	21.16	21.8	21.08	22.43	19.95	19.94	22.81	22.85	22.03	18.68	21.98	21.93	20.73	19.68	19.43	21.48	21.33	22.16	22.14	19.91	20.67	21.31	19.44	20.09	20.4	20.79	22.37	19.97	22.08	22.01	21.52	23.66	19.39	19.61	19.5	20.94
P08311	19.8	18.34	22.13	22.17	19.05	18.87	24.35	22.82	16.71	20.01	20	25.72	23.62	22	18.89	22.51	21.68	22.87	21.4	20.94	21.01	23.66	22.97	18.93	18.79	22.39	25.39	25.46	18.18	22.51	25.36	21.55	22.62	19.96	22.82	22.31	20.06	18.71	20.43	22.13	20.1	21.01	21.04	19.03	19.55	24.53	26.33	20.36	23.22
P08319															19.57																			21.43
P08397	18.75	18.65			19.07	17.79	19.28	18.11		18.48	18.4	18.86	17.69	19.35	18.65	18.6	19.06	18.8		18.6	18.65	18.95	18.22	17.79	16.98	18.45	18.05	18.66	17.45	18.56	19.21	18.15	18.87	19.09	19.36	18.73	17.45	18.64	17.91	18.79	19.13	17.68	18.32	17.65	18.89	18.88	18.92	19.44	18.68
P08473	20.82						18.15					18.94		19.84		19.94	18.26	19.67	21.32						18.48						17.91					19.05												16.63
P08493		20.33		19.16		20.11		19.62	20.73					19.62	18.06	19.31				20.88	20.7			21.75		19.02						18.73												19.74	18.07				18.98
P08514							20.28	20.49				18.84		19.17													19.32	18.84					19.25								19.94
P08519								19.62											18.62
P08559	22.51	21.41	20.68	20.63	22.3	21.52	21.04	21.86	19.87	21.72	21.72	21.02	21.79	22.46	22.35	21.24	21.62	21.64	20.92	21.86	21.94	22.49	21.98	21.92	21.15	20.52	20.14	20.25	21.7	20.76	21.59	22.42	21.88	21.76	21.72	22.39	22.67	22.75	22.67	23.12	22.16	22.22	22.18	21.27	22.86	21.31	20.51	21.63	21.87
P08567		20.47	19.85	19.74	15.81	19.32	19.95	19.32		18.36	18.5	21.05	19.2			18.7	18.73	19.49	17.32	19.69	19.7	19.54			17.41	20.44	19.85	19.82	16.78	20.82	20.47	18.77	19.63	18.34	15.12		14.88	19.73	18.69	19.31	19.21	19.43	19.28	16.73	19.04	17.09	20.97	17.79	20.75
P08571		21.11	19.85	20.23		20.28	20.96	20.31	18.68	19.42	17.92	21.53	20.21		19.62	19.83	20.22	19.58	19.57	21.24	20.36	20.63		19.6	19.63	21.07	19.24	19.47				19.76	18.11		19.4	19.75	19.01		19.5	19.71		19.34	16.12		20.58		19.43		20.58
P08572	20.33	23.36	23.62	23.76	20.97	23.13	21.39	23.27	23.21	20.41	20.63	21.1	21.73	22.85	22.75	22.18	21.77	21.86	21.13	22.73	22.77	22.21	18.6	23.28	23.68	23.21	23.64	23.66	23.03	22.07	20.54	22.92	21.58	21.66	22.69	20.32	20.76	20.6	20.31	20.64	20.3	23.25	23.3	22.85	21.79	19.29	21.16	21.03	21.97
P08574	22.14	19.82	19.47	18.96	21.5	21.26	21.02	21.11	18.17	21.1	21.39	21.1	20.82	22.09	21.33	20.5	20.9	20.55	21.07	20.87	20.75	22.01	20.67	21.09	20.28	20.87			19.31			20.6	19.39	18.85	22.35	22.78	21.52	21.55	22.15	22.95	19.75	20	20.01		21.51	19.9		21.02	21.24
P08575	20.62	20.37	20.66	20.6	19.91	20.18	20.23	20.07		18.89	18.98	21.47	19.97	18.84	18.59	19.38	19.77	20.66	18.01	20.37	20.38	20.45	20.03	19.78	19.39	21.82	20.21	19.54	19.75	21.27	20.29	20.27	20.24	20.07	20.58	19.39	18.13	18.68	20.24	19.4	18.78	20.69	20.64	18.81	19.65	18.38	20.58	19.5	21.29
P08579	19.06	18.71			19.53	18.6	19.42			19.31	18.83	18.4	18.61	20.29	19.56	19.16	19.57	19.7	19.18	19.53	19.26	19.3	17.78	18.49		19.08		17.92	18.67	20.21	17.66	18.36	18.92	20.56		18.06	19.64	18.7	18.14		19.97		19.19	18.2	18.36	18.35	19.22	19.31	19.28
P08581	19.18													19.59								18.55
P08582																			19.26			20.5	21.04																	20.48						19.51
P08590						17.88				20.41	20.45							17.43														16.87							15.32								22.61
P08603	20.49	21.64	20.78	20.7	19.73	21.82	21.02	22.03	20.63	20.54	20.42	21.61	22.66	20.78	20.65	21.71	20.87	20.36	23.08	20.37	20.32	20.34	20.67	20.61	20.09	20.84	21.9	21.78	19.9	20.81	20.67	20.93	19.74	19.04	19	19.94	19.02	19.47	18.59	19.76	19.47	20.06	19.7	20.89	20.68	21.02	20.78	19.8	20.22
P08621	21.97	21.73	19.57	19.79	22.14	20.36	19.4	21.44	19.36	22.25	22.17	21.62	20.8	22.34	21.47	21.72	22.45	21.67	20.61	21.4	21.41	21.43	20.63	21.02	19.9	21.69	20.6	20.58	20.82	20.92	21.39	20.63	21.92	21.55	21.87	21.96	22.05	22.18	21	22.02	21.12	20.89	20.62	20.7	21.45	20.4	21.64	21.21	21.78
P08631		18.3				15.77	16.8	17.93				19.06	19.08							19.71	17.44	18.42				18.53	18.28	18.08		16.58	17.93	16.29	16.34		17.89				16.39	15.15					17.44		17.96	17.62	18.3
P08637		19.67	15.11	18.11		20.3	19.62	20.21		19.2	20.24	21.06	18.61			18.89		20.39	20.09	16.45	16.7	18.07	19.48			19.66	20.73	21.04	18.73	21.16	20.05		19.14	20.64	19.24										18.36	21.04	21.18	18.9	19.71
P08648	18.07	20.33	23.77	23.78		20.62	20.75	20.81	23.58	20.88	21.65	21.94	19.78	21.47	19.39	21.59	20.61	21.05	21.86	20.32	20.37	19.86	19.7	19.34	23.82	21.01	21.51	21.57	21.08	20.37	20.25	20	19.95	19.82	20	19.64	18.94	18.46	19.18	19.92		20.51	20.27	19.79	19.88	18.04	20.12	19.9	20.2
P08651	18.32		16.83		18	18.15	18.5	19.04	19.3	17.6	18.05		17.97	18.56	18.78	17.87	18.26	18.7		18.45	18.16	18.78	19.25	18.69		18.58			18.32			20.2		16.98	18.64	19.11	18.48	17.66	17.27	17.76		19.5	19.55						18.94
P08670	25.85	28.66	27.63	27.74	25.78	28.52	27.27	27.98	25.79	27.7	27.72	28.19	27.2	28.09	27.83	27.89	27.7	27.96	27.16	28.08	27.94	27.84	24.82	27.54	27.27	28.9	28.83	28.62	28.01	28.43	27.68	28.72	27.97	28.7	26.97	25.01	25.79	26.18	26.14	25.6	25.22	28.61	28.63	27.47	28.87	25.44	28.19	29.03	28.02
P08684					19.72	19.53	19.25	18.15												18.91			19.42														19.03	19.1						20.65				18.11
P08697	18.97	19.52			19.1	20.63	20.98	20.42	19.04	19.35	19.73	19.52	20.67	19.72	19.87	19	19.86	19.92	22.18	19.44	18.21	19.28	20.92	18.6		19.4		18.23			19.47	17.3	19.3		18.5	20.2				20.25					19.61		19.12		19.34
P08708	23.31	23.41	21.38	21.38	23.45	22.34	23.19	22.7	20.5	23.14	23.1	22.73	22.14	23.37	22.87	23.11	23.59	23	22.58	22.53	22.36	23.07	22.63	22.15	21.44	22.78	22.85	22.76	23.01	23.51	23.71	22.86	23.72	24.05	22.62	22.85	23.19	23.47	22.43	22.93	23.31	23	22.95	22.6	22.66	23.18	23.39	22.8	23.21
P08727	25.49	24.06	21.44	21.56	25.54	24.2	25.73	24.34	19.94	25.09	25.07	24.98	24.19	24.06	24.27	24.65	24.67	24.94	25.16	23.97	24.08	24.13	25.89	25.12	23.35	22.6	22.19	22.05	23.89	21.27	23.62	24.87	24.86	24.75	25.55	24.96	25.4	25.4	25.86	24.38	25.42	24.81	24.71	26.07	24.99	24.08	24.4	24.69	24.61
P08729						20.61	19.45			20.67	20.62							17.13		16.89	16.78		18.45	19.56											19.14									24.53	20.39
P08754	21.47	20.4	18.96	19.01	20.91	20.28	20.41	20.46	19.6	20.63	20.49	20.75	19.66	19.9	19.96	19.82	19.94	20.94	20.19	20.38	20.21	21	20.45	19.98	19.14	20.26					20.38	20.05	19.58	18.83	20.69	19.91	20.49	20.53	20.51	21.12	19.58	19.76	19.48		19.49		19.35	19.19	20.66
P08758	25.02	25.97	25.52	25.53	24.31	26.61	25.12	25.76	24.55	25.69	25.68	26.15	25.39	26.57	26.17	25.49	25.86	26.36	25.04	26.65	26.67	25.84	24.97	26.32	25.32	26.76	25.27	25.36	25.76	25.73	25.24	25.82	25.64	25.93	25.08	24.31	24.63	24.95	24.94	24.83	23.24	25.94	25.88	26.78	26.79	24.32	25.87	26.55	26.39
P08779	21.08	22.67	19.29	18.69	21.36	21.59	22.26	20	18.2	21.78	21.66	22.48	20.99	21.07	20.95	21.86	21.21	21.28	23.6	21.32	20.84	22.7	25.15	23.91	20.34	21.92	19.32	18.55	22.44	20.78	20.15	21.2	22.64	20.13	25.37	24.43	23.34	23.4	23.5	23.05	23.34	22.36	22.27	23.25	22.87	21.7	21.13	21.95	20.75
P08842																			19.62
P08861	21.76	22.72	24.01	21.34	25.69	21.89	22.2	24.79	22.71	24.47	27.43	22.09	22.63	23.34	24.9	23.46	25.94	23.34	22.11	22.19	24.73	22.18	20.86	22.79	21.83	21.61	24.41	24.42	21.63	21.97	23.98	24.77	23.89	23.54	23.58	21.69	22.46	22.48	25.61	21.68	24.55	23.36	23.33	24.08	24.21	22.28		23.35	22.25
P08865	24.66	24.64	22.36	22.02	24.53	23.38	23.61	23.33	21.1	23.81	23.76	24.27	23.65	24.75	23.94	24.3	24.66	24.3	24	24.13	24.29	24.71	23.85	23.45	22.48	24.5	23.65	23.71	23.65	23.54	23.97	24.26	24.92	24.63	24.09	24.08	24	24.11	23.72	24.1	24.06	24.19	24.2	23.38	24.21	23.8	24.47	24.27	24.45
P08913																																							17.75
P08962	20.66	21.09		19.19	21.47	20.53		21.94				21.42	20.66	20.51	20.99		21.6	20.63	20.12	21.37	21.06	20.1										20.19				22.03	20.67	21.13	22	22		20.67	20.49	21.03					21.69
P09001	20.69	20.06			20.97	18.92	19.45	20.04		20.32	20.32	18.5	20.43	20.84	20.53	20.77	20.48	20.1	20.26	19.88	20.28		18.56	20.05	19.76				19.3	18.45	19.92	20.69	20.92	20.29	20.63	21.19	21.06	21.08	21.19	20.27	19.67	20.26	20.64	19.88	20.27	18.41	19.1	20.35	20.31
P09012	20.46	20.02		17.96	20.7	18.9	20.65	20.13		20.83	20.84	20.39	19.99	21.36	20.36	20.74	21.23	20.71	20.08	20.69	20.81	20.84	20.51	20.97	18.63	21.77	19.5	19.34	20.17	20.08	20.47	20.04	21.04	20.29	21.57	20.13	21.09	21.01	20.75	20.88	20.08	19.87	19.88	19.38	20.55	20.13	20.24	20.37	21.01
P09038				19.1		20.41		19.06	18.44					18.48						19.37	18.95			18.86	19.77				20.12	19.14		19.6		18.67									19.33
P09093							19.14																																17.85
P09104		20.45	20.32	20.34	19.33	20.3	19.13	19.46	21.2	20.19	20.19	20.55	19.92	20.39	19.68	19.16	19.01	20.29	19.26	18.29	18.9	18.73	18.49	18.79	20.32	18.24	19.1	19.22	17.89	18.9	19.38	18.54	19.2	18.63	18.07	18.34	18.28		18.84	19.17	19.05	19.13	18.86	19.45	19.3	19.48	20.12	19.66	19.46
P09105
P09110	20.85	21.19	20.25	20.3	20.58	21.49	20.61	19.78		21.22	21.07	20.63	18.97	21.21	21.23	19.7	19.33	19.95	20.36	20.78	18.99	21.58	21.77	19.66	20.36	21.55	19.47	19.92	20.12		21.09	20.84	18.52	19.3	21.3	19.89	20.27	20.28	21.3	21.09	21.76	20.1	21.54	21.37	21.39	20.83	18.63	22.81	20.21
P09211	26.98	25.22	23.81	23.83	25.78	25.2	25.24	25.42	23.66	25.82	26.35	25.82	25.73	25.69	25.24	25.67	25.86	25.79	25.17	25.78	25.38	26.25	25.33	25.87	23.15	25.06	23.75	23.54	25.47	24.45	25.47	25.26	26.26	25.69	24.57	25.74	24.84	25.11	25	26.46	25.59	25.4	25.41	26.57	26.14	24.21	25.61	24.84	25.86
P09234	19.31	20.42	19.54	19.41	19.66	20.41	18.93	20.43	19.11	20.06	19.9	19.37	20.55	19.6	19.51	21.57	19.87	19.63	20.29	21.04	20.93	20.94		19.17	19.65	19.95	18.66	19.01	20.22	21.25	19.56	21.09	19.68	20.1	19.21	20.65	21.02	21.42	20.38	20.73	19.08	21.04	21.04	20.41	19.45	19.95	19.59	19.83	21.04
P09237																																		20.45										22				20.26
P09238							19.16											21.08
P09326
P09327	23.62	21.16	18.75	18.81	23.93	21.5	22.83	22.58		23.88	23.83	23.2	22.57	23.82	22.4	24.61	25.18	23.54	23.8	24.42	24.48	22.45	23.49	22.72	20.94	22.63			23.03	22.58	24.47	24.51	24.58	25.24	23.95	24.27	23.52	23.5	24.4	22.35	24.71	23.92	23.99	23.89	23.8	23.65	23.88	24.6	23.92
P09382	21.6	24.31	23.94	23.9	21.36	23.85	22.41	23.38	24.73	25.46	25.44	23.83	24.32	23.39	23.75	23.81	23.69	24.13	23.47	23.39	23.43	23.6	22.13	23.9	23.61	23.23	24.57	24.6	23.71	23.76	23.83	24.55	23.65	24.84	22.44	22.15	21.74	21.9	23.23	22.86	20.47	24.94	24.85	23.32	24.51	22.01	24.08	24	24.42
P09417	20.87	20.7	20.62	20.65	21.16	21.09	20.51	21.36	21.13	21.26	21.48	21.14	21.53	21.99	21.38	20.46	21.53	21.61	20.39	21.22	21.27	21.33	20.27	20.74	20.32	20.69	20.11	19.79	20.47	21.13	21.4	21.74	21.85	22.12	20.68	22.35	20.84	20.88	21.8	21.45	20.93	21.68	21.73	21.8	21.09	20.1	21.13	20.67	21.68
P09429	23.31	23.12	20.94	20.82	22.88	21.41	21.65	22.12	20.43	23.05	22.98	22.8	22.08	22.89	22.51	23.69	23.54	23	23.58	22.6	22.64	23.18	22.29	22.29	21.67	23.58	21.43	21.48	23.22	23.02	23.27	22.68	24.01	23.55	22.71	23.3	23.08	23.15	22.66	23.99	22.39	23.03	23.06	22.14	23.61	22.66	23.15	22.56	23.62
P09455	17.7	24.78	18.58	18.11	18.09	19.88	19.16	18.59	17.85	18.57	17.45	17.44	17.99	19.18	18.16	17.68	19.27	20.44	15.84	19.4	18.98	18.92		19.3	17.92	17.11	22.11	21.97	18.3	17.68	18.73	17.78		19.36	19.61	17.92	15.87	17.17	18.97	18.03	18.27	18.35	18.68		18.2			18.12	18.03
P09467	20.4	19.91	19.37	19.39	19.88	20.31	19.12	20.55		19.47	19.53	20.31	19.94	21.4	21.01	20.78	21.16	19.43	20.29	21.26	21.26	20.23	20.46	20	19.89	18.95	18.57	18.76	19.63	19.98	20.3	20.89	18.89	20.58	19.71	20.76	19.93	19.89	21.2	20.9	18.24	20.78	20.56	21.74	20.47	20.35	19.75	20.5	20.98
P09471			22.01	21.99		20.93	18.68	20.47	22.15						19.41	17.28	16.08	19.29		18.99	18.88			19.68	21.57				18.6	17.36		19.92		17.7					19.84			20.36	20.42						16.31
P09486	18.63	20.68	20	20.01		20	17.11	18.94		21.34	21.4	20.33	20.22	20.07	18.75	19.34	18.37	20.24	19.08	21.84	21.75	20.02	17.7	20.38	19.01	19.09	20	19.88	18.49	20.63	18.34		18.2	19.14	19.1	18.72	18.47	17.86		19.01				19.87	18.96		20.03	19.59	19.65
P09488	18.05						19.57	19.07				20.3		17.57	18.63	17.87	18.39	19.98		18.14	18.4		19.34	18.97					19.7	18.83																17.39	19.8		19.09
P09493	26.25	25.7	29.03	26.17	25.75	27.37	25.74	27.34	28.63	27.03	26.99	26.29	25.63	26.32	27.74	27.06	26.45	26.48	25.96	26.49	26.37	26.31	24.7	27.56	26.28	26.92	25.06	25.06	26.04	24.97	24.97	25.88	26.05	26.03	26.5	25.47	26.21	26.41	25.47	26.76	24.61	26.8	26.75	25.77	26.71	23.93	25.73	26.21	26.38
P09496	21.57	21.08		19.63	21.73	20.55	19.95	20.65		20.86	20.22	20.99	21.25	20.45	21.56	21.14	21.28	21.34	20.54	21.14	21.26	21.64	21.15	20.32	19.92	20.04	19.85	20.21	19.25	20.22	20.51	21.44	21.7	20.93	22.4	23.87	21.52	21.45	21.47	23.2	20.7	21.17	21.07	20.85	20.79	19.42	21.15	20.52	21.51
P09497	20.6	21.21			20.54	21.55	21.27	21.6		20.98	20.99		21.12	21.32	20.39	22.03	21.18	21.85	20.88	21.25	21.28	20.83	19.6	20.98	21.34		20.21	20.26	19.88	21.27	20.57	21.65	21.36	20.53	21.11		19.66	20.6	21.97	21.08	20.45	21.24	21.36	20.72		19.88		20.49	21.74
P09525	23.55	22.89	21.57	21.51	24.84	22.09	20.58	22.54	21.64	22.6	22.61	22.61	22.71	23.26	23.37	23.85	24.24	21.66	23.64	23.8	23.75	22.9	24.28	22.74	21.68	22.14	21.2	21.03	22.87	22.12	24.9	23.19	23.32	23.9	22.18	22.51	24.37	24.61	23.29	23.05	23.75	23.16	23.16	26.31	22.94	23.77	22.84	22.63	23.28
P09543	20.11	19.56	19.3	19.67	20.65	20.14	19.08	18.72	19.98	19.91	19.59	19.07	19.49	19.4	18.17	20.41	20.77	20.43	20.17	19.08	20.82	20.09	18.76	19.75	19.36	20.2	18.5	18.39	19.22	18.62	19.96	20.56	19.67	19.94	19.63	20.31	20.38	20.48	20.13	20.22	18.51	20.76	20.13	19.12	19.79		19.22	20	20.46
P09601		19.31					20.34			16.17	15.6	19.97	20.39	19.07		19.92	19.94	19.46	19.39	19.95	19.99					18	19.59	18.75		19.11	19.57	20.24	19.84	19.15	19.56	19.63			20.06		18.84	18.95	18.72				19.8	18.76	19.24
P09619	16.48	19.59	18.78	18.44	17.35	20.21	18.83	19.25	18.95	19.82	19.62	19.23	17.46	19.04	19.06	18	18.83	19.66	17.59	20.12	19.95	19.2		19.49		18.79	19.1	18.94	17.79	18.66			18.1	18.52	17.75	17.45	17.89	17.27		18.52			18.53	18.99	19.4		19.03	18.65	19.32
P09622	21.7	21.59	20.57	20.69	21.66	21.09	20.89	21.77	20.9	21.02	21.31	20.75	21.77	21.23	22.14	21.87	22.13	20.56	21.25	21.62	21.5	22.16	21.51	21.38	20.71	20.65	19.14	19.17	21.15	18.91	21.34	22.39	20.85	21.2	21.28	22.19	21.13	21.42	22.55	22.92	20.96	22.35	22.09	20.53	21.83	20.82	20.53	21.81	21.03
P09651	25.81	26.64	22.94	23.06	26.16	24.1	24.17	25.15	21.58	26.33	26.34	25.49	24.77	26.21	24.99	25.59	26.53	25.84	24.56	25.67	25.53	25.62	24.4	24.58	22.96	25.44	24.14	24.19	24.43	24.57	25.28	24.1	25.76	25.11	25.19	25.6	25.94	26.08	24.86	25.91	24.79	24.18	24.22	24.32	25.14	23.56	25.34	24.62	25.95
P09661	21.79	22.08	19.78	19.76	21.98	20.3	19.7	21.06	18.32	21.94	22	21.37	20.88	21.75	21.2	21.53	21.93	21.47	21.1	21.61	21.56	21.51	20.86	21.1	19.76	21.61	19.76	19.79	19.8	20.07	20.33	20.44	21.41	20.66	21.32	21.67	21.37	21.62	20.53	21.35	20.32	20.69	20.04	20.26	20.75	19.91	21.07	20.19	21.55
P09668	20.19	20.05	19.48	19.31	16.43	19.7	19.86	19.49		20.01	20.02	19.62	19.49	19.81	17.72	19.03	19.52	19.45	19.55	19.29	20.15	19.74		19.36	18.67	19.21	19.36	19.14	20.5	20.23	18.79	19.13	20.67	20.8	18.86	19.71			19.98	19.43	18.21	18.61	17.32	19.26	20.44	17.95	19.41	20.23	20.55
P09669	19.98	20.5	19.69		22.16	20.53	21.14	22.06		21.32	21.83	21.23	20.09	20.96	22	21.57	19.5	20.82	21.82	20.67			22.31	21.77	20.12	21.27			19.33	17.42	18.67	20.86		19.82	22.26	22.56	22.05	22.4	23.65	21.88		21.51	21.24	19.85	19.93
P09758	19.9	20.17			18.84							19.26		19.46	19.43	18.12		20.15	20.26			19.16	19.95				18.83	18.74										16.66		19.63				19.21		19.21	19.72	20.12
P09769												19.91															18.63	18.13			18.83																19.34
P09871	17.86	19.27	19.62	19.44	19.35	20.17	19.99	20.32	18.68	19.49	19.26	20.12	20.8	18.67	20.22	19.83	19.71	19.89	21.03	19.64	19.68	18.55	19.11	19.84	20.28	21.08	20.55	20.55	19.15	20.06	18.88	18.84	18.8	18.41	20.63	18.75	19	19.2		18.61	18.33	18.55	18.47	18.95	19.83	18.28	19.9	20.34	19.33
P09874	21.96	23.12	21.11	21.1	22.72	21.09	22.01	21.58	19.68	22.08	22.01	21.74	20.86	22.6	22.13	22.81	22.92	22.89	22.16	22.12	22.08	22.11	21.92	21.73	21.02	22.43	20.55	20.52	21.8	22.12	21.96	21.46	22.35	22.68	22.09	21.4	23.08	23.29	21.19	22.29	21.42	22.24	22.28	20.95	22.2	21.68	21.54	21.8	22.3
P09884		19.22								16.84	16.64	16.45							21.08														15.16														17.2		16.94
P09913		20.16		17.94		19.52						19.27																20.77																			19.08	22.1
P09914	17.66	18.13	15.78	17.52		18.79	18.89	16.97	14.63			17.9		15.2				17.47		17.43	16.74				17.39	17.68	18.15	17.84			17.4			18.38											16.27		16.43	20.34
P09917		18.92	18.24	18.24	18.61	19.37	19.32	17.37			16.13	19.36	19.31	15.45	19.14	18.9	17.12	17.68	18.03	17.76	18.86	17.55	17.68	16.35	16.79	17.48	18.58	18.51	17.12	18.39	18.79	16.72	17.73	17.32	17.06	17.41	19.52	19.52	18.24	17.1	17.13	17.37	16.64	18.5	18.61	16.84	19.09	18.28	18.23
P09923																				19.18	18.72
P09936		18.88	20.05	20.04		20.35		18.82	20.93			17.05	18.58			17.99		22.43	18.59	19.13	19.11			18.69	19.22	18.04	20.79	20.15	20.31	20.26		19.65	17.92	19.17					17.35			20.83	20.81	19.37	20.08		19.09		18.98
P09960	20.55	22.59	20.35	20.19	21.86	19.6	20.28	20.97	20.63	21.32	21.33	22.82	20.86	21	21.64	20.06	20.91	21.5	19.63	20.82	20.56	21.44	21.51	20.69	20.8	20.46	21.73	21.67	20.97	21.61	22.28	21.69	21.83	21.97	20.35	21.15	21.49	21.52	21.97	21.36	21.87	21.84	21.79	20.81	21.62	21.59	23.04	20.72	21.93
P09972	22.31	21.22	19.17	20.14	23.01	21.31	20.93	20.86	20.87	22.01	22.05	21.7	22.19	22.03	20.81	21.47	20.96	21.59	22.47	20.77	20.51	21.9	24.16	20.55	20.22	21.13	20.51	20.27	21.27	20.43	22.04	20.89	20.13	20.53	21.36	22.45	22.27	22.36	20.72	21.93	21.69	21.38	21.21	21.37	21.85	22.91	20.9	20.48	20.98
P0C0L4	17.86	19.05	18.5	18.65	19.19	18.47	17.42	19.3	17.02	19.11	19.04	18.23	19.33	17.65	18.99	20.33	17	18.92	19.48	16.67	17.39	19.52	18.65	17.7	18.43	18.68	18.57	18.59	19.29	19.75	16.98	17.41	15.93	18.66	18.96	16.67	17.96	18.13		17.96	19.37	18.45	18.31	19.03	18.24	18.27	17.16		19.12
P0C0L5	21.49	21.65	21.37	21.48	20.14	22.59	20.57	23.22	20.95	20.1	19.97	22.14	23.68	21.28	21.34	22.3	22.25	22.53	23.62	22.5	22.57	21	21.77	21.6	21.17	20.78	23.09	23.02	21.27	22.87	23.2	21.32	21.46	21.06	20.77	21.72	20.21	20.32	18.82	20.25	22.06	20.41	20.46	21.26	21.4	22.59	22.22	20.5	21.08
P0C0S5	23.58	23.34	22.27	22.46	23.74	23.06	23.89	23.37	21.93	23.14	23.16	23.53	23.45	24.33	24.22	23.27	24.05	23.57	22.41	23.34	23.31	24.02	24.67	23.04	22.42	23.62	23.03	22.97	24.4	24.85	23.92	24.19	23.87	24.3	23.44	23.63	24.14	23.84	24.29	23.33	23.72	23.97	24.01	23.4	24.16	24.68	23.81	23.24	23.43
P0C0S8	18.84	18.37			18.13			17.69		19.94	20.18	18.68				18.98	19.42		18.64			18.99						19.08	22.59	19.96	23.08	19.93	22.29	19.6			19.59	19.57	16.58		20.34		19.77		19.82	19.29	17.16	19.62	16.99
P0C2W1		18.78			18.41			18.55		17.44		18.81	18.65	18.03		17.95	17.85	18.62		18.18	17.27	19.7	17.91	17.62		18.9							17.95		18.67	19.13	18.2	17.78		19.45									18.71
P0C7P0																18.01			19.64
P0C870	17.04													17.89							14.71																	14.75					13.16
P0CAP1				20.18					19.41																20.22
P0CAP2	18.74				18.27		18.91	18.64		19.31	18.6	17.96		18.44	18.16	17.8	18.36	19.16					18.02										18.1	17.87		18.14	19.06	18.65	19.35			17.87	17.93						18.2
P0CG12	19.47	19.59			21.35			19.29		20.13	20.23	19.58		20.18	20.46	19.85	19.77	19.97	18.9		19.35	19.13				19.27		19.04		18.7	18.88		19.22		18.93	19.31	20.97	21.2	18.77	19.8	20.19		18.19	19.1	19.03		19.13	19.38	19.73
P0CG29			18.66						18.02	18.14	18.91					19.08			18.36	18.01					18.63																								16.85
P0CG38	19.62	19.57	23.57	23.64	19.96	21.56	21.65	22.04			16.64	21.77	23.14	19.77	21.46	21.65	19.34	17.71	20.7	20.15	19.93	20.56	20.18	22.73	24.17	22.98	19.44	19.91	20.91	21.91	19.67	20.81	20.11	22.36	21.38	22.34	21.69	20.61	20.6	22.84	20.23	19.4	19.67	21.52	21.71	19.82		21.6	21.07
P0CK96	20.65	19.3			19.82			17.77		20.03	20.24	20.3			18.5	17.76	18.79		19.15	18.83	18.64	18.52	19.82					17.82	19.38		19.74		19.39	20.23				19.48		18.84			16.77	19.55	19.45	19.42	20.17	18.35	19.23
P0DI81	18.32				16.62					16				17.21		15.99	19.23	17.06	17.04	16.64	16.1	17.64									16.75	17.43	17.65	17.27	16.77		17.66	17.23	20.66	18.88		17.81	17.37	16.34	17.09		18.96		18.16
P0DJI8								17.54							18.98	19.57	17.69		20.83																						20.45			19.49
P0DMM9	19.68				19.58	19.05	20.1	20.03		18.82		19.08	18.51	19.72	19.75	20.34	20.23		20.14	19.75	19.73	19.41	22.3	20.74		17.78	17.69	17.83	20.42	18.82	20.94	21.53	18.26	20.62	19.28	18.62	18.62	18.99	21.47	18.89	20.22	21.02	20.83	20.27	18.86	21.12	19.68	19.07	18.16
P0DMV8	26.05	24.68	24.46	24.68	26.22	24.96	24.37	25.2	24.69	25.71	25.6	25.31	25.89	25.03	25.96	26.99	26.15	24.92	26.68	24.88	24.97	25.7	25.23	25.21	25.14	24.51	24.77	24.68	26.01	24.73	25.13	26.09	25.47	25.45	25.15	26.72	26.18	26.16	26.26	25.77	24.19	25.99	26.05	26.41	26.65	25.28	25.66	25.86	24.98
P0DN76	21.07	20.73	19.04	20.22	20.71	19.37	21.03	20.08	18.35	19.44	19.75	21.07	19.32	20.12	20.37	20.21	20.98	19.73	19.35	19.93	19.74	20.29	20.1	19.74	20.17	20.15	17.39		18.75	19.22	20.24	19.88	20.3	20.16	20.54	19.43	18.59	19.14	20.49	19.65	19.32	20.08	19.86	19.46	20.38		20.1	19.33	20.34
P0DOY2	24.19	24.93	23.12	23.07	23.1	24.8	24.74	25.13	23.92	23.95	23.9	24.25	26.98	23.65	24.36	24.71	24.23	26.11	25.45	24.33	24.34	25.55	23.82	24.99	22.5	24.12	26.1	26.24	25.62	26.11	25.24	26.28	24.75	24.18	23.11	25.16	22.29	22.34	24.38	25.09	24.87	25.51	25.44	26.27	25.81	25.24	24.07	23.59	24.29
P0DOY3		14.06	13.74	13.33			16.44		15.22			13.09	16.81			13.84	13.07	15.37	14.26			14.37					17.85	17.93		17.48	15.26	15.82								15.84	13.77	13.94		21.57		14.87
P0DP23	26.32	25.58	24.5	24.83	26.34	25.25	21.99	25.16	24.16	27.06	27.18	25.43	25.93	25.35	25.89	26.15	26.28	25.64	25.45	25.29	25.4	25.75	25.08	24.95	24.67	25.35	24.48	24.56	24.67	24.64	24.99	26.03	25.61	25.49	24.59	25.98	25.87	25.83	26.69	25.57	24.33	25.39	25.41	25.27	24.6	24.09	25.16	25.23	26.06
P0DPB6	21.05	20.82			21.92							19.97								19.86	19.81	20.32											20.53			20.43		21.7		18.99									20.57
P0DPD7	18.37				18.37									17.84							17.78		20.06														18.83
P10109																																16.76	16.34	16.88
P10114					18.29														16.61																		16.51			19.6
P10153	21.3		19.5	19.88	21.21	21.86	24.8	24.55		19.78	19.82	22.58	20.69		19.89	22.91	22.02	21.96	20.7	22.59	22.79	23.29		20.4		24.92		21.08		24.08	22.31	22.55	22.09		25.56		23.85	23.71	23.27	22.57		19.5					23.11		23.22
P10155	20.3	20.98	19.38	19.71	21	20.18	20.68	20.42	19.57	20.25	19.64	20.27	20.17	20.32	20.64	20.73	20.58	20.83	20.75	20.36	20.43	20.74	19.5	20.34	19.72	19.49	20.5	20.2	20.36	20.52	20.55	20.63	20.37	20.23	19.51	20.36	21.02	21.32	20.26	20.88	20.5	20.88	20.89	20.87	20.62	19.22	20.01	20.01	20.61
P10253	22.72	22.15	19.93	20.03	21.99	21.06	21.69	20.52	18.73	20.76	20.9	21.39	21.49	22.41	21.2	21.34	22.09	21.4	21.3	22.85	22.9	22.42	20.8	22.2	19.96	20.55	20.78	20.89	21.43	21.11	20.98	21.57	21.3	21.09	20.64	21.7	21.86	21.78	21.84	22.6		21.79	21.78		23.29	20.23	20.78	22.43	21.36
P10301	20.55	18.62	22.22	22.45	19.64	20.74	18.49	21.11	22.66	20.26	19.79	19.64	20.19	19.92	20.71	20.17	19.89	19.99	20.31	20.73	20.97	20.64	19.52	21.15	22.28	20.83	19.52	19.59	20.75	20.52	19.36	20.64	20.3	20.4	20.69	20.77	19.59	19.96	20.25	21.1	18.65	21.32	21.18	20.33	20.61	19.87	19.22	20.38	20.73
P10321	24.37	20.72			22.37	19.47	22.99	20.26		21.2	21.31	22.5	21.12	21.55	21.29	20.15	21.55	20.95	20.09	21.87	21.74	22.43	18.68	21.28		22.17		17.91	19.87	20.74	21.37	22.02	20.41	21.19	21.15	20.62	22.25	22.41	22.07	21.93	19.67	22.05	22.05	20.54	20.29		21.96	22.17	22.83
P10398	17.78				18.84		19.87			16.55	15.86	17.64		14.71			16.52	18.28	16.84			16	19.74										17.45		17.29	17.28	17.38	17.56	17.43	16.97		16.95							17.9
P10412	27.17	27.2	24.75	24.75	27.41	26.65	26.89	27.19	23.33	27.62	27.59	27.25	26.19	27.08	27.5	27.51	27.93	27.49	26.52	27.22	27.05	27.29	26.26	26.8	24.52	27.88	26.39	26.39	27.76	28.37	27.67	27.58	27.64	27.81	27.83	27.22	27.73	27.84	27.66	27.56	26.34	27.89	27.73	26.88	28.01	26.74	27.32	26.71	27.66
P10451						18.58																	17.32				18.32																					18.56
P10515	21.41	20.94	19.33	19.28	20.37	20.11	19.34	20.01	19.5	20.37	20.38	19.74	20.1	21.51	20.61	19.87	20.41	19.68	19.7	20.11	20.1	20.76	20.87	20.05	19.57	19.78	19.65	19.49	20.62	20.1	21.13	21.44	20.99	20.68	20.2	20.4	20.31	20.48	21.34	21.35	20.94	21.27	21.21	20.63	20.98	20.82	20.1	21.27	20.09
P10586	18.74	18.51			19.07								17.4	19.37	18.81		18.76				16.99	19.33	19.22									18.81			17.72	19.41	17.96	19.96	19.76	19.34		19.19	19.05		18.43	17.78
P10588
P10599	24.29	24.53	22.21	22.16	24.52	22.69	22.28	24.65	21.85	24.3	24.26	23.69	24.02	24.32	24.78	24.66	25.25	23.61	23.89	24.12	24.06	24.66	23.72	23.68	22.36	22.57	23.17	23.04	24.17	24.13	24.66	24.74	25.01	25.57	23.79	24	23.6	23.82	23.95	24.19	23.86	25.1	25.08	24.78	24.31	24.05	23.94	24	24.57
P10606	22.85	22.52	21.11	21.03	23.97	22.37	21.08	23.42	20.36	23.56	23.39	22.38	23.83	21.69	23.95	23.14	23.95	21.66	23.3	23.04	22.88	22.83	22.62	22.89	21.39	21.72	21.75	21.72	23.5	22.28	23.7	24.6	23.27	24.25	22.76	23.5	23.9	23.87	24.5	22.06	23.11	24.4	24.25	23.71	23.91	22.32	23.1	22.07	22.93
P10619	21.54	19.88	19.35	19.58	19.09	19.93	18.33	19.53		19.74	19.81	19.5	20.2	19.93	19.24	19.62	20.78	19.05	17.64	20.84	20.81	20.86	17.78	20.22	19.57	19.85	20.37	20.45	20.66	20.49	21.23	21.59	19.95	20.02	19.81	20.25	19.68	19.64	20.82	20.01	21.11	21.04	20.99	18.13	22.17	19.47	19.88	22.27	20.26
P10620	18.98	18.54			20.9	20.77	20.43	20.52		20.59	20.4	18.93	19.94	19.73	18.74	20.53	18.56	18.93	19.43	20.46	18.65	19.7	20.76			19.15					20.09	19.75	20.4	19.85	19.38	20.66	20.43	19.33	21.73	19.31	18.69	19.47	19.13	20.04		20.62	18.91	18.54	20.17
P10636			20.44	20.58					20.26																20.46																		18.69
P10643	19.08	19.13	18.7	18.69	19.95	19.53	19.76	20.68	20.17		19.97	19.41	20.35	18.86	18.42	19.37	18.17	19.75	20.59	19.12	19.05	19.48		19.16	18.2	19.08	18.51	18.6			18.5	19.36			18.53	19.16	19.47	19.63		19.51		19.18	18.03	18.16	19				19.54
P10644	19.69	20.23	20.98	20.82	20.94	19.74	20.53	19.89	20.6	18.08	18.84	20.29	19.43	20.36	19.89	20.05	19.56	20.99	20.02	20.38	20.2	20.83	19.56	19.95	20.73	20.48	20.06	20.01	19.29	20.24	20.09	20.45	19.24	19.63	19.88	18.86	20.75	20.56	19.85	20.97	19.4	20.3	20.29	19.01	19.94	17.82	20.37	19.87	19.88
P10645							20.26																19.82			21.2			19.59			22.93		24.05	20.53				23.03			23.63	23.62			19.82
P10696																16.79			17.56
P10768	23.87	23.29	23.14	23.25	23.61	22.95	23.06	23.48	23.04	23.09	23.18	22.45	22.84	23.36	23.59	23.89	23.45	22.49	23.7	23.09	23.2	23.98	23.41	23.13	23.18	23.44	21.68	21.68	22.54	21.62	22.31	23.34	23.56	22.76	23.18	23.69	23.59	23.36	23.79	24.15	21.42	23.29	23.38	22.66	23.43	21.75	22.08	22.37	23.54
P10809	26.17	24.34	21.86	21.88	25.23	24.51	24.09	24.1	21.09	25.26	25.22	24.94	24.93	25.91	24.4	25.2	25.49	24.84	25.05	24.76	24.68	25.2	25.15	24.53	22.58	24.71	23.19	23.11	25.38	24	25.02	24.97	25.91	25.52	24.42	26.15	25.09	25.31	24.72	25.6	25.56	24.93	24.88	24.94	25.7	24.81	25.21	25.43	24.79
P10909	21.74	23.54	21.36	21.36	20.66	24.5	21.62	23.29	22.87	21.76	21.65	23.27	23.87	23.5	21.99	23.41	22.43	22.57	26.84	22.08	21.89	21.25	22.11	23.51	21.3	22.08	22.55	22.45	22.97	21.96	21.46	21.56	22.71	21	20.47	20.89	20.9	21.19	19.69	21.18	21.08	22.24	22.26	23.01	21.93	21.57	21.75	21.54	21.48
P10915			18.22	18.1	20.8	17.06		19.5				17.89	17.29			18.61	17.7		16.87	18.67	18.47			18.76				17.51	17.4		19.46	19.48	18.29						18.46			20.02	19.95	18.11	18.28				18.6
P10916										19.77	19.98																																				19.92
P11021	25.7	25.6	23.69	23.75	26.02	25.04	25.95	24.99	22.35	26.13	26.07	25.4	25.2	25.81	25.35	26.31	26.52	26.36	25.53	25.57	25.55	25.85	25.31	25.27	24.04	25.19	25.53	25.48	25.68	26.41	25.66	26.02	25.68	25.83	25.56	25.02	25.92	25.89	25.92	25.36	25.78	25.54	25.6	25.25	26.1	25.6	25.18	25.94	25.42
P11047	19.78	21.55	21.95	21.81	19.98	21.23	20.55	21.59	22.11	21.57	21.55	19.92	20.53	21.76	20.8	21.01	20.96	21.93	21.08	20.91	21	21.47	19.29	21.7	21.89	21.11	20.56	20.57	20.66	20.96	19.68	20.67	19.85	18.6	21.01	19.66	20.76	20.85	21.5	20.29	19.66	20.18	20.18	20.4	19.76	20.11	20.46	20.79	20.28
P11055	20.99					18.21				21.05	21.03																																				21.61
P11086		19.68																									19.06
P11117	19.21	20.82			18.23	19.66	20.4	19.45		19.71	19.69	19.66	19.3	18.39		18.29	19.89	20.08	19.13	20.26	20.7	19.54	19.42	19.97		20.06	19.78	19.89		18.94	18.08	20.32	18.74	20.04	19.67	19.42	18.33	18.88	20.28	19.99	19.64	20	19.92		19.06		20.01	19.96	20.37
P11137
P11142	27.83	27.61	25.9	26.15	27.54	26.79	27.31	26.85	24.52	27.74	27.77	27.44	26.5	27.78	27.52	27.93	27.8	27.73	27.46	27.32	27.37	27.97	27.63	26.75	26.27	26.45	26.24	26.26	26.12	26.04	26.48	26.36	27.62	27.12	27.69	27.44	27.36	27.35	27.01	27.87	26.19	26.19	26.21	26.79	27.19	26.81	27.19	27.6	27.95
P11166	20.12	19.91			19.73	19.06	21.18	17.48		22.65	22.6	21.45	20.14	19.88		20.93	19.87	21.7	22.11	19.14	18.84	19.85	20.74	20.05	19.55	20.14	19.58	19.39				19.98	19.14		20.24	20.58	19.52	19.79	19.61	20.54	20.49			18.45	19.66	19	19.25	19.06	19.28
P11169							19.16			19.46	19.49	19.73	17.88					20.91	19.32																														19.49
P11171	18.14	18.79	17.27	17.11	18.69	17.77	18.86	17.84		17.94	17.91	17.53	17.9	18.94	18.02	18.69	18.85	18.89	16.56	18.27	18.66	18.5		17.43	16.94	17.44	17.51	16.98	18.53	19.55	18.9	19.23	18.73	19.1	18.14	18.46	17.6	17.74	19.15	18.42	19.39	19.33	19.45	17.96	18.81		18.28	17.83	17.92
P11172	19.63	20.22	18.54	18.96	20.89	19.76	20.1	20.49	17.43	20.17	20.61	20.44	20.22	21.38	20.13	21.1	21.53	19.72	20.82	20.62	20.61	21.28	21.26	20.23	18.81	20.66	19.42	19.53	20.1	19.38	20.4	19.99	21.02	20.71	20.6	20.11	20.26	20.61	18.99	20.86	21.02	20.26	20.18	20.41	20.39	20.57	20.61	20.38	19.87
P11177	23.42	22.24	21.42	21.48	23.11	22.27	22.31	22.75	21.29	22.67	22.7	21.9	22.77	23.13	23.01	22.06	22.82	22.16	21.77	22.51	22.51	23.21	22.93	22.55	21.75	21.18	21.37	21.39	22.48	22.17	22.76	23.52	22.8	22.76	22.59	23.48	23.45	23.21	23.71	23.87	23.03	23.03	23.04	22.26	23.6	22.05	22.01	22.27	22.64
P11182	20.09	20.32	19.12	19.18	20.47	19.43	18.97	18.56	19	19.44	19.48	18.84	18.16	20.09	20.59	19.26	19.17	19.93	19.86	18.89	18.9	19.34	19.48	19.87	19.09	18.66	17.98	18.81	19.65	18.27	18.87	20.55	20.03	20.1	19.53	18.91	19.89	19.86	19.61	19.51	19.79	20.45	20.32	18.16	20.02	18.04	18.87	19.09	19.66
P11215	18.18	20.22	20.34	20.44	20.5	18.16	20.58	19.61		18.49	18.66	23.51	20.27	19.33	19.59	19.79	19.36	20.35	19.77	19.04	19.85	20.51	20.17	17.65	19.37	19.38	22.5	22.53	17.97	20.71	21.17	19.37	18.99	19.21	20.11	19.24	19.36	19.53	19.14	19.46	19.94	17.96	17.9	19	19.25	20.44	23.55	19.82	18.95
P11216	24.25	21.12	22.78	22.99	23.38	22.85	22.75	23.53	22.52	22.08	22.09	21.87	23.38	22.57	23.79	22.37	22.35	21.71	22.33	22.13	22.36	24.69	23.15	23.05	23.53	21.73	21.24	21.28	22.82	21.07	21.4	23.74	21.76	23.78	23.78	23.46	23.15	23.12	23.98	24.68	22.82	23.47	23.45	23.35	24.46	22.36	22.3	25.17	21.98
P11217	25.33	21.91	18.87	18.76	24.03		20.71	17.35	21.03	19.73	19.61	21.97	23.83	22.3		22.6	22.77			22.07	22.04		23.12		17.94	20.95								24.19		23.26						16.96	17.71			22.22	21.98		21.57
P11226
P11233	22.04	21.41	20.43	20.54	21.76	20.71	19.94	20.49	20.45	21.31	21.26	21.22	20.9	21.79	21.88	22.11	22.57	21.37	21.58	21.85	22.1	21.78	20.48	20.81	20.65	20.8	20.55	20.06	20.16	19.97	21.27	21.58	20.84	20.68	21.44	20.96	21.41	21.34	21.55	21.64	21.13	21.45	21.38	20.64	21.5	20.16	20.78	21.78	21.05
P11234	20.04	19.49		18.42	19.29	19.3		19.03	18.91	19.96	20.17	20.6	19.79	20.4	18.4	19.94	21.08	20.03	19.9	19.56	19.41	20.1	18.93			19.45	19.37	18.79	18.31	19.84	19.98	19.25	19.72	18.48	19.84	20.23	18.87	19.23	21.07	20.37	20.32	20.86	20.14	19.56	18.99	18.23	20.08	20.56	20.27
P11245					16.27		16								16.22							16.36										17.49				13.43	14.85	15.59	18.73	16.29
P11274	18.6	18.32			19.44	17.31	18.47	16.8		17.41	15.89	17.29		16.5	17.79	16.94	18.02		18.15		17.65	18.42	18.75	16.98		18.28		16.33				17.5	17.68	18.35	18.43	17.28	18.86	19.11	18.16	17.92	18.12	17.42	17.73				17.36	16.84	18.15
P11277					19.81		20.79	17.7			16.28	17.47		19.43		19.52	19.2	20.05		19.31	19.12	18.61				18.99	17.56	19.25		18.73			18.16	18.16	20.54	16.32	19.13	18.94	16.31		20.01							16.04
P11279	22.32	21.29	20.37	20.39	20.5	21.12	22.46	20.36	19.28	21.06	21.04	21.15	20.51	22.49	20.68	22.39	22.42	20.61	22.35	21.98	21.98	22.29	21.16	20.68	20.57	21.51	21.11	21.1	21.38	21.83	21.62	20.52	22.07	21.53	23.45	23.67	20.28	20.5	20.11	21.1	21.78	20.37	20.38	21.56	21.47	21.67	21.51	21.91	21.37
P11310	20.96	21.23	20.73	20.72	21.68	21.56	21.66	21.18	20.09	19.93	19.67	21.09	20.67	21.09	23.07	19.72	20.46	21.99	19.65	21.14	21.26	21.76	20.99	20.68	20.61	21.54	20.91	20.95	21.5	21.43	20.42	23.15	21.95	22.16	21.6	20.73	21.47	21.61	21.99	22.05	22.27	23	23.02	21.16	21.69	20.3	21.25	22.62	21.8
P11387	22.84	22.15	16.94	18.98	21.88	20.29	21.62	20.98		22.07	21.91	21.66	21.19	22.49	21	22.06	22.49	21.39	20.99	21.72	21.71	22	21.08	21.85	20.06	21.8	20.96	20.77	21.95	20.73	22	20.59	21.99	21.78	21.5	21.09	20.82	20.97	19.24	20.68	21.53	20.47	20.34	19.97	22.4	20.72	21.63	21.66	21.51
P11388	20.81	20.87			20.4		20.74			20.16	20	21.13	18.95	22.74	20.2	21.03	21.55	20.93	19.61	20.36	20.51	21.44	24.79	18.26	18.17	21.45	18.42	17.61			20.08		20.57	18.72	20.47	20.66	20.82	20.86		20.53	19.16				19.97	23.23	20.87	21.82	20.58
P11413	21.05	21.13	19.93	20.08	20.9	20.21	20.99	20.8	18.95	21.11	21.14	22.32	20.71	20.49	20.12	21.34	20.46	21.71	21.2	20.6	20.56	21.21	20.97	20.43	19.89	22.01	20.87	20.68	19.54	19.85	21.33	20.6	21.89	20.46	21.16	20.38	20.52	20.51	20.33	20.22	20.21	20.04	20.08	19.84	20.79	19.59	22.07	20.32	22.09
P11441	19.87	20.42			20.21		20.62	19.32		19.84	19.76		16.36	21.04	18.57	18.47	18.91	20.93	19.52	19.71	19.62	20.98		20.15		21.49		17.54	16.85	17.66	17.39		19.38	18.52	20.89	20.75		20.56		18.84	18.24		17.54	17.28	18.76	17.67	18.6	18.75	21.04
P11474	18.46				17.78		17.61	17.53		17.36		17.78		18.51			18.64			17.71	17.61	18.78	19.18			17.72						18.22	17.33		18.9	17.49	18.23	18.44	18.8	19.67	18.87	18.46	18.33		17.98	17.6	17.31	17.84	17.41
P11498	19.83	17.58			18.33	18.01	19.87	18.33		18.47	18.49		19.84	19.02	19.29	17.28	18.98	18.43	17.9	19.25	19.3	19.79	20.35	18.01		18.08					16.85	19.03			18.69	18.81	16.98	18.01	20.14	19.68		18.57	18.25	18.89	19.62	17.54	16.25	20.98
P11509																		17.43
P11532	19.59		21.49	21.33		19.76	17.83	19.9	21.5	18.89	18.85		18.03	19.19	19.98	18.48	17.68	19.29		18.72	18.09	18.08	18.78	18.61	21.39	19.25			18.12			18.72	17.79		18	18.8	17.04	18.09	18.81	17.29		19.39	19.35		16.38				18.87
P11586	23.4	24.44	21.66	21.71	24.31	22.13	22.59	22.38	20.6	23.6	23.55	23.17	23.19	23.42	23.4	23.3	23.25	23.1	22.91	22.51	22.48	22.77	23.77	21.86	21.49	24.27	22.75	22.68	21.98	22.13	22.57	22.9	24.04	23.67	23.24	23.82	24.25	24.35	22.93	22.13	22.99	23.1	23.17	23.06	22.97	22.88	23.15	24.01	23.71
P11678	23.2		23.01	23.11	22.45	23.2	26	25.42	17.54	20.66	20.63	22.33	21.58	19.67	21.65	24.68	23.25	24	21.88	24.1	24.1	23.36		23.14	21.7	27.05	20.07	19.96	21.68	22.87	20.72	23.32	23.2		26.72	19.86	25.85	25.92	24.58	21.94	17.68	20.26	20.09	18.02	22.04		22.63		25.73
P11712									16.06					16.58																											14.15					16.46	15.28	15.69
P11717	20.35	21.32	17.7	16.69	20.89	19.01	18.9	18.46		18.85	18.91	19.7	17.62	18.83	18.09	19.93	19.74	19.63	20.12	19.54	19.25	20.74	20.62	18.97	16.59	19.35	18.77	19.18	18.7	18.25	19.17	18.42	19.22	18.9	18.8	17.51	20.16	20.15	18.56	20.03	17.1	18	17.88	17.55	17.37	19.51	19.1	20.01	19.28
P11766	20.53	19.39	20.6	20.69	19.79	20.32		20.9	22.03	19.68	20.69	19.91	19.99	20.41	20.34	19.25	19.57	20.1	19.19	19.4	20.16	20.04	20.56	20.27	20.16	20.46	18.98	19.81	20.46	20.23	19.87	20.79	19.86	21.06	19.63	21.88	20.18	19.35	21.58	19.86	18.57	22.27	22.19	18.1	20.56	20.17	19.67	18.87	19.7
P11802										18.94	18.98	18.7		19.46				19.7					18.49			18.87							19.39																18.53
P11908	21.1	20.09	19.22	19	21.78	18.87	18.72	19.31	19.16	19.54	20.6	20.9	20.28	21.08	21.11	21.32	20.92	18.95	20.59	19.55	19.77	20.38	20.55	17.38	19.23	20.94	19.99	19.75	19.65	19.65	20.37	20.38	21.92	20.88	20.8	19.57	20.91	20.65	20.2	20.7	19.79	20.57	20.43	20.12	20.54	20.64	21.06	20.42	21.01
P11940	23.87	23.21	21.22	21.44	23.66	22.24	23.22	22.45	20.03	23.64	23.65	23.71	22.82	23.79	23.2	23.75	23.97	23.65	23.06	23.26	23.35	23.62	23.75	22.61	21.71	23.76	22.95	22.95	23.18	23.34	23.79	22.91	24.13	24.19	23.43	23.51	23.64	23.78	22.94	23.72	23.68	23.04	23.04	22.87	23.67	23.66	24.3	23.77	23.61
P12004	22.24	22.14	20.22	19.58	21.1	20.17	20.62	20.62	18.26	22.71	22.69	21.7	20.36	21.32	21	21.92	22.11	21.56	21.78	21.26	21.22	21.37	22.63	20.52	19.37	21.07	20.79	20.64	20.4	20.42	20.95	20.39	21.84	21.22	21.06	21.38	21.13	21.19	20.53	21.21	21.18	21.02	21.11	20.52	21.42	21.4	21.92	22.1	22.07
P12036
P12074	18.97	19.83			20.9		19.24	20.11		19.34	19.66	17.97	19.97	18.71	20.68	19.58	20	19.12	19.73	20.3	19.81	18.33	17.7	19.85					18.99			21.32		20.28		19.97	20.66	20.52	21.66	18.46	17.28	21.06	20.96	20.01	19.79
P12081	20.76	21.11	19.84	19.88	21.07	20.16	21.66	20.09	19.29	20.83	20.81	20.86	20.8	20.9	21.27	20.82	20.95	21.14	19.91	20.41	20.53	21.66	20.56	20.23	19.96	20.62	21.29	21.21	20.61	21.16	21.7	20.84	21.5	21.35	21.6	21.62	20.66	20.88	20.78	20.76	21.02	20.83	20.74	20.2	20.83	21.11	21.39	21.26	21.11
P12104					20.77		17.83	18.79					19.73		20.59																	19.46		18.74	19.64	19.43	19.33	19.55	19.69
P12107						17.58																		18.44																					19.72
P12109	22.79	24.95	25.98	26.06	22.41	25.92	24.44	26.57	25.46	23.79	23.76	25.15	24.17	25.38	25	25.1	24.67	24.39	25.33	26.5	26.67	24.46	21.99	25.13	26.02	25.88	25.83	25.79	25.47	26.51	23.69	26.65	24.44	23.49	25.22	22.99	23.84	23.98	24.41	23.62	20.87	26.69	26.68	25.6	24.44	21.24	24.79	23.65	25.91
P12110	23.2	25.46	26.41	26.47	22.91	26.11	24.61	26.65	25.9	24.26	24.26	25.37	24.45	25.63	25.07	25.36	25	24.73	25.31	26.61	26.6	24.45	22.74	25.23	26.29	25.93	26.02	26.02	25.7	26.75	24.15	26.87	24.69	23.62	25.35	23.07	24.28	24.26	25.23	23.66	20.6	26.87	26.76	25.76	24.43	21.12	24.89	23.82	26.03
P12111	23.64	25.75	26.56	26.64	23.27	26.35	24.39	27.18	25.66	24.52	24.47	25.63	24.8	25.85	25.71	25.64	25.28	25.12	25.78	26.88	26.89	25.19	22.79	25.73	26.55	26.6	26.17	26.09	25.97	26.98	24.26	27.04	24.96	24.13	25.82	23.52	24.59	24.74	24.85	24.05	21.34	27.06	27.08	25.93	25.12	21.43	25.25	24.28	26.37
P12235	19.77	19.86	19.91	19.09	20.07	19.65		19.4	21.07				19.79	19.01	19.94	19.07		19.62	19.77	19.08	19.18	19.4	19.92	20.19	19.92	18.75			19.05		18.73	20.32	17.79	18.88	19.29	20.15	20.26	20.22	20.86	21.04	18.97	20.47	19.91	20.41	19.56	18.76			18.85
P12236	21.79	19.91	20.72	20.74	20.42	19.95	19.49	19.85	20.19	20.54	20.38	20.1	19.31	20.88	19.73	20.48	20.36	20.09	20.97	19.76	19.94	20.63	20.39	19.61	19.6	19.54	19.77	18.46	19.98	20.15	20.6	20.01	20.88	21.58	19.62	19.48	20.16	20.54	21.09	20.72	19.87	20.91	20.87	18.96	20.48	19.54	20.47	19.81	20.51
P12259																			19.36
P12268	22.45	22.72	21.16	20.9	22.81	20.99	21.42	20.87	20.46	22.62	22.55	23.22	21.9	23.5	21.39	22.17	22.21	22.12	21.91	20.99	21.12	22.55	23.34	20.82	20.83	22.39	21.58	21.68	20.33	21.19	21.05	21.03	22.98	22.37	22.34	23.12	22.94	22.91	21.47	22.54	21.59	21.11	21.19	21.82	21.05	22.52	22.76	22.41	22.85
P12270	21.27	20.93	18.8	18.82	20.71	19.41	19.1	19.9	17.98	20.82	20.73	20.34	20.22	20.68	20.45	20.73	21.18	20.75	20.15	20.57	20.57	20.41	20.06	20.21	19.14	19.85	19.99	19.87	20.49	20.38	20.59	20.48	20.96	20.93	20.17	19.96	20.95	21.1	20.2	20.71	20.35	20.56	20.1	19.82	21.01	19.9	20.65	20.61	20.26
P12273														17.92		18.59				20.7	20.56
P12277	28.76	26.1	26.41	26.43	26.1	24.36	23.95	24.66	26.34	23.77	23.76	21.07	24.21	24.98	24.33	22.9	22.75	22.36	21.4	22.86	22.76	26.13	26.4	26.52	26.3	22.64	22.55	22.6	25.01	20.1	25.32	25.84	20.05	19.96	24.84	27.14	24.1	24.14	26.8	25.13	21.82	26.61	26.55	20.16	23.71	26.3	20.35	28.75	19.01
P12314		19.33										19.84
P12429	24.5	21.17	21.3	21.4	24.45	22.39	23.63	23.43	22.73	23.35	23.31	25.09	23.66	23.65	23.55	24.24	23.68	22.41	25.13	22.96	22.95	24.35	24.61	22.8	22.69	22.16	22.4	22.35	21.68	20.85	24.32	21.41	23.62	21.25	22.88	23.93	23.87	24.11	22.11	25.14	23.8	21.65	21.6	23.98	23.25	23.66	24.89	23.27	23.5
P12532	23.66	17.76	19.69	19.38	24.43	21.45	22.07	23.28		22.46	22.3	21.88	20.77	23.54	22.28	22.43	22.13	17.16	22.35	22.36	22.3	24.75	24.77	20.6	20.88	19.86			19.24	17.9	21.9	24.02	20.06	22.39	23.8	20.36	24.25	24.44	25.38	25.44	22.24	23.05	23.06	22.05	20.5	23.3	20.27	22.09	21.25
P12544							17.52																			15.97													15.28
P12694	22.48	21.19	20.25	19.96	21.82	20.29	20.51	20.77	18.83	21.09	20.93	19.66	20.51	21.13	22.11	20.16	19.56	20.48	20.98	20.66	20.49	20.78	20.75	21.11	19.35	20.34			19.09			20.79	20.71	17.81	20.44	21.28	21.42	21.63	21.21	21.4		20.53	20.48	19.69	20.94	17.95	17.75	19.49	21.21
P12724	22.53		20.18	20.41		21.26	24.64	24.23	18.95	19.98	19.84	22.32	22.21	19.6	19.4	24.03	22.77	21.68	22.03	23.14	23.06	22.84	20.51	19.25	18.45	24.83	20.97	21.23	19.1	22.81	21.82	23.36	21.57		23.95	19.78	20.59	20.37	23.98	20.85		19.96	19.42		19.81	20.21	21.57	18.21	23.69
P12757												13.5							12.65					14.16
P12814	22.51	23.68	25.23	25.13	22.96	24.14	21.35	23.7	24.82	23.69	23.72	23.78	23.41	23.63	24.36	23.98	23.53	23.53	23.47	23.77	23.7	23.08	22.51	24.11	25.06	23.4	24.33	24.31	24.33	23.2	23.12	22.71	23.44	23.95	22.95	22.69	23.09	23.18	22.14	22.86	22.3	23.33	23.24	23.29	23.96	21.9	23.58	23.84	23.52
P12821	18.66	17.2								16.87	18.45	18.95	19.38		18.93	18.48	19.54			19.83	19.87	18.42				19.04				19.2	19.16	18.19				18.84			18	19.01							18.8	18.47	19.01
P12830	22.31	18.57	18.09	18.36	22.2	18.78	20.89	20.78		21.54	21.64	19.75	21.21	22	21.58	21.5	22.56	19.26	19.81	21.48	21.54	21.2	18.9	20.18	19.82	21.22			21.39	18.64	21.77	22.57	21.58	21.76	21.46	21.77	21.48	21.4	22.78	21.42	22.11	22.41	22.38	22.31	21.86	21.11	20.72	20.06	20.36
P12838							18.74					19.22															19.06	19.06			19.67																20.01		17.32
P12882										20.89	20.81																					17.04
P12883						20.35				22.26	22.5																																				23.38
P12931	22.57	19.84	20	20.28	21.33	19.41	20.43	20.97	19	21.46	21.47	20.66	20.15	22.09	20.93	21.3	22.06	20.2	20.67	22.14	22.24	22.13	21.01	21.04	20.51	21.34	20.32	20.36	20.43	20.37	20.31	20.45	20.77	20.95	21.46	21	21.05	20.99	21.17	21.5	21.3	20.5	20.21	21.61	21.76	20.2	20.34	21.39	21.02
P12955	23.34	22.73	20.53	20.7	22.36	21.1	19.92	21.27	19.97	21.27	21.25	21.98	22.43	22.07	21.17	21.64	22.68	22.89	20.55	23.34	23.47	23	22.35	21.7	20.68	22.07	20.7	20.29	21.08	21.2	22.85	20.61	21.85	21.38	21.75	22.75	21.01	21.29	20.47	21.9	21.41	21.26	21.05	21.05	22.44	21.74	22.94	20.75	22.34
P12956	23.19	23.16	21.31	21.1	22.94	21.71	20.59	22.18	20.53	22.16	22.13	22.27	22.52	22.81	22.58	22.93	23.31	22.94	22.45	22.7	22.57	22.45	21.84	22.09	21.33	22.12	22.53	22.49	22.99	23.25	23.16	23.11	23.65	23.92	21.48	21.87	22.36	22.49	21.78	21.33	23.28	23.26	23.31	22.61	23.33	21.83	22.83	22.87	22.78
P13010	22.98	23.21	20.84	21.14	23.07	21.75	20.74	22.34	20.48	22.74	22.53	22.41	22.53	23.1	22.47	23.13	23.23	23.3	22.83	22.57	22.77	22.57	21.67	22.4	21.4	22.78	22.42	22.44	22.93	22.98	23.21	22.95	23.65	23.63	22.9	23.54	23.5	23.67	23.11	22.87	23.34	23.35	23.32	22.71	23.45	22.03	22.72	23.21	23.4
P13051		16.59			17.45			17.69		19.09	18.29		18.21	18.62								18.35	17.55			17.3							19.53		14.88	19.04	17.12	18.16		19.45	19.26	16.05	16.99				18.11		17.4
P13073	23.08	22	20.18	20.25	23.14	22.12	21.44	23.04	20.14	23.06	22.99	22.07	22.86	22.4	23.14	22.36	22.57	21.42	22.43	22.15	22.09	22.25	22.21	21.91	20.51	20.28	20.49	20.34	20.39	20.23	21.04	23.54	21.52	21.98	21.96	23.35	22.85	22.73	24.3	22.67	21.33	22.92	23.06	21.82	22.11	20.23	21.1	20.34	22.08
P13164	24.18	19.69				20.59	22.14	20.31		18.87	19.31	20.81	22.66	21.47		23.32	23.08	20.55	20.39	24.01	23.88	22.98	20.53	20.48	19.96	20.35	21.24	20.81	19.68	23.11	22.44	19.49	23.91	19.78	19.33	20.7	19.11			21.13	20.69	19.53	19.29		21.66	21.21	20.84	21.31	22.84
P13196
P13224
P13284	14.62	14.72										15.14																																					14.5
P13473	22.93	21.99	20.97	21.03	22.09	21.83	19.88	21.92	18.33	22.24	22.21	22.61	21.8	22.3	21.39	22.04	22.55	22.13	22	22.82	22.84	22.21	22.07	21.22	20.92	22.32	21.88	21.5	21.61	22.08	21.83	21.19	22.4	22.18	22.25	22.17	22.19	22.4	21.76	22.67	21.31	20.85	20.83	22.02	22.31	21.65	22.6	22.43	22.41
P13489	23.44	23.64	23.63	23.58	23.23	23.33	22.66	23.39	22.77	23.22	23.28	23.92	22.88	23.49	23.37	22.95	22.92	23.94	22.72	23.57	23.64	23.89	23.3	23.64	23.3	23.81	22.04	22.02	22.35	22.16	22.4	22.98	23.07	22.46	23.78	23.2	23.12	23.07	23.7	23.67	21.92	22.81	22.77	22.77	23.17	21.29	22.96	23.38	23.91
P13497																												18.55
P13498			17.68				17.95				17.25	18.18				16.28	16.74					16.91																							17.98		18.99
P13521									19.37																							19.29		18.7					18.23			18.97	19.31
P13569	18.44							18.35					17.7	19.51		17.16	19.76			18.78	18.8	18.99													18.1	19				19.78	18.06				19.34			17.03	17.74
P13591			19.09	18.9		17.89		19.55	20.78																18.66				19.8			19.91							19.5			20.62	20.57
P13611	20.8	22.69	22.31	22.44	19.74	24.39	20.84	21.95	20.6	23.14	23.15	20.79	22.4	21.64	22.62	22.86	22.98	22.52	23.36	24.38	24.39	22.37	19.3	24.87	21.76	21.91	21.48	21.33	21.85	21.59	19.61	20.31	21.52	21.52	21.01	21.04	21.09	21.18	20.08	22.7		20.73	20.63	23.52	23.7		20.11	21.75	22.73
P13612						14.9								16.32				17		16.05	16.85	16.64		17.48		17.95			17.5	18.5		17.76	16.74	17.74								16.92	17.93		16.47			16.32	16.82
P13637			16.51						17.02																																	16.85	17.05
P13639	24.59	24.8	22.09	22.43	24.46	23.49	23.59	23.27	21.35	24.61	24.55	24.38	23.93	24.7	23.96	24.76	24.81	24.66	24.44	24.15	24.31	24.92	24.44	23.62	22.65	24.3	24.56	24.64	24.24	24.7	24.82	24.57	25.32	25.53	24.16	24.77	24.65	24.55	24.6	24.58	24.65	24.59	24.62	24.34	24.21	24.46	25	24.33	24.8
P13645	22.21	22.33	21.91	21.8	22.12	22.14	20.5	22.31	20.76	24.3	24.06	22.29	22.81	23.76	22.18	24.51	24.26	22.38	21.52	21.63	21.65	22.15	20.45	21.44	22.09	20.88	22.75	22.78	21.89	22.93	21.27	21.51	21.51	21.59	22.48	20.72	21.93	21.94	22.3	20.73	23.57	21.14	21.03	20.97	21.73	22.06	21.68	22.62	21.71
P13646	20.91	19.76	19.16	18.99	20.97	19.08	21.15	19.73		22.53	22.47	20.94	20.27	20.03	20.97	20.7	21.15	22.54	18.6	21.75	21.56	19.18	21.9	20.99	19.85	21.45	19.04	17.18	20.62		19.04	19.25	21.3	21.14	23.8	20.86	22.75	20.61	17.97	22.11	22.22	18.98	19.05	20.98	21.17	20.39	21.29	21.6	20.04
P13647	20.41	24.58	20.02	20.28	20.4	19.97	21.55	19.71	19.7	23.07	23.09	23.89	20.74	21.88	20.58	22.35	21.85	21.75	19.12	22.34	22.08	20.31	19.91	20.05	20.13	18.89	22.14	22.06	19.4	22.03	20.61	19.58	19.4	19.57	19.8	18.51	17.43	19.44	18.9	19.27	20.17	18.37	19.24	19.27	19.01	18.75	22.82	20.56	20.17
P13667	23.86	23.16	20.81	20.72	24.24	23.09	23.16	22.8	19.38	22.99	22.93	22.82	22.67	22.84	23.09	23.58	23.77	23.89	23.37	23.7	23.78	23.9	23.85	22.59	20.92	22.09	22.75	22.74	22.78	23.35	23.5	23.89	23.39	23.3	22.87	23.21	23.96	23.96	23.85	23.8	23.47	23.85	23.78	24.19	24.33	22.72	22.77	23.11	23.41
P13671	18.98	18.94	18.02	17.94		19.8	19.31	20.06				19.4	20.48	19.45		19.87			22.02				17.86	18.25			20.4	20.32		20.25	18.78					16.45										19.7
P13674	19.27	20.76	17.64	17.75	19.3	20.42	19.97	18.68		21.63	21.53	22.03	19.37	20.63	18.21	20.25	19.81	21.07	21.92	19.55	19.68	19.41	20.51	19.53		19.46	21.72	21.66	19.37	19.37	20.57	19.24	20.51	20.52	18.94	19.37	18.9	18.88	18.92	19.27	20.09		18.24	19.52	19.94	20.22	21.29	19.61	20.58
P13686	20	20.6		19.24			22.28				19.25	20.43		20.49		19.77	20.78	20.31		20.75	19.44		18.93			19.96				18.05		19.78	19.19		19.73				19.23			19.32			18.48		20.04	19.95	19.79
P13688	22.62					21.71	22.15			20.79	20.78	20.36	22.85	21.18		21.35	21.66	19.04	22.24	22.14	22.09	23.25	21.54	20.1			20.78	20.93	20.72	20.95	22.36	21.89	21.51	19.51	21.53	21.41			20.88	22.26	20.9	20.88	19.99	20.18	20.33	20.84	19.8	20.38	21.04
P13693	22.27	22.11	20.28	20.26	22.02	21.33	21.36	21.3	20.26	22.05	22.08	21.88	21.34	22.06	21.25	23.09	22.75	22.44	22.93	21.96	21.75	22.92	21.5	21.04	20.75	21.87	21.03	21.02	20.25	21.06	21.28	20.56	21.66	20.96	20.73	21.61	21.25	21.33	20.84	22.69	20.15	20.57	20.46	21.17	21.04	20.34	21.4	19.97	22.22
P13716	19.19	16.86	18.83	19.12	18.38	18.38	19.38	19.68	19.2	19.41	19.32	18.82	18.79	19.58	19.2	18.99	19.33	18.99	17.49	18.66	20.2	18.57	18.23	18.44	19.2	19.51	18.29	18.32	18.06	18.95	18.23	19.15	16.58	19.27	19.17	19.83	18.8	18.89	20.24	17.08	18.32	19.29	19.72	20.28	19.14	19.29	18.39	18.9	18.68
P13727	21.14		20.76	20.94	21.12	21.43	23.63	23.08				17.95	19.45	18.74	18.05	22.31	21.36	21.67	19.97	21.37	21.66	21.62		21.11	19.75	24.5			20.06	20.29		20.87	19.76		25.84	18.45	23.33	23.33	21.48	20.73									24.32
P13747	19.89		20.12	19.46		19.48	18.09	19.26		18.82		19.96	19.36	18.38	19.8	18.64	19.28			18.75	18.85	19.11	18.06	19.11		19.78			18.56	19.63		18.66	18.23					19.85	19.52		19.39	19.19	19		18.49		19.34	18.57	16.96
P13762	19.55	19.98										20.38					18.81			20.69	20.52		17.97	19.98		20.57			18.36	18.97		18.8	18.52						19.22		17.18	18.86	18.74	18.48	19.17	14.8	19.86	19.72	20.47
P13765
P13796	21.86	22.93	22.35	22.41	21.23	22.57	22.18	22.64	18.92	22.01	21.94	24.54	22.87	20.57	21.17	22.04	22.17	23.34	21.85	22.93	22.84	23.21	21	22.4	21.26	24.18	23.06	22.96	22.13	23.66	23.46	22.12	22.75	22.39	22.83	22.09	21.38	21.46	22.16	22.56	20.43	22.55	22.5	20.97	22.3	21.28	24.07	22.09	23.97
P13797	20.68	20.12	18.99	18.99	21.05	21.38	19.42	19.72	17.97	20.98	20.91	20.95	20.88	20.29	20.7	20.96	20.79	20.46	20.91	20.81	20.73	20.88	20.03	21.25	18.23	20.12	20.5	20.51	20.46	19.66	20.23	19.97	21.24	21.07	19.67	19.95	19.81	20.44	19.25	20.58	19.7	19.99	19.8	20.48	21.17	19.65	21.14	21.09	20.93
P13798	21.47	21.34	19.93	19.88	21.83	21.11	21.79	21.57	18.46	21.43	21.39	22.12	21.8	22.05	21.69	21.07	20.81	21.36	20.67	21.06	20.94	22.64	22.43	20.76	20.42	21	20.82	20.5	20.3	20.38	20.88	21.54	22.04	21.13	21.49	22.41	20.66	20.51	21.69	22.34	21.2	21.3	21.17	21.76	21.2	21.82	21.92	21.52	22.04
P13804	23.37	22.25	20.51	20.51	22.99	22.52	21.02	23.03	19.68	23.05	23.05	21.98	22.59	22.93	22.78	22.29	22.75	22.33	22.42	22.33	22.27	22.27	23	22.07	20.28	21.6	20.51	20.37	22.37	21.3	22.68	23.66	22.23	23.08	22	22.94	22.51	22.71	23.49	22.56	23.82	23.25	23.29	23.24	22.12	22.04	21.63	22.48	21.87
P13805																																															19.94
P13807	19.53	19.59	19.45	19.25	19.8		20.08	18.77	19.26	19.87	20	20.63	19.35	20.09	19.07	19.16	19.45	19.22	19.9	19.18	19.26	19.91	19.66	17.91	19.21	19.26	20.31	20.14	19.95	18.92	20.41	19.33	19.98	19.83	19.66	19.59	19.4	19.65	19.67	19.64	18.64	18.83	19.29		19.38	19.29	20.4		20.22
P13861	22.52	21.77	21.51	21.42	22.38	22.28	22.05	22.62	21.32	22.59	22.56	21.47	22	22.12	22.79	21.93	22.51	21.82	20.71	22.2	22.22	22.37	22.13	22.26	21.42	21.05	20.5	20.42	21.99	21.27	21.38	22.63	22.23	22.22	22.27	22.49	22.39	22.47	22.99	22.61	21.82	22.62	22.59	21.43	23.24	21.38	21.04	21.93	22.26
P13929										20.27	20.45			20.5																																			18.05
P13942		20.14	18.78	21.06					21.19			18.81	20.36	21.34	20.73	20.53	20.06	23.85	24.42					24.49	21.41	22.83				21.62		20.98										21.37		21.56				17.4
P13984	20.09	20.39	18.05	17.85	19.89	18.41		19	17.48	20.08	19.79	19.47	19	19.99	19.48	20.67	20.68	19.98	19.88	19.57	19.47	20.47	18.91	18.66	18.43	20.12	19.05	18.83	18.61	19.12	19.63	19.56	20.25	19.98	19.54	19.61	19.73	19.88	18.58	20.42	19.37	19.59	19.4	18.54	19.87	19.17	19.17	18.59	20.1
P13987	20.56	19.6	20.67	20.47	17.61	19.99	19.61	20.76	21.02	19.12	19.26		19.16	17.86	19.65	18.94	19.91	19.05	19.2	19.24	19.21	19.55	19.7	19.96	20.01	19.68	18.27	17.97	19.06	19.51	19.48	19.46	17.8	18.77	19.81	19.85	18	17.99	19.16	20	16.29	19.37	18.97	20.19	19.18	18.3	18.87	18.59	19.78
P13995	20.51	20.93			19.31							20.51			20.72	18.96	17.64	19.43	19.49			20.76	19.94			19.61					17.35		20.12	19.03	19	19.07	20.69	18.98		19.89						17.89	19.95	18.85	19.01
P14091					20.75		18.97									21.09	19.79		20.94			19.92												20.61										25.27
P14174	24.93	24.63	22.69	23.51	24.51	24.64	24.5	24.49	24.32	25.57	25.41	23.79	24.96	24.93	23.26	24.87	24.79	23.9	24.97	24.5	24.76	24.09	24.9	24.74	23.6	24.04	23.18	23.26	23.84	24.01	23.76	23.47	24.51	24.69	24.67	25.26	25.03	25.06	23.27	24.71	24.42	23.94	23.82	23.99	24.47	24.55	23.83	24.54	25.03
P14207			21.06	20.97				20.62																								20.12
P14222		19.37					17.38					17.74														19.57																							18.6
P14314	23.32	23.6	21.82	21.67	23.55	22.86	21.07	22.69	20.99	23.44	23.4	22.73	22.82	23.25	23.18	23.82	24.07	23.45	23.21	23.04	22.93	23.23	23.19	22.8	21.46	22.2	22.89	22.88	23.24	22.92	23.87	23.75	23.36	23.24	22.45	23.04	23.23	23.26	23.58	23.16	22.77	23.5	23.52	23	23.14	22.75	22.67	22.79	23.2
P14316	16.59	16.94			18.02			17.68		17.42		17.94			17.85	17.87	18.14			16.81	17.41	18.18		16.88					16.91				18.42	18.18		18.17		18.13	17.33	18.54		18.48	18.27	18.28	18.07				18
P14317	18.47	20.81	20.52	20.42	18.92	20.88	21.03	20.49		18.51	18.28	21.22	19.69		20.17	19.43	19.85	21.02	18.35	20.75	20.66	20.29	19.04	19.64	19.33	20.63	20.95	20.81	20.3	22.23	20.51	20.32	20.34	20.18	18.71	20.63	20.33	20.26	20.49	18.33	18.58	20.6	20.63	18.92	20.15	18.47	20.84	19.47	21.18
P14324	22.61	21.78	19.78	19.44	23.71	20.97	22.1	21.61	18.78	21.67	21.46	21.37	22.36	21.7	21.56	22.83	22.51	21.61	22.6	21.72	21.65	22.48	24.09	21.6	19.67	20.52	20.48	20.61	21.35	20.24	21.77	21.32	21.16	21.64	21.99	22.46	22.78	22.99	20.72	22.05	21.38	21.1	21.18	22.07	21.65	22.84	21.29	21.23	21.56
P14373	15.3																	15.78
P14384			17.1																																				18.15			17.57	18.18
P14406	22.46	22.63	20.63	20.61	21.67	20.01	21.7	21.46	20.05	21.61	21.77	22.35	21.51	22.13	21.49	20.92	21.19	21.76	21.43	22.28	22.34	21.59	22.22	22.47	19.99	21.54	21.12	21.12	22.2	21.2	22.19	22.91	21.04	22.84	21.67	21.93	21.76	21.91	23.25	20.25	21.66	22.83	22.74	21.3	21.22	21.74	22.24	21.55	20.42
P14410							18.9	20.29				19.27																						19.21									17.9				19.12
P14543	21.33	22.83	23.77	24.12	21.59	22.52	22.69	23.45	22.89	22.53	22.54	21.73	21.95	23.34	22.5	22.45	22.24	23.2	21.88	21.6	21.59	22.73	20.11	22.64	24.25	23.33	22.05	22	22.39	21.5	20.63	22.22	20.46	20.92	22.78	20.68	21.41	21.6	21.61	21.76	20.89	22.19	21.87	21.7	20.94	20.48	20.33	21.48	20.79
P14550	22.5	23.87	22.14	22.08	23.5	23.35	23.27	23.08	21.6	23.14	23.14	23.43	22.92	23.11	23.63	22.63	22.8	23.65	22.13	23.03	22.97	22.77	24.18	22.62	22.03	22.52	22.17	22.02	22.52	22.98	22.73	23.26	23.4	23.94	22.95	23.75	23.09	23.23	23.52	22.81	23.11	23.44	23.39	22.86	23.53	22.92	22.99	22.7	23.91
P14555																										16.14									19.04												18.36
P14598		17.91	18.91	18.77	15.43	18.48	19.45	18.18		16.8		20.71	18.71			17.98	17.64	18.6	17.49	18.01	17.87	18.58	16.44			19.21	20.52	20.56	17.95	19.82	20.78	18.43	18.44		18.38	18.27	18.23	17.37	17.56	18.47		17.66	17.74		17.66	17.78	21.09	18.69	19.06
P14618	25.73	26.37	24.55	24.59	25.73	25.65	24.15	23.59	23.45	26.25	26.21	26.83	25.39	26.7	24.84	25.74	25.75	26.41	26.26	25.83	25.88	25.7	26.49	25.27	24.48	25.41	25.58	25.41	24.45	24.77	26.12	24.84	25.54	25.79	25.52	25.33	24.97	24.98	24.97	25.16	25.64	24.7	24.71	26.48	25.77	25.27	26.22	25.64	26
P14621			18.54	18.98		18.91		19.24		18.94	18.87				19.54	18.65	18.95	19.34		18.94	18.72			18.87	19.12	19.02			19.45	19.62	19			20.08			18.42	18.67		19.37	18.72	19.02	19.06		18.31			17.72	18.52
P14625	25.01	25.08	22.62	22.6	25.36	24.56	22.8	24.3	21.57	25.01	25.02	24.96	24.2	24.98	24.63	24.52	25.16	25.74	23.98	24.52	24.32	24.87	24.14	23.94	22.31	24.43	23.93	23.82	24.33	24.89	24.66	25.1	25.23	25.05	24.5	24.58	25.12	25.05	25.44	24.84	24.56	24.81	24.8	24.24	23.52	23.52	24.67	24.56	25.09
P14635	17.04	17.43			17.4		17.71			16.92		17.62		17.6	17.08	16.88	17.86	18.25		18.21	17.9	18.67	18.81			17.94							18.4	17.2						18.38							18.69	19.03	18.27
P14649	21.17	20.08	22.6	22.77	21.05	21.29		21.45	20.77	21.76	21.64	21.45	20.97	20.72	21.56	21.11	21.11	21.19	20.52	20.92	21.06	21.13	21.02	21.72	22.47	21.98	20.38		21.25	20.11	20.11		20.79	20.48	22.12	22.24	21.47		19.33	21.75	19.95			20.6	21.07	20.19	19.65	21.31	21.39
P14672			17.01	16.99																					17.14
P14678	23.14	23.17	20.98	21.05	23.33	21.43	22.56	22.49	19.32	23.29	23.19	22.71	22.04	22.98	22.58	22.7	23	23.2	22.45	22.88	23.13	23.06	23.24	22.6	21.51	23.63	21.59	21.61	22.06	21.86	22.59	21.64	23.13	22.56	23.76	23.62	23.89	23.97	22.49	23.82	22.51	21.93	21.8	22.01	22.98	22.57	22.83	23.12	23.37
P14735	20.85	20.47			20.47	19.7	20.17	19.84		20.43	20.32	20.28	19.94	20.33	19.98	20.38	20.18	20.07	20.42	20.01	20.13	20.88	20.91	20.2		20.49		19.93		18.34	20.15	20.02	20.91	20.52	20.88	20.22	20.63	19.91	20.07	20.4	19.91	19.47	19.56	20.08	20.54	20.12	20.56	20.83	20.87
P14770
P14780	19.36		17.34	18.23	18.24		21.86	19.75		17.17		23.89	21.6	18.9		19.87	19.81	19.23	19.08	19.35	19.76	21.91	20.22			19.68	23.33	23.39		20.75	23.24		19.35		20.16	19.1	17.65	18.12		22.31	18.28				17.68	22.07	24.32	19.01	19.59
P14854	22.22	22.92	21.48	20.96	23.85	22.1	23.29	23.53	19.85	23.5	23.44	22.05	23.49	21.86	23.81	22.74	23.29	21.75	22.95	22.42	22.43	22.29	22.35	22.59	21.04	21.58	21.1	21.26	22.53	21.92	22.71	24.39	21.85	23.6	22.84	22.66	23.62	23.53	24.12	22.49	21.82	23.78	23.75	23.06	23.29	22	22.3	21.58	22.47
P14859	19.61	19.2			19.28	18.42	19.1			17.76	18.4			19.71	18.77	19.77	19.06	19.95	19.24	19.3	18.17	19.41							19.69	19.07	20.24		19.89	19.68	17.23		19.02	19.09		19.15	19.29	19.95	19.24	19.11	19.12				18.83
P14866	23.68	23.76	21.95	21.65	23.74	22.33	22.21	22.91	20.51	23.55	23.58	23.02	22.67	23.4	23.37	23.52	24.02	23.66	22.73	23.16	23.15	23.33	22.32	22.65	21.62	23.29	22.26	22.26	22.54	22.86	23.33	22.5	23.5	23.27	23.06	23.19	23.45	23.47	22.6	23.2	22.66	22.64	22.64	22.49	23.25	21.75	22.97	22.57	23.18
P14868	22.78	22.38	20.11	20.12	22.45	21.12	19.72	21.36	19.3	21.62	21.61	21.83	21.7	22.73	21.92	22.57	22.62	22.32	22.62	21.83	21.99	22.36	21.47	21.32	20.5	22.07	21.75	21.78	21.75	21.43	22.66	21.63	22.69	22.1	21.17	21.6	21.91	22.19	21.25	21.55	22.28	21.86	21.79	21.88	22.09	21.31	22.3	22.52	22.11
P14902		17.47										22.63					17.62									18.4				17.37			20.58														22.5		22.31
P14923	22.82	21.74	19.34	19.43	22.75	20.82	21.84	22.06	19.36	22.44	22.43	21.57	21.69	22.02	21.98	22.27	22.35	21.94	22.31	22.16	22.14	22.08	22.47	22.15	20.42	21.22	19.87	19.95	21.36	19.48	21.58	22.84	22.21	21.89	22.77	23.07	22.76	22.77	23.22	22.78	22.52	22.37	22.41	21.9	22.2	20.39	21.47	21.83	22.7
P14927	22.46	20.9	19.56	19.96	21.55	21.47	18.84	21.32	20.31	22.1	22	21	22.09	21.15	19.54	21.05	21.5	20.32	21.39	20.61	20.64	20.73	21.26	20.66	19.7	19.06	19.4	19.05	20.56	18.6	20.17	22.87	22.07	21.49	20.91	22.79	21.39	21.33	23.05	21.88	20.09	22.3	22.22	20.5	21.22	20.27	20.41	20.57	21.85
P15088			22.17	22.18			20.8	22.92		19.13	18.77	19.88	18.64			19.66	18.16	22.2	19.73	20.22	19.77	18.08			19.47	21.64				22.89	19.72	23.11	19.27		22.55		18.95	18.93	22.92	18.49		22.98	22.93	19.03	19.26		22.06	16.98	20.5
P15090		18.89	18.18	18.48	18.58	17.07		21.45	19.85	20.16	20.32		19.03	19.83	19.96	19.37	19.37	20.77	19.87	19.55	19.86	20.93	19.27	20.67	20.38	19.25	19.34	20.99	20.76	20.12	19.55	21.69	19.49	18.97		18.85	19.91	19.93	20.88	19.23	18.92	20.78	20.67	19.14	18.91	21.35		20.95	19.37
P15104	19.44	20.93	19.73	20.16	19.39	19.85	19.92	18.93		19.9	19.69	21.31	20.35	19.98	19.57	19.12	19.71	20.55	20.33	19.85	20.24	20.01	19.89		18.77	20.22	19.94	19.85	18.66	19.33	20.43	19.47	20.42	20.88	19.8	20.65	19.42	19.18	19.69	19.85	19.65	19.51	19.2	20.05	18.66	20.23	20.67	20.43	20.34
P15121	17.82	20.97	20.51	20.42	19.31	20.99	21.19	19.59	21.04	16.01	17.4	21.11	18.95	18.94	19.08	19.26	20.68	21.17	18.72	20.95	21.02	19.22		19.88	19.82	17.85	20.89	19.72	20.49	21.25	22.8	21.3	20.28	20.89	17.41	17.08	18.26	18.9	19.35	17.28	18.91	21.89	21.86	21.21	21.03		20.99	20.92	19.94
P15144	17.88	19.1				17.54	20.68	18.7		18.61	18.93	19.02	18.3	18.8	18.58	18.02	19.03	19.57	17.98	19.68	19.82	20.16		18.8		19.39	20.48	19.67	17.83	16.95	19.74	22.2	21.05	19.37	17.84	18.22		17.15	21.89	18.67		19.44	19.27	19.53	17.63		19.17	17.7	21.84
P15151	20.08	19.11	19.09		20.37					20.29	20.23	19.41		21.14			20.87	20.05				20.3	20.54			19.87						19.85	21.18	20.15	19.62		19.95	20.2		19.67	20.12		19.89		19.53		19.43		18.87
P15153	18.87	18.79	20.09	20.46		20.42	21.45	20.03		20.6	20.41	22.7	20.73	19.02		19.18	20.08	21.03	18.77	19.95	20.33	20.66	19.28	18.91	18.21	21.08	22.12	22.04	20.38	23.23	22.6	20.69	21.13	21.06	19.53	21.19	16.96	16.54	20.09	20.6		21.32	21.55	19.98	19.18	19.85	22.73	20.21	21.59
P15170	21.77	20.59	19.47	19.37	20.7	19.85	20.21	19.86	18.69	20.69	21.6	20.35	21.84	20.81	20.75	20.44	20.62	21.95	19.81	20.83	20.06	20.79	21.88	20.6	18.61	20.3	20.95	20.09	20.68	20.27	20.41	20.23	20.89	20.7	19.87	21.63	20.82	20.56	20.83	20.87	20.36	21.03	20.48	21.65	20.15	21.57	21.51	20.32	20.5
P15289	19.91	19.86			19.55	19.68	19.64	19.96		18.65	19.61	18.82	19.68		19.09	18.46	17.14	19.35	16.55	19.25	19.2	19.31	20.27	19.88	19.02	19.92	17.52	18.97	18.66	17.69		20.71	19.35	19.39	19.74	18.13	18.85	19.46	20.79	17.89		20.03	19.9	17.7	19.73	19.57	19.12	20.44	19.89
P15291	20.9	18.08			19.74	18.56	19.06	19.44		19.39	18.57	19.1	20.46	19.26	20.41	20.55	19.95	19.69	21.66	19.81	20.15	20.25	21.39	18.92		18.45	17.13	17.24	17.85		18.88	19.51	18.98	18.31	19.7	21.49	19.72	19.72	19.79	20.54	18.94	19.64	19.56	18.91	19.46	20.34	19.36	19.06	19.75
P15309	16.74				16.16																						15.63	16.84				16.92										18.49	18.47			15.63		18.18
P15311	23.55	23.1	21.47	21.7	24.9	22.18	23.73	23.01	20.16	22.77	22.79	23.92	21.82	22.85	23.13	23.65	23.72	23.61	23.04	22.93	22.87	24.23	22.67	22.18	21.57	23.45	21.91	21.82	22.45	23.27	23.26	23.63	23.49	23.76	24.06	22.67	24.35	24.55	23.8	24.49	23.45	23.21	23.19	24.24	22.99	23.25	24.01	24.26	23.32
P15313			20.4					20.21																								20.16
P15328
P15336					17.15					17.36				16.17																17.25	17.08						17.11	17.54
P15374	23.16	22.47	20.43	20.32	22.36	21.49	21.62	21.43	19.1	21.88	21.91	21.45	22.49	21.54	21.85	23.23	23.18	21.33	22.8	22.44	22.27	23.1	22.23	21.33	20.46	21.84	20.13	20.04	20.43	20.55	22.5	20.4	21.46	20.93	21.79	22.54	21.03	20.95	21.82	22.44	20.78	20.32	20.09	20.79	21.69	20.51	20.71	20.48	21.95
P15408		18.97			17.81					17.14	17.42						18.58																18.13	17.91				16.61			18.52				17.04
P15428	18.94						18.99					23.49					18.9	18.59		16.18											17.99	21.68		18.52		17.43			22.04		22.98	20.66	20.59	17.93			23.31
P15498		18.05		17.84		18.04	19.6	18.36				19.53						17.87		17.77	17.98	18.25		17.53		18.57					18.79				18.59	17.71			18.71	17.65		18.46	18.38				18.42		19.6
P15502			18.23			21.61		19.7	18.37						21.11					18.41	19.46	18.02		21.09		18.55			21.57	19.02				19.03	18.58		17.38	18.1		18.75			17.39		17.71				18.09
P15529	20.16							20.03																						18.64	21.36	20.56		20.35		20.21					20.05		20.55	20.59					20.23
P15531	23.15	23.69	21.03	20.9	23.48	21.81	21.51	21.69	20	22.04	21.84	22.56	22.88	22.75	22.03	22.91	23.57	23.2	22.32	22.59	22.65	23.18	21.85	21.34	20.08	21.21	21.9	22.34	20.92	22.24	23.96	21.93	23.57	23.13	21.8	23.57	22.95	23.3	21.83	23.2	22.18	22.23	22	22.54	22.33	21.42	22.96	22.17	22.92
P15559	21.57		18.88	19.05	21.93	20.4	19.14	20.4		19.42	19.18	18.98				19.39	21.12			20.78	20.83	21.02		19.47	20.48				18.02	18.06	21.42	19.26	17.83		18.79		21.25	21.46	20	21.58	21.77	19.31	18.77				19.12	21.64	18.31
P15586	20.9	20.88	18.48	18.03	19.37	19.56	19.39	19.36		19.86	19.66	20.43	20.06	20.24	19.24	19.62	20.77	20.07	19.19	20.77	20.29	20.96	19.23	19.04	18.21	18.91	20.46	20.41	19.27	20.53	20.31	19.57	20.5	20.45	19.2	19.47	19.47	19.26	19.35	20.96	20.58	19.27	19.38	19.69	20.05	19.49	20.71	21.05	20.54
P15692																											18.65	17.81						19.11
P15735	15.62	16.52					16.7	17.12				17.3	16.49	17.35	16.98			16.83	16.09	15.35		17.19	17.6	16.36		17.02						16.77				18.52			15.64				16.22						17.71
P15848		17.58			19.42	18.23	19.01	19.11							20.21	18.17		16.98		18.27	18.31			19.12		18.49	19.26	18.84				18.59			18.53		20.35	20.17		17.42		18.49	18.3		18.62		18.01		18.22
P15880	24.2	24.13	22.01	21.84	24.16	23.09	23.75	23.15	20.57	23.95	23.9	23.93	23.06	24.29	23.61	23.91	24.18	23.95	23.42	23.49	23.48	23.98	23.49	23.05	21.97	23.95	23.03	23.3	23.31	23.29	23.67	23.61	24.33	23.99	23.85	23.69	23.94	23.97	23.5	23.82	23.48	23.44	23.44	22.93	23.45	23.67	23.76	23.82	23.74
P15907	18.95							18.44						18.71		17.94	19.58	17.12		19.96	19.82	18.97	18.41						17.11	18.33	18.86		17.12			16.3				18.74					18.75
P15924	22.41	22.48	16.53	19.98	22.6	20.05	21.78	21.88		21.84	21.87	21.86	21.69	21.86	22.09	22.3	22.41	22.27	22.17	21.75	21.87	21.26	22.45	21.7	19.99	20.4	19.77	19.94	20.94	19.49	21.06	22.34	21.86	21.03	22.63	22.99	22.46	22.41	23.13	21.92	22.26	21.69	21.79	20.81	21.96	20.92	21.54	21.69	21.7
P15927	18.93	20.35	17.58	16.8	19.43	18.54	17.39	17.78	17.06	18.98	19.13	19.2	17.64	19.13	19.13	18.92	19.03	19.64	19.06	19.01	19.19	18.8	18.87	17.33	17.23	18.97	17.98	17.94	18.57	19.67	17.37	17.67	19.33	18.38	18.56	18.89	18.98	19.48	19.23	18.67	18.06	18.69	18.73	16.94	18.17		18.43	17.75	19.62
P15941	20.04				19.29	19.63	17.38	18.1		20.18	20.19	18.84	19.36		19.74	19.01	18.36		19.99	16.92	17.07	22.22	20.34									18.25	19.89		16.66	17.99	17.93	17.81	17.82	21.95	20.23		18.22	21.02		21.93	18.92	19.44	19.26
P15954					21.28					19.16	20.27		20.74		20.62						18.87			19.29					20.11			22.14		20.12	19.55	20.99	20.99	21.26	21.89			22.15	22.27	20.23	20.27		19.2		20.03
P16035		18.25				19.52				19.26	18.86	18.82	19.61	19.27		18.2	19	19.74		18.17	19.26	18.76		19.02		17.87	19.89	20.21	19.65	19.8	19.74									18.18								19.39
P16050							19.1	17.66								17.89										19.42						18.91			20.05		19.2	18.73	18.76									19.5	19.34
P16070	21.92	23.35	22.94	22.97	22.68	22.35	23.48	23.01	22.37	22.84	22.86	22.36	22.61	22.53	22.97	22.31	22.87	22.94	22.22	23.04	23.04	22.8	22.35	22.27	22.68	23.19	22.75	22.73	21.59	23.15	22.78	22.51	22.83	22.55	22.86	21.33	22.5	22.73	22.29	22.28	22.23	22.59	22.56	22.2	22.85	21.95	22.34	22.89	23.73
P16083									18.06			20.32																				19.41							18.65	18.16		20.49					19.49
P16104	22.9	20.59	21.86	22.46	22.75		21.79	22.82	21.14	22.54	22.45	20.08	20.35	20.98	21.83	20.81	21.37	21.61	22.4	20.1	23.16	23.49	23.16		21.48	22.84	20.83	21.39	22.67	22.79	22.91	21.65	21.52	22.89		22.1		22.43	20.37	22.21	21.54	21.35	21.94	20.81	21.2	21.59	21.34	20.81	22.04
P16112		18.09											16.91									18.48		17.92			19.5	19.54												17.45
P16144	21.79	20.99	19.52	19.29	23.44	20.85	22.26	21.83	17.87	21.08	21.16	22.48	19.94	21.33	21.19	21.77	21.75	20.22	22.08	21.84	21.87	22.61	22.25	20.88	20.04	20.66	19.08	19.03	19.71	19.47	20.88	21.55	21.81	21.09	22.66	21.11	23.1	23.14	22.43	22.96	21.55	21.24	21.24	22.23	21.33	20.58	21.83	20.83	22.08
P16152	22.59	22.28	22.42	22.37	22.46	23.29	22.23	22.69	22.32	22.28	22.19	23.04	22.74	22.28	24.18	22.56	22.73	22.7	22.46	22.63	22.8	23.61	22.82	22.62	22.56	21.76	21.54	21.62	22.26	22.14	22.11	23.63	23.1	23.96	22.65	23.31	21.93	22.26	23.28	23.31	21.62	23.67	23.73	24.13	23.79	22.2	22.95	23.31	23
P16157					18.4		18.7							18.76		18.38	18.19	19.02		17.39	18.05	16.38				17.17				17.16		14.71		15.22	18.76		17.24	17.07		18.28	18.24
P16219	20.98	19.48	20.81	20.87	20.67	20.92	21.64	22.39	19.66	20.78	20.73	20.73	21.3	20	22.99	19.37	19.61	20.18	20.38	20.13	20.07	21.7	22.54	21.28	21.23	20.02			20.72	19.72	18.87	24.25	21.85	22.09	22.08	22.5	20.91	21.15	24.53	22.51	23.19	23.72	23.7	22.12	21.95	20.75	20.05	22.19	21.9
P16220	19.87	20.49			21.04	18.73		20.45		20.89	20.97	19.68		19.84	19.79	19.67	20.59	20.89		19.63	20.7					20.15				18.05	18.55		20.26		20.38	20.37	20.95	20.68	20.24	20.6					19.63		20.05		20.64
P16278	21.34	20.9	19.4	19.32	20.73	20.63	19.74	20.52	17.74	21.22	21.15	20.89	20.99	21.33	20.7	20.34	21.17	20.22	18.82	21.33	21.25	21.47	19.62	21.09	19.38	19.94	20.43	20.3	21.09	20.33	21.15	21.18	21.15	20.83	20.33	20.95	20.32	20.39	20.96	21.54	20.79	21.1	21.01	19.73	21.67	19.98	20.86	21.8	20.82
P16284		19.33	20.85	20.78		19.71	21	19.4				18.62		19.38	19.57	19.44	19.84	20.22		19.26	19.3	20.66		19.03		21.24	19.91	19.71	20.25	20.66	19.27	19.68	18.04	19.71	19.28			19.01	18.44		18.81	18.2	19.5				19.46	19.43	19.81
P16298		19.59	19.37	19.27	19.22	19.06	18.8		19.51	19.38	19.42		17.92		19.11		18.56			18.75					18.9			16.89				19.41		16.94	16.99				19.89	19.02			18.6		17.94		18.46		19.8
P16333			19.34	18.88	20.06	19.83			19.35	20.22	19.76	19.66		19.62	19.96	19.66	20.34	20.01	19.51	19.97	20.11	20.4		19.8	19.12	19.96				19.31	19.21	19.8		19.78	19.99		19.67	19.78	20.22	20.34	18.41	19.73	19.5	19.52				19.66	20.03
P16401	25.52	25.08	23.21	23.27	25.27	23.59	25.72	24.41	18.94	25.45	25.38	25.38	23.99	25.08	24.97	25.42	25.44	25.09	24.46	24.45	24.46	25.22	24.74	24.31	23.43	25.71	24.17	24.44	25.13	25.79	25.5	24.72	25.32	25.6	25.56	24.98	25.71	25.73	24.53	25.28	24.41	24.61	24.35	23.17	25.42	24.76	25.45	24.34	25.21
P16403																		21.06						19.76						21.71											21.17					18.68
P16422	22.96	21.23	18.16	17.52	23.2	19.92	20.99	21.24		21.26	21.33	20.7	21.12	21.76	21.72	21.92	22.84	20.27	21.18	22.14	22.01	21.57	21.66	20.89	19.92	20.37	19.37	19.21	21.2	20.05	22.34	23.22	21.84	22.21	22.17	21.63	21.88	21.94	22.85	21.42	22.19	22.21	22.33	20.7	21.37	21.51	20.99	20.98	21.29
P16435	22.05	21.29	19.95	20.31	21.91	21.06	21.51	20.64	18.1	21.85	21.78	21.32	19.63	21.45	21.3	22.19	21.92	21.8	21.41	21.17	21.46	21.48	22.44	21.19	20.92	20.51	21.24	21.52	20.7	21.38	21.28	21.56	21.35	21.16	21.09	20.87	22.14	21.43	21.78	21.95	22.25	21.05	20.96	21.04	22.26	21.58	21.37	23.34	21.42
P16442																																			21.63
P16444	23.99	18.72			16.92	21.26	19.29			22.42	22.32		21.87	23.37		21.84	21.66	17.75	23.46	21.79	21.86	19.79	20.5	18.68		20			16.89	18.27	20.98		21.17	17.25	21.63	22.62		17.16		21.52	18.15			20.8	20.82	17.91		20.84	21.38
P16452					18.3		18.74							17.63		18.25		18.85			17.55														17.22
P16455	19.01						19.38	18.97	18.23	20.15					20		20.05	19.64				18.94		19.24					19.18			18.93		19.13						17.43		17.45	18.8	18.17	18.91
P16591	19.9	18.39		18.15	19.13	18.74	19.69	17.99		20.31	20.29	20.05	18.66	19.6	19.79	20.03	20.75	19.44	19.22	19.64	19.63	19.46	19.41	19	18.2	20.22	20.02	20.26	19.64	20.16	20.12	19.16	21.11	20.55	19.38	19.76	19.09	19.05	19.03	19.39	19.98	19.19	19.21	19.38	19.77	20.85	20.86	20.51	19.96
P16615	20.67	20.53	19.34	19.16	21.64	20.43	20.42	20.09	18.44	21.32	21.21	21.2	20.13	21.21	21.51	20.78	20.94	20.6	20.1	20.31	20.62	21.37	21.79	20.11	19.59	20.16	20.9	20.88	21.3	21.2	21.29	21.56	21.81	22	19.98	20.96	21.42	21.53	21.24	20.6	22.24	21.5	21.35	21.74	21.47	21.52	21.99	20.8	20.94
P16662																																														17.36
P16671																																19.2							17.44			18.2	17.77						15.7
P16870	17.07							17.37							19.64		16.88			17.88	17.81										18.42			19.79	19.06		17.42	17.16	17.86			18.65	18.68
P16885		19.89	17.73			20.1	20.46	19.7			22.1	18.31				19.14	22.3	19.88	18.78	19.3	18.92			18.93		18.71	19.98	20.02	18.93	21.02	19.69	19.71	19.75	17.62	18.58			19.85	18.44	20.14	22.05	20.04	21	18.99	17.59		19.51	18.49	18.6
P16930	20.51	19.44	18.88	18.91	19.6	19.86	20.1	20.58	18.55	19.82	19.55	20.62	20.54	21.04	19.86	20.04	20.49	21.58	19.75	21.04	21.24	20.35	21.37	20.17	19.42	20.07	18.63	18.37	19.8	19.37	20.83	20.6	20.79	20.2	20.31	21.35	19.49	19.95	20.98	19.8	19.24	20.64	20.7	21.29	18.77	20.79	20.55	19.24	20.82
P16949	22.13	23.98	21.03	20.91	23.29	21.05	21.85	21.47	19.9	23.84	23.77	22.79	19.25	23.21	22.74	22.73	23.09	23.78	20.93	21.85	21.86	22.25	21.73	20.98	21.64	22.82	22.78	22.47	21.81	21.78	22.34	22.45	23.77	21.89	22.4	22.21	23.16	23.4	20.99	22.85	21.59	22.11	22.38	20.78	22.68	22.77	23.31	22.86	23.38
P16989	20.23	21.04	20.18	20.08	21.11	19.83	20.09	20.17		21.23	21.04	20.71	19.95	20.64	20.94	20.65	21.74	20.76	19.68	20.76	21.23	19.68	18.81	20.05	19.5	21.41	20.74	20.9	20.72	20.27	21.33	19.87	20.71	20.49	20.53	20.44	20.52	20.68	20.1	19.91	21.97	20.4	20.33	20.17	20.62	19.94	21.17	21.4	20.17
P17026		19.01			18.93		18.08				18.49			18.93	19.22	17.57				18.29	18.56	19.27			18.3	19.51									18.81		19.48	19.59	18.98	18.73			18.99
P17029					14.59						14.64																									16.39	17.24	17.77		16.84
P17050	19.82	19.39		19.01		19.07		18.57				19.95	18.17	19.66		19.42	19.17	19.89	19.59	19.23	18.73	19.6	18.43	21.4		20.73	18.1		19.06	19.68	17.01	20.66	18.32	18.11	20.15	19.18	19.06	19.03	20.93	20.06		20.14	19.49	18.95	20.37	19.05	17.92	19.98	20.14
P17096	22.75	23.53	18.81	18.01	22.67	20.85	20.27	21.39	16.8	23.33	23.06	21.63	22.35	22.84	21.07	21.59	22.3	22.72	20.94	20.91	21.07	21.89	22.01	21.6	20	22.1	20.38	20.6	21.48	21.06	21.39	20.98	22.79	22.3	22.15	22.92	22.78	21.51	21.68	22.61	21.22	21.44	21.74	21.6	22.49	21.42	22.5	22.28	22.98
P17152	21.14	19.86			19.86			20.43		20.27	20.13				19.79			20.38	18.34	21.11	21.27		21.01	20.1		19.77									20.85	21.78	18.56	19.75	21.33	19.32					19.81				20.93
P17174	21.29	20.84	20.32	20.44	21.25	20.48	21.73	21	20.89	20.23	20.85	21.58	21.62	22.05	21.09	21.08	20.66	20.62	20.02	21.04	21.23	23.03	22.8	20.88	20.99	20.15	20.06	20.61	20.7	20.74	21.97	22.77	21.67	21.82	22.33	21.96	21.08	21.17	23.16	23.09	21.2	22.96	22.87	22.18	20.85	23.38	22.06	21.86	21.52
P17213												21.6	18.92	15.78		18.69	16.45	17.41	15.22	13.76		16.4	14.51				20.14	20.18		18.1	21.93		16.33			16.69	16.82	16.96		14.59	16.76					16.75	22.08		17.63
P17252	18.14	18.32	18.84	19.31	18.58	17.89	17.39	18.45	19.52			17.33		16.03	19.33	18.59	18.09	17.77		18.6	18.3	18.19	17.3	17.77	19.28	17.91					17.01				18.28	18.86	19.39	18.79	18.7	19.07		15.73	17.12	17.23	18.24				18.63
P17275		17.79			16.44		17.6							17.86					17.94			17.39						18.15			18.21		17.39		17.29			18.26		18.28	18.37						19.27		17.76
P17301	19.72	18.09		16.61	20.71	19.22	19.44	20.5		20.1	19.96	20.43	20.14	20.37	19.82	20.29	20.32	19.27	21.15	19.94	20.01	21.02	21.69	20.17	17.04	18.22	17.59	17.78	19.21	18.12	20.06	20.06	21.2	19.68	20.87	20.08	19.61	19.56	19.57	20.9	20.24	20.2	20.08	20.84	19.97	20.99	20.16	19.48	21.14
P17302		19.75																									20.39	20.25
P17342
P17480	19.83	21.01	18.99	18.74	20.2	19.4	18.97	19.73	17.72	20.66	20.61	20.04	19.42	19.83	19.55	20.18	20.55	20.53	19.47	20.04	20.16	19.85	19.22	19.74	18.68	20.19	19.22	18.28	19.57	19.46	20.1	20.18	20.54	20.45	20.31	20.44	20.41	20.6	19.78	20.09	19.45	20.36	20.08	19.53	20.47	18.59	19.68	19.84	20.58
P17482					19.81																																19.02	19.06
P17516																18.56			19.97																													16.79
P17540	22.1	20.44				18.38							21.6	20.53		19.8	20.92		18.63	22.11	22.13	18.58		20.41			18.77	18.73	18.35		21.83				17.68	20.97				17.44					17.65			21.99
P17568	20.31							19.58	19.58	19.19	19.46		19.48										18.51									20.68				19.78			20.18	19.31		20.83	20.54		18.48				20.17
P17600				17.61	16.89				18.69																16.6														16.8
P17612	19.42	19.59	19.75	19.64	19.7	19.74	18.76	20.07	20.35	19.76	18.92	19.35	19.54	19.2	19.8	19.35	19.63	19.56	19.68	19.76	19.77	19.99	19.14	19.95	19.56	19.74	18.59	18.68	19.1	18.48	18.69	20.46	19.24	18.9	19.38	20.21	19.78	20.14	20.71	20	17.23	20.63	20.77	18.37	19.58	17.73	18.5	18.9	19.93
P17655	20.26	20.33	19.73	19.96	20.75	20.5	19.4	20.79	20.39	20.32	20.71	20.98	20.74	20.47	21.31	20.45	20.55	20.02	20.94	20.86	20.84	21.17	20.11	20.48	19.36	20.39	19.33	19.75	20.27	19.64	20.14	21.44	20.59	20.97	20.53	21.64	20.64	20.47	21.59	21.38	18.95	21.86	21.79	21.94	20.65	18.32	20.37	20.1	21.02
P17661	18.01	19.33	23.05	22.81	18.51	21.46	19.88	21.61	23.49	20.21	19.87	20.05	18.74	20.69	21.34	21.35	20.81	20.22	19.87	20.06	20	19.76	17	19.41	23.06	22.4	20.01	20.22	21.16	19.24	19.66	19.91	19.52	20.07	20.69	18.71	18.9	18.81	21.5	19.84	18.27	21.85	21.74	19.34	20.39	17.54	19.8	20.88	19.44
P17676
P17677																																							18.52			18.92	19.79
P17706	20.38	19.8			19.78		20.13			19.2	18.9			19.76		16.48		19.59		18.32	18.66	18.68				19.63								19.1				19.75		21.28									19.25
P17812	20.05	20.43	20.05	19.8	19.7	19.12	18.61	18.07	20.04	20.67	20.77	19.86	19.89	20.62	19.48	19.62	19.61	19.61	19.39	18.94	18.83	20.12	20.19	18.13	19.69	18.88	18.83	18.55		17.82	19.16	17.47	19.75	18.84	18.14	20.28	18.39	18.11	17.79	19.99	18.86	18.53	18.86	18.86	19.14	18.9	20.17	18.47	19.62
P17813
P17844	22.5	22.94	20.22	20.28	22.21	20.67	20.48	21.06	17.68	22.09	22.08	22.19	21.38	22.3	21.84	22.47	23.35	22.63	20.98	22.1	21.94	22.15	21.91	21.23	20.26	22.25	22.17	22.19	21.38	22.03	22.67	21.34	23.28	22.78	22.97	22.8	21.31	21.75	20.74	22.91	22.48	20.83	20.93	21.07	22.27	21.29	22.87	21.89	22.54
P17858	22.05	22.08	20.78	20.79	21.83	22.21	22.07	21.81	20.76	22.15	22.2	22.24	22.2	22.25	22.08	22.29	22.13	21.82	22.45	21.76	21.63	22.33	22.02	21.69	20.73	21.33	20.95	21.02	21.24	21.14	21.7	22.37	22.44	22.47	21.84	22.96	21.3	21.48	22.65	22.43	21.42	22.38	22.46	22.42	22.1	21.2	21.73	22.43	22.36
P17900																											19.75			20.02				18.78								20.09				19.89	20.27	19.13
P17927				18.18								17.91		16.8				18.47								18.47	18.22	18.07
P17931	26.17	24.75	22.42	22.26	25.7	24.16	25.57	24.98	22.72	25.12	25.13	24.48	25.63	24.13	25.87	25.85	25.12	23.23	25.65	24.01	24.14	25.33	27.33	25.39	22.51	24.03	23.08	23.12	25.14	22.5	25.71	27.24	25.48	25.74	26	26.38	25.27	25.21	27.25	24.92	25.37	26.4	26.39	25.53	25.1	26.25	24.28	25.48	25.08
P17936						18.99							18.27		17.46				18.44	17.03	17.11			20.14									17.29							18.14				17.62	18.47				17.25
P17947
P17948	20.37	22.34	22.58	22.24		25.61	22.62	25.49	22.87	23.25	23.16	23.49	22.27	22	22.93	23.29	21.84	22.27	22.46	23.22	23.07	20.27		22.11	21.53	23.84						23.67		20.72	24.19	20.21	21.93	22.2	23.27	21.44		23.03	23.55	22.15	22.54			21.33	24.88
P17980	20.7	21.34	19.97	19.75	20.92	20.51	19.71	20.34	19.14	21.15	21.09	21.05	20.75	20.73	20.83	20.91	21.4	21.32	19.95	20.57	20.55	20.83	20.44	20.64	19.67	21.44	21.28	21.36	21.4	21.23	21.39	21.1	21.49	21.63	20.55	19.88	20.71	20.82	20.84	19.45	21.62	21.08	20.91	20.99	21.12	21.33	21.56	21.84	20.85
P17987	21.48	21.99	19.93	19.75	21.65	20.72	20.73	20.47	19.64	21.28	21.26	21.56	20.89	22.2	21.01	21.34	21.72	21.1	20.44	20.63	20.97	21.4	21.21	20.38	19.71	21.2	20.84	21.43	20.91	20.29	21.71	21.43	22.08	22.06	20.98	21.15	21.23	21.25	21.52	21.11	21.15	21.53	21.44	21.14	21.22	21.52	21.92	21.68	21.4
P18031	21.25	21.08	20.01	20.28	20.6	20.56	21.37	20.67		21.3	21.34	20.97	20.48	20.89	20.21	21.02	21.31	21.75	21.08	21.18	21.24	21.16	20.37	20.51	19.79	21.94	19.96	19.67	19.78	19.89	20.57	19.96	20.87	19.66	21.31	20.7	20.22	20.24	20.28	20.85	19.66	19.89	19.88	19.3	21.24	19.03	20.26	21.16	21.5
P18065	18.74				21.2	19.83	19.93	20.39		20.58	20.47		19.15	18.29	18.52			19.58				20.01	20.23									20.66	18.05	18.86		19.69	20.63	20.66	19.9	19.57		20.3	19.62	20.01		18.59
P18074	18.45													16.35				16.24	16.9		16.53																												17.71
P18075		16.78												18.49				17.75
P18077	22.17	22.61	21.2	21.21	22.26	21.94	22.08	21.35	20.19	21.77	21.83	22.92	22.3	24.01	23.17	23.38	24.06	22.68	21.34	21.78	22.05	22.5	22.99	22.07	21.8	22.5	23.63	23.73	23.99	24.1	23.97	23.46	25.07	24.92	20.98	20.94	22.79	22.83	21.36	22.04	24.69	23.86	23.8	23.39	24.13	24.61	24.45	24.06	22.76
P18084	18.69	19.32	18.61	18.62	18.18	19.83		19.09	17.39	20.99	21.05	19.86	19.51	20.35	19.48	19.93	19.38	20.71	20.04	20.27	20.06	20.5	20.03	20.86	18.8	19.79	19.54	19.35	20.52	20.28	18.77	20.14	19.85	20.36	19.76				19.13	20.6	18.9	19.66	19.54	20.25	20.18	19.64	20.19	21.23	20.11
P18085	21.98	22.05	21.38	19.32	22.13	22.23	20	21.12	19.35	21.2	21.2	20.9	21.62	22.53	21.81	21.28	20.43	22.8	21.47	21.73	20.58	21.32	20.73	20.4	21.3	20.75	20.12	20.31	19.59	20.21	20.06	21.74	20.53	20.54	22.03	21.91	22.55	22.56	23.14	21.84	20.53	21.2	21.3	20.55	20.65	19.48	20.36	21.15	22.47
P18124	22.67	22.93	20.62	20.78	23.38	21.6	21.99	22.12	19.7	23.27	23.21	23.22	22.41	23.54	22.79	23.14	23.35	23.2	22.4	22.66	22.87	23.09	22.98	22.37	21.19	23.34	22.87	22.92	23.2	22.8	23.44	23.41	24.45	24.17	23.54	23.75	23.73	23.78	23.53	23.48	23.57	23.64	23.72	22.74	22.85	23.99	23.89	23.52	23.8
P18206	24.57	25.18	25.63	25.82	25.47	25.87	24.85	25.7	25.42	26.36	26.37	24.82	25.2	26.05	25.75	25.97	25.78	25.48	24.93	25.33	25.44	25.58	24.51	26.08	26.04	25.33	25.32	25.36	26.45	25.62	24.93	25.66	25.17	25.51	25.54	24.23	25.54	25.63	25.62	25.24	24.94	25.91	25.97	25.47	25.69	25.4	24.37	26.31	25.16
P18283	22.91	20.48			23.7	21.87	20.61	23.15		22.3	22.26	21.08	22.95	21.05	23.25	23.26	22.64	20.15	23.47	21.15	20.92	22.57	22.36	21.77	20.58	22.02			21.72	18.93	22.37	22.41	23.3	22.79	22.73	23.85	23.43	23.3	22.62	22.66	23.5	22.82	22.77	23.47	22.25	22.32	21.27	22.31	22.57
P18428	16.55	19.5	16.81	17.78	17.41	19.33	16.2	19.5	17.38		16.59	18.02	19.32	14.97	18.64	19.28	18.08	18.08	21.88	17.39	17.47	16.2	19.29	18.81	16.29		20.13	20.15			18.91	19.08		18.39		18.95				18.52				18.03	17.04
P18433	19.43				19.32	19.07	18.71	17.59		21.32	21.41			19.52	20.21	20.15	20.12	19.96	18.22	20.48	20.38		19.37	18.48		20.15									18.73		18.06	19.17	19.69	18.2	17.08				19.25			19.38	18.86
P18440	16.28	16.15	16.4	15.95	18.33	16.73	18.61	15.9		16.35	16.09	17.22	16.86	15.76	16.91	16.09	16.55	16.14	16.86	16.33	16.11	17.54	16.41	15.02		16.32						17.73	16.49	15.79	17.33	15.61	17.89	17.91	19.18	18.12	16.87	16.87	16.73	15.06	15.39		15.12	16.36	17.14
P18510																			16.65																									19.08
P18564	15.98				17.43		16.94												15.87																				15.53		17.42			17.21
P18583	19.28	19.58			19.65	19.09	19.74	18.54		19.8	19.65	19.52	18.14	19.8	20.14	19.62	19.59	19.41	18.94	19.2	18.67	19.86	18.57	17.79		19.79				18.13	18.5		19.1	18.09	20.15	19.94	19.53	19.92	19.33	20.3	18.43	17.69	17.55	18.89	19.08		18.95	18.65	19.53
P18615	19.47	21.3			20.26	18.69	19.19	19.5		20.21	20.2	20.33	19.62	20.47	20.09	20.2	20.98	20.65	20.34	20.42	20.93	20.12	17.63	19.87	18.62	19.59	19.43	19.23	20.03	20.11	19.72	19.62	20.7	20.18	18.73	19.17	19.92	20.24	19.63	19.88	18.85	19.98	19.36	18.94	20.58	19.21	19.77	20.08	19.73
P18621	22.59	23.22	21.15	20.94	23.15	21.89	20.37	21.8	19.69	22.94	22.87	23	22.21	23.46	22.52	22.85	23.11	22.77	22.06	22.3	22.31	22.7	22.17	21.81	21.35	22.85	22.37	22.37	22.76	22.69	22.94	22.83	23.6	23.55	22.61	22.71	22.9	22.94	22.77	22.42	23.04	22.74	22.7	22.05	22.44	22.85	23.24	22.95	22.7
P18669	22.97	23.73	22.44	22.28	23.46	23.47	23.35	23.4	22.63	24.12	24.1	24.34	23.26	23.21	22.65	22.93	23.28	23.61	23.39	23.11	23.14	23.96	23.45	23.06	22.42	22.77	23.26	23.27	23.1	23.92	24.1	23.25	24.09	24	22.91	23.48	23.32	23.08	23.14	23.67	22.82	23.48	23.53	23.73	23.15	23.25	24.21	22.89	24.14
P18754	21.38	21.56	19.33	19.04	20.39	18.13	19.79	18.97		21.3	21.19	20.73	19.06	20.5	19.68	20.39	20.68	21.38	19.42	20.43	20.63	20.79	20.35	19.31	19.18	20.03	20.07	19.76	19.46	20.15	20.25	20.09	20.69	21.09	20.5	20.94	20.46	20.19	19.93	20.82	20.85	19.91	19.65	19.7	20.6	19.92	20.95	21.14	20.28
P18827					21.17																															21.74	19.75		19.74
P18847		19.9			18.2					20.68	20.63		19.19	18.62	20.51		20.06				18.29	18.91	19.65	19.74			19.55	19.35	20.51		19.29		19.91	19.54	18.49	19.2	18.37			18.9					19.09	19.31	19.22		19.21
P18858	20.8	21.78			20.76					17.7	19.11	21.3		19.4	15.93	18.07	19.02	20.48	20	19.84	17.57	20.19	18.82			18.45							18.1	20.41	17.6	20.1	18.53	18		19.73		16.66					20.92		17.19
P18859	20.41	21.18			21.12	20.52	20.13	20.57	19.54	21.24	21.25	20.15	21.19	20.41	20.77	20.49	20.99	20.3	20.18	19.68	18.73	20.62	19.01	20.12				19.62	19.16	18.76	19.93	22.92	21.62	21.37	19.83	21.51	20.83	20.36	23.2	21.28	21.56	22.09	22.06	20.31	20.17	21.69	19.76	20.42	21.37
P18887	21.01	20.53			21.15	19.1		20.07		20.98	20.71	20.82	20.01	20.75	19.49	19.75	20.67	21.2	19.55	20.73	21.11	20.83	19.95	18.16		20.13			19.52	18.85	20.54	18.92	20.39	20.11	20.75	20.91	21.11	21.05	19.5	20.58		19.89	19.98	19.15	20.95	18.4	19.55	19.42	20.62
P19012
P19013										17.24	19.32									17.6	17.62					17.98
P19021	20.35	20.34				18.57		18.11	18.47	18.89	18.55		19.15				17.52		17.99	18.57	18.32	19.69		18.28										17.72						19.48			15.91
P19075	19.12				21.62	15.35		20.75		16.51	17.97		20.77	20.49	21.58	19.25	19.09			19.21	19.51	22.05	21.3	18.95		17.66			20.1		19.11	19.71	21.85	22.01	20.22	20.43	20.74	21.18	21.94	22.06	23.34	22.04	22.05	21.23	21.13	21.15		20.04	20.74
P19174	19.55	19.01								20.36	19.86			19.9		17.69	19.52	19.12		17.42	19.4	17.12		17.32		19.73	14.76		15.38						18.11	17.64									18.81				18.77
P19224																20.29			20.33													21.69							21.69			20.71	21.52	21.69
P19237																																															18.61
P19256	19.28	20.18			18.82	18.95		18.67		20.13	20.07	18.85	19.61	19.24	18.58	18.47	19.06	18.96	19.53	18.7	18.01	19.58	20.12	18.64		17.82	17.75	18.34	17.22	18.05	18.1	18.69	18.75	18.4		18.43			19.91	19.79	18.44	17.82	17.55	18.18	17.67		18.1	18.88	19.38
P19320																										17.78
P19338	25.54	25.29	22.13	22.42	24.99	23.62	23.8	24.03	20.8	25.5	25.38	24.92	24.33	25.68	24.36	25.29	26.13	25.38	23.56	24.79	24.83	24.39	23.85	24.06	22.82	25.13	24.12	24.19	24.99	25.27	25.38	24.13	25.77	25.71	24.83	25.28	25.31	25.37	23.73	24.58	24.9	24.47	24.46	24.33	25.52	24.32	25.45	25.55	24.88
P19367	22.83	22.78	22.41	22.54	23.91	22.96	23.16	22.73	21.14	22.82	22.72	23.59	21.68	23.04	24.65	22.62	22.31	22.88	23.03	22.64	22.78	23.69	23.51	22.89	22.6	22.72	22.48	22.44	22.85	22.08	22.92	23.31	23.14	22.11	23	20.54	23.96	23.95	23.22	23.68	23.31	23.14	23.07	23.57	23.6	22.52	23.37	23.14	23.44
P19387	19.81	20.11	19.5	19.06	19.79	19.57	17.82	18.87		19.83	19.99	19.58	19	19.38	19.36	19.65	20.36	19.87	19.58	19.24	20.05	19.33	19.35	18.88	19.19	19.7	18.79	18.52	18.78	18.7	19.25	18.2	19.66	19.62	17.87	18.59	19.21	19.5	18.81	18.67	19.03	18.38	19.09	19.35	18.76	18.24	19.26	18.73	19.24
P19388	21.32	20.93	18.45	19.21	20.96	19.91	19.75	20.12		20.7	20.65	20.39	20.43	21.09	20.25	20.85	21.3	20.77	19.83	19.49	20.38	20.21	20.28	19.35	18.54	21.15	19.83	19.69	20.16	20.07	20.83		20.94	20.28	20.73	21.11	21.21	21.1	20.05	20.95	19.52	20.09	20.07	19.19	20.13		20.45	19.52	20.79
P19404	22.01	19.33	20.67	20.58	18.03	21.64	19.61	20.86	19.4	21.05	21.31	21.29	21.88	20.99	21.6	21.42	21.77	21.37	20.08	20.85	21.1	21.1	20.2	21.56	20.23	20.77	18.97	18.83	20.56	19.56	20.92	21.09	22.05	21.43	21.64	20.8	18.44	18.29	22.12	21.88	19.13	21	20.47	19.94	20.85	19.82	20.34	21.08	22.1
P19440	21.97						21.2														21.08													20.84		21.7					19.8							22.32	20.92
P19447	17.51	18.19								19.37	19.63			16.72		18.25	18.52	17.92								15.22					17.25		17.54	19.15	18.75	17.98	18.76	17.93		17.56	19.32							18.1	16.61
P19474	17.88	18.91	19.37	19.12	17.58	19.47	19.75	18.84	19	20.24	20.05	20.18	19.24	17.68	18.02	18.74	19.28	19.3	17.55	19.22	19.21	18.62		19.53	18.15	19.42	17.6		19.49	18.35	19.33	18.74	19.24	19.75	19.52	19.19	19.71		19.74	18.69	19.29	18.53	18.56	18.77	18.96		19.76	18.61	19.21
P19525	20.34	20.04	19.13	18.91	19.52	19.35	18.73	19.54	17.78	20.05	20.11	20.81	19.57	19.98	19.36	19.93	20.78	20.05	19.55	19.89	19.74	19.91	19.3	19.02	18.82	19.95	19.73	19.71	20.03	19.84	20.52	19.21	20.6	20.99	19.46	19.74	19.34	19.44	19.16	19.93	19.64	19.07	19	19.28	20.23	18.91	20.75	21.05	19.82
P19623	19.95	20.61	18.65	19	18.88	19.94	20.05	19.49	18.21	19.91	19.95	20.06	19.24	19.61	18.91	19.29	19.89	20.69	19.02	19.94	20.1	20.41	20.08	19.38	18.91	20.39	20.16	20.26	19.32	20.49	19.55	19.04	20.29	20.14	20.39	19.2	18.85	18.87	18.34	19.71	18.54	19.61	19.69	18.63	20.11	19.61	20.49	19.61	20.51
P19634										18.89	17.95				19.45																	19.52		17.08					18.84	17.99		19	19.24
P19652	20.27	21.18	19.45	19.14	21.09	21.52	20.53	22.17	21.03	20.38	20.57	21.06	22.46	20	21.14	21.57	20.92	20.63	22.64	20.35	20.29	21.76	20.47	19.68	20.13	17.79	22.52	22.5	21	21.99	21.63	21.76	20.15	19.37	19.04	19.27	19.73	20.02	19.43	20.33	19.81	20.87	20.78	22.13	20.39	20.98	21.34	19.11	20.58
P19784	20.21	20.43	19.98	20.67	19.72	19.92	20.8	19.92	20.09	19.72	20.02	20.27	19.95	20.64	19.93	19.73	20.09	19.87	19.54	19.9	19.71	20.45	18.14	19.23	19.75	19.92	19.88	19.53	19.64	18.3	19.8	19.39	20.08	19.75	19.18	19.93	18.98	18.85	19.16	19.81	18.52	19.71	19.55	18.9	20.02		19.29	19.77	19.61
P19793														17.22																													16.15
P19801	19.11				20.6	18.8	19.81	18.25						17.82	20.05	19.94	20.24		20.74	20.23	20.31	20.47	17.76	18.8					19.47		20.05	20.76		19.32	20.49	19.16	20.81	20.5	21.27	20.12		19.95	19.93	19.37	18.41	18.89		19.41
P19823	21.08	21.16	21.05	21.03	19.67	22.78	21.99	22.37	20.32	20.39	20.39	21.98	23.41	20.11	20.56	21.88	21.2	20.97	22.91	20.92	20.77	21.2	20.93	20.83	20.53	20.77	21.94	21.83	20.57	21.2	21.15	20.97	20.07	19.63	20.1	21.06	18.6	19.4	19.2	20.85	20.3	20.56	20.3	20.41	20.97	21.68	21.23	20.03	20.33
P19827	21.22	21.59	21.81	21.85	19.48	23.78	21.86	22.58	20.87	21.45	21.44	21.88	23.33	20.74	21.38	23.26	22.66	20.88	23.8	22.13	22.13	21.51	21.28	21.54	21.64	21.14	22.38	22.41	20.33	21.68	21.05	21.31	19.99	19.29	20.54	21.2	18.61	18.81	18.9	20.72	19.89	20.93	20.78	20.9	21.43	21.69	21.06	20.42	20.79
P19835	18.33						19.8						20.24			19.31	19.11		18.33	18.94	18.52			17.64					18.25	18.1						20.98												18.63
P19838	18.76	18.91	18.61	18.67	19.33	18.46	18.41	19.16	16.23	18.45	18.7	19.29	18.88	19.28	18.94	19.17	19.13	18.46	18.65	18.52	18.58	19.55	18.88	18.08	18.59	19.19	19.04	18.6	18.46	19.19	19.59	19.43	19.74	20.06	19.54	19.79	19.14	19.27	19.7	19.11	19.06	19.99	19.84	19.18	19.68	18.3	19.26	18.62	19.62
P19878		19.57	18.66	18.65				19.07			17.56	21.76	19.66			19.57		18.71	19.31			18.8				19.84	19.92	19.8		18.37	20.26	18.62	18.79		20.42				19.12								20.99	18.73	20.46
P19957								18.1								19.17			20.04			17.65	19.68												19.39						19.84					20.15
P19971	20.91	23.71	21.52	21.5	20.55	22.42	21.86	21.55	18.34	21.15	21.42	24.21	21.95	19.74	21.21	20.62	21.41	22.48	20.47	22.55	22.74	21.66	20.92	21.4	20.65	23.23	22.43	22.49	21.26	22.49	21.86	20.25	22.43	21.91	21.79	20.65	20.72	21.11	18.64	20.58	20.47	21.28	21.3	20.94	22.17	21.06	23.94	22.33	23.61
P20020	18.69	18.96	19.82		20.19		20.3	19.12		19.52	19.23	18.52	19.23	18.18	19.2	18.77		20.37	19.31			19.97	20.13			19.4	19.74	19.08		18.42		19.98	19.23	21.43	20.13	20.58	20.1	20.13	21.24	20.67	20.33	20.49	19.69	19.69	19.45	19.6	19.28	18.45	19.69
P20023																		18.75
P20036		19.23	19.77	19.57		17.07		18.05				17.56			17.14	16.88		19.68				18.79			17.66	18.65				19.19		19.14	19.73	18.14	18.17	18.25			19.41			19.08	19.7		18.13		17.69	15.8	20.78
P20042	19.85	20.36	19.8	19.67	20.06	19.26	18.8	19.82	18.39	19.78	20.19	20.51	19.23	19.65	19.47	19.9	20.25	20.06	19.05	19.23	18.32	18.98	19	18.51	19.44	20.18	19.65	19.4	19.7	19.83	20.31	19.73	20.02	20.46	18.77	19.94	19.07	18.41	18.79	18.46	19.98	19.73	19.28	19.68	19.3	19.49	20.07	20.25	20.09
P20061					19.33							18.82																			17.73						17.18	18.13						20.1
P20073	21.52	21.59	21.24	21.36	21.99	21.43	21.48	21.43	20.77	20.72	20.75	21.42	20.98	21.16	22.53	21.35	21.34	21.4	21.06	21.51	21.54	21.86	22.4	21.74	21.34	21.34	20.03	19.88	20.88	20.95	21.17	21.61	21.47	21.26	22.33	21.86	22.25	22.27	22.13	20.75	21.1	21.59	21.65	21.29	21.77	21.4	21.33	21.25	21.85
P20132		17.75																																														16.9
P20142
P20160	21.24		21.56	21.5			23.24	20.2				24.67	22.92	21.93				23.49	20.99			23.18	23.33				22.41	22.47		21.88	23.18				22.31	23.76		21		23.15						21.86	24.34		22.15
P20226		18.04															17.87																	17.85			16.97	17.72
P20231	19.8	21.61	21.66	21.61			22.85	24.58	17.46	20.47	20.4	19.63	19.28	18.63	19.73	19.96	19.83	22.37	19.27	20.33	20.38	20.64		20.5	19.44	22.7	19.28	19.28	22.52	21.82	18.51	24.77	19.84	19.71	22.92	19.33			24.55	19.83		23.04	23.05	18.32	18.83		20.39	17.74	20.06
P20290	21.34	21.55	21.11	20.02	21.43	20.11	20.4	20.19	21.64	21.16	21.08	21.56	20.66	21.64	20.73	21.55	21.71	20.97	20.63	20.66	20.75	21.57	20.79	20.41	19.9	21.1	21.27	21.28	20.91	21.09	21.73	21.38	22.26	22.36	20.53	19.56	19.46	19.88	19.4	19.56	21.46	21.32	21.28	20.91	20.8	21.69	22.16	21.19	20.96
P20292												19.14							18.88
P20336	19.21				20.14		21.5	21.04				18.4	19.11	19.98	20.65	19.72	18.38	19.03	18.85			19.26	20.6								19.52	19.93	20.54	19.1	21.24	19.48	20.72	20.54	19.79	19.31		19.71	19.84	20.68			19.37		19.45
P20337																																												20.45
P20338	20.9	18.72	19.37	18.86	20.78	19.78	19.55	20.14		19.49	20.28	19.19	18.14	19.02	19.76	19.87	19.23	19.16	20.24	20.52	20.08	20.9	19.57	19.06	19.49	19.69						19.45	17.34		19.34	19.88	20.14	20.45	20.69	21.28		19.7	18.59	17.82	18.62			16.32	19.9
P20339	20.62	20.1	19	19.08	21.26	20.09	20.29	20.22	17.86	19.99	20.11	19.58	19.9	20.99	20.61	19.32	20.21	19.28	19.39	20.15	20.17	20.14	20.35	19.71	19.01	20.11	19	19.91	19.32	19.23	19.44	20.03	19.43	18.91	19.48	19.96	20.28	20.83	20.29	20.31	19.98	19.71	20	19.83	19.63	18.96	18.47	19.87	19.86
P20340	23.21	23.57	20.9	20.81	22.81	22.02	22.13	21.96	20.4	22.14	22.19	22.04	22.1	22.76	22.3	22.3	22.45	22.06	22.19	22.46	21.8	22.99	22.66	21.52	20.61	21.66	21.87	21.7	20.89	20.5	21.72	22	21.72	21.52	22.04	22.62	22.25	22.25	22.59	23.05	21.49	21.45	21.53	21.36	21.64	21.03	21.27	21.74	22.16
P20472
P20585	16.55	17.1			17.54	16.78	16.46	16.6		17.04	16.85		17.43	16.88	17.96	16.89	16.8	16.76	16.63	15.91	16.17	17.88	17.25	16.55	17.1	16.81	15.51	15.94			16.73	16.41	16.14	17.28	15.91	16.15	16.8	16.96	16.37	17.26	16.46	16.55	16.04	15.19	16.66			15.76	16.37
P20591	18.96	19.57	19.3	19.56		19.16	21.27	19.83		17.61	16.82	20.16	19.36	19.34	17.55	19.17	19.25	20.67	17.82	19.43	19.61	18.83	18.37	18.09	19.96	20.7	20.19	20.19	18.18	19.81	20.86	18.17	18.59	22.76	18.69	18.29			17.71	18.62	18.81	17.82	17.61	17.98	21.9	19.28	20.41	23.65	19.34
P20592		18.86	17.99	18.3		18.22	21.46	18.73				18.7	18.16				18.28	19.34		18.96	18.89	17.22		18.36		19.62	19.94	20.12	18.56	18.68	18.92			20.46								17.25	16.22		19.94			21.89	18.38
P20618	23.57	23.16	21.73	21.64	23.13	22.2	21.4	22.26	21.23	23.07	22.95	23.18	22.89	22.88	22.95	22.97	23.26	22.96	22.47	22.88	22.75	22.86	22.3	22.1	21.52	22.43	22.19	22.07	21.88	22.37	23.01	22.93	23.48	22.81	21.6	22.09	21.94	22.32	22.39	21.99	22.76	22.96	22.97	22.48	22.3	22.39	23.19	22.67	23.19
P20645	19.4	19.46			20.59	19.14	18.17	18.46		19.26	18.15	18.93	19.12	18.47	19.45	17.89	19.13	19.28	18.74	18.86	19	19.37	18.83	18.06		20.11			17.7	18.36		18.48	19.38		18.16	19.53	19.43	19.92	18.37	19.15	18.74	17.95	18.86	19.59	17.38	18.5	19.7	18.54	20.28
P20674	23.47	22.54	21.54	21.61	23.53	22.02	22.93	23.2	20.94	22.93	22.92	22.48	23.01	22.84	23.6	22.85	22.84	22.06	23.22	22.93	22.73	23.11	22.48	22.68	21.81	21.53	21.15	21.46	22.08	21.3	22.24	24.19	22.13	22.71	22.4	23.1	22.54	22.49	23.26	22.12	21.85	23.77	23.77	22.85	22.83	21.88	22.23	21.67	22.48
P20700	21.93	22.32	20.73	20.55	22.64	22.34	22.65	21.48	18.12	22.51	22.45	22.11	22.2	22.79	22.69	21.89	22.34	21.8	21.6	21.77	21.63	22.25	21.75	21.74	20.13	20.74	21.37	21.24	21.53	22.26	21.72	22.55	22.44	23.14	20.15	21.25	22.91	22.73	22.44	21.24	21.95	22.82	22.7	21.4	22.5	20.59	22.1	21.44	22.25
P20701						18.9	18.89					19.09														19.59				20.26																	19.4		18.68
P20702		19.39	18.97	19.02		19.48	19.37				17.6	19.45	18.33			18.3		18.86	17.83	18.82	18.7	18.25		17.08		20.6	19.76	19.6		19	19.42			17.77		15.67									19.81		20.1	19.77	20.01
P20711	17.15				16.78			17.91						16.85		16.9	17.36		16.4	17.27	17.64	16.67				15.84					18.25	19.28		18.85	16.72				18.5		18.8	19.59	19.49					17.8
P20742			17.98				18.26						18.79	20.73		17.77			19.01					20.69	19.78		19.57	19.08				19.28														20		20.82
P20774		19.15	22.62	22.9		25.17	18.89	24.13	24.7	19.55	19.09	21.37	20.56	19.84	21.61	20.81	20.55	20.87	22.1	22.59	22.85	20.14		23.41	22.42	20.53	19.25	19.44	21.79	24.11	20.58	25.74	19.84	18.53	19.8		19.65	19.89	23.85	19.57		25.82	25.77	23.39	21.54		19.84	20.49	21.62
P20810	20.04	20.53	19.58	19.08	22	20.6	19.47	20.23	19.87	20.22	20.23	20.28	20.48	19.14	20.96	20.75	20.77	19.45	20.93	20.01	20.37	21.54	20.35	20.28	19.41	19.41	19.97	20.24	20.32	20.25	20.79	21.76	21	21.2	20.14	21.16	21.84	21.76	21.93	21.76	21.09	21.71	21.71	21.62	21.17	20.54	20.93	20.67	20.84
P20815					20.48			19.43																													20.23	20.53						20.88
P20823																																		17.57
P20839	20.06	20.26				18.14	19.24	18.69		20.67	20.62	20.65		20.2		19.66	20.11	20.76	19.75	20.05	19.97	20.91	21.08	17.98		19.06	19.3	19.63		19.02	18.59		19.85		20.35	19.59				20.14				17.44	18.28	20.27	20.35	20.1	20.25
P20908		18.17	20.15	19.91		20.51		20.78	19.55	19.99	20.67	20	18.29	18.7	19.99	20.95	21.15	19.33	19.28	22.62	18.34			18.65	19.29	19.41	19.51	19.55		18.1	18.17			17.96	19.39	19.21	19.73	19.93	19.89	20.01		20.12	20.04	19.93	19.29		17.56	18.3	19.4
P20929										19.52	19.49																																				20.4
P20933	22.63	20.71	20.66		21.32	21.31	19.87	21.27		20.7	20.62	21.56	21.45	18.62	21.06	20.52	21.6	21.35	21.36	22.43	22.12	22.17	21.52	19.86		20.88	20.79	20.72	21.64	21.83	20.99	21.77	21.62	20.74	20.25	20.98	21.03	21.1	21.8	19.76	21.4	21.56	21.46	21.36	20.25	21.57	21.42	19.58	21.67
P20936	19.77	19.97	20.68	20.83	20.29	19.2	18.11	18.89	19.67	18.92	19.61	19.79	19.53	19.45	20.08	20.11	19.95	19.45	20.39	19.67	19.52	19.88	19.69	19.16	20.73	18.86	18.83	18.77	18.24	20.09	19.98	19.35	19.95	19.66		20.21	19.77	19.26	19.31	19.48	18.95	19.03	19.12	19.07	19.01	19.54	19.17	18.47	19.38
P20962	17.06	21.03	17.95	18.37	19.55	18.69	19.21	20.48	19.7	21.42	21.68	19.65	20.51	20.2	21.66	19.41	20.13	20.08	17.88	20.22	20.5	19.83	20.34	19.83	18.33	18.87	20.8	20.94	21.73	19.93	20.61	19.65	21.26	21.12	18.71	20.87	18.79	19.02	19.18	20.46	18.51	20.51	20.21	19.73	19.83	20.09	20.48	18.81	20.25
P21127	18.83	19.12			18.23	18.89	17.14	17.67		18.42	18.35	18.79	17.97	19.51	19.08	18.59	19.12	18.49	18.61	18.24	17.76	19.2	18.96	18.64	19.01	19.31	19.62	19.47	18.62	18	18.95	18.73	19.49	18.56	17.39	18.4	18.67	18.65	18.99	19.42	19.76	18.83	19.15	17.5	18.37	17.61	19.07	18.97	18.58
P21128
P21217	20.76				21.29		18.67	20.22					19.47	17.79	18.97	19.72	19.46		21.33	19.9	20.05	22.54	21.4								17.46	19.23	17.33	17.45	20.04	19.83	20.84	20.84	20.75	22.7	18.4	17.56	18.54	18.4	18.2	18.31		18.7	18.58
P21266	18.37	19.57	21.13	21.22	18.55	19.4	17.08	20.41	22	21.29	21.18	19.95	19.06	22.31	18.71	18.12	17.89	20.21	17.42	18.92	18.88	18.85	16.04	19.78	20.87	17.28	18.38	18.74	19.32	17.18	17.91	20.43	18.48	20.67	18.8	19.57	18.83	18.06	20.31	19.01		20.99	21.02	20.56	18.91		18.94	21.01	18.69
P21281	20.17	20.52	20.43	20.39	21.58	20.81	22.15	19.4	19.14	20.92	21	21.67	20.33	19.64	21	19.38	20.1	20.22	21.69	20.99	20.99	21.11	20.57	19.14	19.38	20.94	20.47	20.37	19.41	20.16	20.5	20.1	21.21	20.17	20.04	19.95	21.02	21.09	21.07	20.88	19.97	20.31	20.29	19.63	20.41	19.37	20.96	20.47	21.54
P21283	18.5	17.99	16.19	17.04	17.06	17.36		16.46		18.47		19.27	17.34	17.59	17.14	17.91	18.04	18.5	16.89	17.83	17.88	17.77	16.01			18.33		19.34	17.96		18.5	17.74	18.8	18.22	17.62	19	18.17	17.95	17.8	18.36	16.78	18.35	18.23	17.37	18.05		19.38	19.59	18.81
P21291	20.08	20.78	25.21	25.2	20.89	23.76	20.86	23.49	25.72	22.16	21.99	21.8	22.22	21.6	23.64	22.91	22.21	20.93	22.31	21.53	21.32	21.47	19.48	23.86	24.9	22.3	21.64	21.69	23.8	21.3	20.78	22.53	21.95	22.06	21.08	21.4	21.25	21.3	21.63	21.8	20.12	23.52	23.45	22.5	22.63	19.18	20.3	22.66	21.6
P21333	23.76	24.91	27.32	27.25	23.46	26.7	23.52	26.4	27.43	26.07	26.01	25.48	25.13	25.64	26.58	25.87	25.23	25.81	25.24	25.72	25.78	25.15	22.51	26.42	27.12	25.75	25.21	25.07	26.16	24.95	24.29	25.69	25.98	25.66	24.89	24.1	24.8	24.78	24.2	25.04	23.08	26.71	26.71	25.16	26.38	22.79	25.4	26	25.93
P21359	18.26	18			18.29			17.94		18.67	18.69	16.21		18.38	16.43		16.27	16.75				17.02												16.51	18.44	18.89	19.29	17.96		20								19.8	17.73
P21397	21.12		20.04	20	22.02	20.59	20.68	23.26	20.33	18.07	18.6		22.3	18.62	23.19	20.28	21.07	19.32	18.75	21.1	20.99	19.56	20.59	21.19	20.63	20.09			20.18	18.24	18.62	22.37	19.38	21.01	21.23	22.48	21.68	21.63	23.14	19.64	17.74	22.43	22.38	19.29	20.75	19.05		20.58	19.32
P21399	21.62	19.64	20.33	20.3	21.84	20.99	22.01	21.69	20.51	21.18	21.1	21.32	21.77	21.88	21.62	21.38	22.09	21.8	21.14	21.51	21.66	21.37	21.08	20.84	20.63	20.42	19.94	19.59	20.88	21.45	22.22	21.94	21.8	21.86	21.43	22.54	21.37	21.7	21.77	21.51	21.35	21.8	21.88	21.72	20.62	20.83	21.13	20.51	21.77
P21462		17.78					18.63					19.26
P21549															18.89			21.2
P21579		19.59	18.79						19.76
P21589	19.04		18.57	19.93	18.75	18.28	16.79	19.52	16.73			19.14	17	17.3	18.89				18.27	17.8	18.15	19.24	16.77	17.61	18.57	17.77	19.14	18.96	17.51	19.29	17.13		16.24	18.2			17.56	17.96		18.93		17.68	19.26	18.92	17.51		19.11	17.64
P21695								20.58		18.36	17.33						18.76			18.06	12.61			18.64							20.47	20.15		20.76		15.47			18.9		21.38			21.37	17.84
P21741															15.94		17.42	16.15											18.01	17.37		17.97	16.43	18.13							17.79	17.64		18.8	18.81			18.11
P21781									19.31																											21.75	23.24	21.31		20.79
P21796	23.36	23.42	20.52	20.57	23.61	23.04	21.66	22.66	20.2	22.82	22.81	22.38	23.65	23.79	23.67	23.19	22.87	21.92	24.02	22.29	22.22	23.7	22.53	22.62	20.9	21.03	22.08	22.03	23.18	21.67	22.97	23.42	23.33	24.17	21.8	23.24	23.39	23.46	23.18	23.93	23.48	23.19	23.15	23.87	23.21	22.21	22.51	23.21	22.81
P21810	20.33	23.79	23.03	22.58	19.8	24.54	19.75	23.15	22.28	22.48	22.32	23.66	23.33	23	22.3	23.42	23.14	23.01	24.18	24.15	24.21	21.15	20.95	23.42	21.64	21.26	23.83	23.8	21.87	23.71	20.92	23.5	22.18	20.78	21.15	20.73	20.3	20.23	20.69	21.44	19.72	22.54	21.25	24.86	23.61	19.28	23.11	22.73	23.76
P21860	20.17				19.9																		20.03				19.98	19.81	20.33		20.51			19.98		17										19.84
P21912	21.37	19.05	20.9	21.18	20.25	21.12	20.63	21.16	20.65	20.95	20.86	21.2	20.34	20.77	21.9	20.41	20.6	20.76	20.74	21.04	21	21.36	20.3	21.48	20	20.35		19.22	21.39	19.73	21.13	22.39	20.78	19.75	21.13	20.98	20.66	20.8	22.33	22.52	19.36	21.92	21.83	20.26	21.31	19.06	20.4	21.08	21.46
P21926	20.38	22.27	19.85	22.23	22.3	20.88			21.31			21.64	20.75	23		22.42		21.58	23.07	21.3	21.28	22.73	21.58	21.79	22.15			21.45	22.45		19.41	21.41				20.63		21.64	21.96	19.13	22.74	20.45	19.86	21.53		21.2	22.07	22.56
P21953	19.83	18.23			19.07		18.96	19.47		17.57	16.49		19.4	18.13	20.37				19.72		14.14	18.17	18.79	19.71					19.14		18.05	20.19	19.15	18.57	18.42	19.05	19.62	20.05	18.92	18.86		18.5	19.97	19.13	19.65				18.38
P21964	19.37	18.81	18.99	19.06	18.75	19.66		19.44	18.48	19.51	19.55	19.45	19.1	19.06	18.03	20.08	20.01	19.27	20.11	19.61	19.45	18.68	18.53	18.74	18.19	18.9	18.6	17.56	18.66	17.74	19.67	19.76	19.91	20.24	19.57	21.21	18.37	18.53	19.85	18.61	19.88	19.86	19.92	18.78	18.69	16.79	19.05	19.16	19.49
P21980	23.34	23.57	23.62	23.49	21.42	24.51	21.25	23.81	21.89	22.72	22.45	23.87	22.66	22.6	23.01	23.26	24.39	22.97	22.96	24.27	24.22	23.9	18.55	23.5	22.35	24.22	23.28	23.41	25.65	24.07	24.02	23.35	23.79	24.53	22.65	21.37	21.6	21.83	21.74	22.69	23.13	24.47	24.6	23	23.27	19	23.87	23.53	23.72
P22033	21.12	19.93		19.27	20.88	20.07	19.1	20.97	18.08	20.14	19.76	19.56	20.25	21.39	20.62	20.37	20.54	20.3	19.85	20.23	20.42	20.64	21.02	20.25	18.83	19.48		20.32	21.33	20.16	20.8	21.77	20.77	21.45	21.1	21.27	21.06	21.37	21.73	21.14	21.05	21.56	21.38	20.81	21.52	21.02	20.04	21.43	20.04
P22059	19.19	18.9	17.93	18.18	19.08	18.16	19.59	18.17	17.1	18.77	18.48	18.73	18.09	19.04	19.05	19.04	19.33	19.24	18.52	18.77	18.91	19.61	18.6	18.68	18.5	19.11	18.25	18.3	18.67	18.43	19.59	19.56	19.78	19.6	18.94	19.43	19.26	19.4	19.67	19.88	19.62	19.94	19.93	19.58	19.61	18.56	19.01	19.81	19.48
P22061	21.83	21.71	19.87	20.11	21.27	20.91	21.36	20.69	20.65	21.19	21.25	21.01	19.5	21.06	20.6	21.11	21.42	20.95	20.49	20.7	20.32	20.83	20.75	20.16	20.1	19.22	19.39	19.01	19.55	19.09	19.9	19.94	20.34	19.15	19.75	18.94	20.99	21.22	20.56	21.03	19.04	20.1	20.23	19.21	20.4	18.49	20.44	19.01	20.46
P22083																																					19.59			19.2
P22087	21.59	22.21	19.56	19.35	21.57	20.72	20.7	21.1	17.7	21.52	21.58	21.22	20.56	21.54	21.04	21.46	21.82	21.63	21.04	21.69	21.84	21.27	21.3	21.85	19.93	21.51	20.22	20.29	21.4	21.16	21.29	20.78	21.95	21.78	21.03	21.39	21.77	21.98	20.66	21.64	21.24	21.16	21.2	20.39	22.2	20.69	21.05	21.35	21.63
P22090		18.21	18.71	18.24		19.87	20.41					19.03		19.03	18.16			19.1						19.15		19.08	19.06	18.6	18.63						19.2						19.02	19.2	19.23		18.18		18.78
P22102	20.61	20.64	18.47	18.49	19.71	18.85	19.38	19.1	16.49	19.51	19.45	20.22	19.83	20.85	20.35	20.5	20.2	19.76	20.28	19.34	19.33	20.66	21.1	19.29	18.73	20.01	19.1	19.22	19.13	18.79	19.03	19.42	21.05	20.54	18.82	19.69	19.02	19.34	18.59	19.29	19.11	19.65	19.82	19.89	19.87	20.65	20.6	20.32	20.41
P22105		16.16	20.42	20.53		20.06	16.66	20.14	20.36				17.66	17.99	18.17	16.89	15.61	13.08	16.39	18.49	18.41	16.83		18.15	20.69	18.27			18.83	18.85		20.28	16.29	14.89	17.72		17.63	17.66	19.02	16.86		19.93	19.9	20.1	17.8			17.35	17.83
P22223	18.69										18.9			19.16		16.85		18.98				18.09	18.39	18.77												17.99										18.52		18.73	17.67
P22234	21.7	21.95	19.55	19.37	21.83	20.15	20.32	21.02	18.93	21.3	21.27	21.72	21.7	22.41	20.02	21.41	21.43	21.34	20.92	20.73	20.82	22	21.29	20.06	20.17	21.19	19.94	20.24	19.33	19.78	21.2	20.73	22.17	21.38	21.28	22.65	21.47	21.41	21.16	21.86	20.84	20.75	20.79	20.69	20.6	20.9	21.62	21.18	21.88
P22303																																			18.38
P22307	20.32	20.32	18.82	18.75	21.45	19.92	20.93	19.4	17.77	21.11	21.02	20.98	20.39	21.84	20.78	20.85	20.59	21.02	20.63	19.92	20.01	21.24	20.74	19.97	19.4	19.8	19.74	20.11	20.94	19.31	20.97	22.74	21.39	21.37	21.27	21.91	20.94	20.51	22.23	19.53	22.07	22.11	21.95	21.45	21.34	21.21	20.78	21.51	21.05
P22314	22.48	22.64	20.84	20.95	22.88	21.54	20.78	22.28	20.87	23.23	23.15	22.49	21.91	22.59	22.49	22.37	23.14	22.6	21.91	22.55	22.77	22.67	22.34	22.28	21.28	22.24	22.03	22.14	22.68	22.76	23.4	22.47	23.63	23.55	22.52	22.54	23.24	23.28	22.75	22.79	22.04	22.68	22.66	22.27	23.27	22.72	23.13	22.56	23.57
P22352	20.44	22.86	22.08	22.16	19.64	25.55	21.35	22.51	21.62	21	20.99	21.43	22.84	21.95	23.26	22.43	22.46	21.87	22.32	23.85	23.84	22	19.39	25.07	21.35	21.93	22.41	22.31	23.97	23.86	21.63	22.54	22.05	22.12	21.38	20.56	21.16	21.39	20.94	21.57	19.12	21.94	21.94	24.49	23.2	19.03	21.52	22.23	22.03
P22392	25.19	25.06	22.79	22.79	25.84	24	23.58	24.33	21.99	24.38	24.38	25.03	25.01	24.74	24.77	25.33	25.74	25.16	24.65	25.28	25.42	25.58	24.04	24.27	22.89	24.1	23.8	23.85	23.83	23.85	25.39	24.56	25.23	24.89	25.07	26.38	25.86	25.95	24.96	26.06	24.65	24.61	24.66	25.13	25.13	23.7	25.19	24.68	25.5
P22413						19.15																		18.48																				17.24
P22466			14.46	14.78		15.22		14.6						13.52	17.17			15.52		16.51	16.25		13.57			15.53			17.13			16.94							15.73				14.36			15.47
P22528
P22570	21.18	20.21	19.74	19.77	20.87	21.01	20.41	20.67	17.44	19.64	18.36	19.92	20.75	19.39	19.94	20.29	19.27	20.1	19.5	18.94	19.23	20.98	19.94	20.86	20.08	19.93	19.22	17.33	20.42	18.89	19.52	20.33	22.06	21.85	18.64	20.26	20.49	20.91	18.97	20.02	22.92	20.73	20.67	18.53	21.68	18.55	20.5	21.45	21.39
P22626	26.21	26.15	23.67	23.71	26.16	24.58	23.84	25.29	22.12	26.03	25.99	25.17	24.95	25.97	26.08	26.08	26.56	25.97	25.18	25.75	25.77	26.09	24.48	25.21	23.97	25.56	24.68	24.76	25.24	25.43	25.66	25.09	25.93	25.87	25.46	25.28	25.9	25.95	25.1	25.46	25.1	24.98	24.96	24.93	26.02	24.18	25.5	25.45	25.9
P22670																	17.21	16.41
P22676								18.69		19	18.94	19.81	18.57	18.75		18		18.81	19.44							17.43			17.53	17.85		21.13		18.89		20.34			20.72			21.1	21.05		17.24		18.54
P22681	13.21	14.25	17.48	17.61			19.45	13.99	16.91	19.75	16.72	18.03	13.81	16.94			15.63			14.45	17.32	16.43	14.12			17.36	15.65	15.93			16.76	15.32	13.81	15.62						18.08		15.5	15.48		15.09		15.97		17.59
P22694	18.4	16.33	19.89	19.03	19.06	19.31	20.36	19.43	19.37	18.31	18.34	17.91	18.27	19.06	19.86		17.02	19.5		18.9	19.26	19.43		19.55	20.11	20.01						18.81			20.05	19.75	19.74	19.88	20.56	20.03		18.88	19.23		18.69			18.02	18.86
P22695	23.76	22.23	21.02	20.92	23.1	22.79	22.42	22.77	21.3	22.64	22.58	21.99	22.96	22.58	20.84	22.33	22.5	21.67	22.76	22.45	22.55	22.78	22.46	22.35	21.1	20.96	20.27	20.31	21.99	21.2	21.59	23.91	22.83	22.8	22.25	24	22.91	23.13	23.95	23.45	22.42	23.79	23.81	22.42	23.18	21.73	21.78	22.15	22.93
P22748							15.89					16.9										15.88	17.28								16.41	19.98							19.58			18.3	18.25				16.31
P22792						20.11		18.68					19.33						19.88								19.91	20.19																19
P22830		16.8	18.54	19.09		17.6	18.66	18.3	17.14	17.73	15.32	17.74	18.59					17.99	16.83	18.79	18.89			18.04	18.32	17.83						18.23							16.74				17.27		17.84				18.43
P22891													18.51						18.69				17.9					18.93
P22894	17.67			18.17			20.23	18.92			16.81	20.08	19.65	17.65		17.45	16.64	17.76		17.55	17.79	19.72	19.09			17.32	20.54	20.15		18.2	20.52				18.5	18.2		16.91		19.82						19.99	21.99		19.26
P22897		19.82	19.27	19.25		17.46	18.19	19.25	15.4		16.18	19.31			18.31	17.9		19	16.69	19.36	19.27	17.48		16.38	18.39	20.49	18.85	18.51	16.85	19.71	17.93	20.13	16.44	15.74	18.54		16.66	16.55	19.03	16.87		19.11	19.41	17.22	18.3		18.77	18.11	19.74
P23025
P23083	20.34	19.35			20.31			19.84		20.44	20.01		20.87			19.95	20.74	19.69	20.65	18.98	18.97	19.7		20.32		18.72				19.62			19.46			19.35				20.27									20.81
P23141	19.98	19.94	20.46	20.5		18.72	17.39	19.39	20.05	18.59	18.54	18.8		19.39	19.65	19.78	19.48	21.05	18.51	19.53	19.2	18.93		19.56	19.34	16.94	20.63	20.65	20.9	19.84	19.51	20.99	17.8	19.32	18.44				18.37	16.11	16.21	19.8	19.9	21.56	18.66	17.84	19.34	18.84	18.38
P23142	21.27	23.2	23.33	23.4	21.05	25.05	21.76	23.02	22.89	24.26	24.23	22.84	24.2	23.98	23.81	24.45	23.76	24.81	24.86	24.35	24.5	22.91	21.47	25.88	23.25	24.59	21.45	21.32	24.45	22.65	21.88	21.59	23.31	23.57	23.01	23.22	23.18	23.26	20.83	23.45		22.06	22.06	23.27	25.34	21.04	20.83	23.32	24.4
P23193	18.41	19.98	18.18	17.01	19.64	18.78	19.01	19.22	17.61	19.62	19.74	20.66	17.68	20.55	18.75	18.49	18.42	20.01	17.51	18.29	17.91	19.89	18.12	18.39	16.99	18.93	18.08	17.29	18.86	20.07	19.54	19.44	20.69	20.22	17.84	19.32	19.73	19.89	19.01	19.92	19.68	19.75	19.57	18.58	17.82	18.45	21.32	18.72	20.11
P23219		19.13	21.65	21.81			17.89	20.03	21.82																21.18							18.58							18.64			17.12	20.24
P23229	19.71	17.99	18.38	17.23	21.7	18.17	18.83	19.37		19.21	19.09	20.18	18	20.82	19.62	20.04	19.79	18.91	20.47	19.32	19.35	20.34	20.54	19.36	17.71	18.52	17.26	18.12	19.52	17.97	19.98	21.14	20.71	20.48	20.12	18.34	19.96	19.94	19.16	18.92	20.83	20.87	20.88	21.48	19.28	20.96	20.63	19.49	19.7
P23246	24.36	24.11	21.97	21.91	24.25	22.65	23.02	23.26	20.46	23.96	23.94	23.27	23.1	23.66	23.79	23.82	24.41	24.27	23.08	23.65	23.57	23.71	23	23.21	22.19	23.82	22.97	22.96	23.57	23.81	23.88	23.04	24.09	24.08	23.69	23.5	24.08	24.21	23.06	23.67	23.39	23.05	23	22.51	23.88	22.91	23.53	23.48	23.54
P23258	21.51	20.6	21.4	20.33	21.56	19.85	21.34	20.72		19.66	20.15	21.13	20.27	20.18	19.75	21.14	20.85	20.51	20.69	21.13	20.69	21.54	21.39	21.7	20.86	20.29							20.6	20.33	20.78	20.85	20.94	21.37	19.11	21.15		19.72	19.72	18.44	20.4		19.23	21.43	20.51
P23284	22.3	23.13	21.82	21.76	22.24	23.08	22.21	22.22	20.69	23.06	23.1	23.22	22.43	23.57	22.55	22.8	23.24	23.4	21.97	22.62	22.56	22.73	22.97	22	21.27	22.17	23.82	23.88	23.36	24.23	23.78	24.12	24.08	24.37	21.11	20.06	22.08	21.98	23.51	21.17	23.32	24.08	23.99	23.34	23.03	23.31	23.44	22.96	23.19
P23297																								22.54					23.44															19.71
P23368	22.21	22.09	21.25	21.12	22.13	21.51	22.24	21.51	19.61	21.96	21.94	22.47	21.61	21.9	20.84	21.57	21.36	21.53	21.97	21.63	21.52	22.19	22.74	21.1	20.96	21.74	20.01	20.17	20.03	19.83	21.07	22.61	22.57	20.65	21.91	22.34	22.17	22.11	23.4	22.33	21.43	22.3	22.22	21.19	21.41	21.04	21.85	21.3	22.92
P23378																18.61		18.85	18.45
P23381	21.76	23.29	21.45	21.14	21.59	22.42	21.51	21.86	19.65	23.13	23.1	24.61	22.16	20.75	22.09	21.21	22.33	22.08	19.77	22.05	22.03	22.42	21.4	20.94	20.26	24.44	21.89	22.11	22.01	22.55	22.07	21.97	24.15	23.26	21.94	21.89	20.62	21.04	22.01	21.39	22.14	22.5	22.52	20.76	22.14	21.7	24.87	22.08	24.38
P23396	25.65	25.73	23.62	23.65	25.85	24.59	24.6	24.71	22.23	26.06	25.06	25.34	24.8	26.21	25.36	25.86	25.97	26.37	25.73	25.75	25.87	26.2	25.33	25.89	24.78	25.19	25.7	25.62	25.89	26.19	25.77	25.85	26.19	25.73	25.62	25.61	25.53	26.07	25.02	25.52	24.82	25.31	25.35	25.16	25.46	26.21	25.08	25.49	26
P23434	18.48	19.26			19.5			17.79		19.9	19.97	18.28	19.05	18.14	19.77	18.18	18.9	19.27			17.95							16.17	18.12	16.65			18.75	18.38		19.29	18.3	18.89			17.73	16.52	18.27	16.53	19.08			18.99	18.19
P23443					19.74							19.62				17.94		17.41																				19.61											19.65
P23458					14.94					19.24	19.18	14.83		16.07		15.18	16.39			16.58	16.31	17.44								16.76		17.71	17.75	17.83	17.04		16.47		18.76	18.72		17.55	16.28	16.97	16.63		16.25		18.69
P23469	19.94	20.39	19.68	19.26	20.52	19.44	19.39	18.35				20.62		19.2	20.23		17.91		20.2	18.51	18.77	19.26				20.44	19.21	19.17			17.73				19.48		18.66	18.97	18.06	18.87							18.84		18.9
P23470	18.97												16.43									18.96																		18.06
P23497	19.19	18.03	18.19	20.01	17.75	20.21	18.12	18.1		19.05	18.65	19.08	18.3	17.93	19.27	19.93	18.37	18.52	17.27	19.12	19.23	17.58		18.75	19.19	17.97	18.42	17.49	19.92	19.35	18.63	18.67	18	19.16	18.56	18.18	17.57	17.08	18.04	18.08	17.7	17.72	17.84	19.59	18.9		18.64	19.86	18.5
P23511	17.09	17.85			18.28					18.88	18.85	18.09		18.45	17.98		18.93	18.1		17.85																	16.7	18.15							17.92				17
P23526	24.48	23.73	21.71	21.72	23.45	22.55	22.45	23.08	21.26	23.75	23.7	23.19	23.56	24.88	22.7	23.87	24.48	24.28	23.3	24.04	24.07	23.63	23.68	22.96	21.95	23.35	22.22	22.18	23.2	22.66	24.27	22.66	23.86	23.61	23.32	24.42	22.8	22.83	23.03	23.42	22.69	22.56	22.61	22.25	23.84	23.1	23.07	23.43	23.45
P23528	25.33	24.99	23.7	23.65	24.92	24.01	22.77	24.45	23.29	25.11	25.12	25.12	25.05	25.02	25.18	24.55	25.17	24.89	23.64	24.57	24.53	25.24	24.52	24.46	23.44	24.42	24.38	24.29	24.8	24.81	25.27	25.14	25.27	25.4	24.54	25.16	23.96	24.24	25.08	25.36	24.01	25.35	25.32	24.95	25.02	24.26	24.98	24.65	24.98
P23588	20.29	20.85	19.33	19.47	20.96	19.26	22.55	19.85	17.96	20.54	20.7	21.05	19.88	21.36	21.28	20.96	21.41	21.29	19.08	20.95	21.16	21.1	20.31	20.33	20.02	21.18	20.15	20.18	19.77	20.28	20.84	20.18	21.35	20.65	20.3	18.43	20	20.08	18.83	19.74	20.83	20.12	19.75	20.2	20.44	19.94	21.18	20.74	20.64
P23634		19.6	22.25	22.19	19.19	20.29	19.6	20.1	22.65	19.78	19.47	19.47	19.06	20.15	20.09	20.28	20.03	20.33	19.73	20.41	20.49	20.36	18.89	19.39	22.08	20.36	18.72	18.45	18.94	18.73	16.97	20.23	18.94	19.54	19.63	19.78	19.44	20.07	20.14	20.51	18.6	20.41	20.36	19.48	19.38	17.43	18.44	19.53	19.86
P23677																																							18.38
P23743				19.26	18.17	19.18				17.9		18.21			18.93			18.99	19.32			20.03	19.52	18.49			17.52	17.16		18.44		18.39							18.74	19.08		19.26	18.86	19.37			18.22	16.48	18.46
P23786	19.31	18.77	17.16	17.47	17.77	18.79	18.97	18.5		18.83	18.93	18.51	19.51	18.33	18.95		18.21		17.31	18.31	18.19		19	19.31	17.98		17.1		19.55	18.49	18.12	20.9	19.66	19.9	18.02	20.25	18.34	18.38	21.04	18.89	20.43	20.58	20.56	17.38	19.67	18.01	19.26	20.39	19.25
P23919	21.07	20.89	20.6	19.97	20.57	19.6	20.79	20.63		20.74	20.7	20.81	20.55	21.19	20.88	21.4	21.32	20.89	21.14	20.85	21.05	21.08	20.95	20.13	19.8	21.3	19.27	19.29	19.27	20.21	19.75	19.68	20.58	19.88	21.49	21.83	20.87	20.71	20.33	21.08	20.02	19.72	20.55	20.15	20.8	20.1	20.74	21.4	21
P23921	17.45	19.4					17.18			18.49	20.05	18.51	16.19	19.34		17.26	18.08	18.79	15.85	17.28	17.14	17.56	19.11			18.12	18.83	19.02		17.42	17.62		19.04	18.38	17.52	18.48				16.76	18.77	15.83		14.11		18.75	19.04	18.15	18.78
P23946			20.01	20.43			18.89	20.73										19.41	17.89	16.8						19.14				21.33	17.57	21.16			20.23				20.14			21.6	21.62				19.92		18.1
P24043	18.69	20.05	18.43	18.52	18.81	19.42	18.04	18.26	18.3	19.87	19.74	18.12	19.1	20.14	18.8	19.61	19.49	19.81	19.31	18.65	18.78	19.36	17.91	20.07	19.31	18.31	19.61	19.59	19.22	19.85	18.51	19.49	18.9	17.68	18.94	18.64	20.68	20.64	19.37	18.33	18.85	18.85	18.86	19.4	18.4	20.22		20.12	19.13
P24158	20.14	18.24	19.86	20.01	19.39		23.86	20		18.96	18.68	25.2	23.77	19.73	17.83	21.3	20.27	21.73	21.2	19.94	20	23.62	22.78			20.34	23.57	23.62		19.89	24.06		20.96		20.86	23.29	20.14	20.1		24.06	19.21	15.99		18.54	19.99	22.63	24.94	18.56	22.21
P24298							18.35																									21			20.23				21.44			18.86	18.58
P24347						18.11				19.08	19.12		18.02	19.49				18.4						18.93																								17.51
P24468					14.69			14.58						15.98				16.65		15.3	15.87			17.26		16.52										15.73				14.01									15.23
P24534	22.42	22.81	20.3	20.49	21.94	21.61	22.23	21.19	20.78	22.37	22.2	22.57	22.06	22.98	21.83	22.54	22.93	22.55	21.58	22.08	22.3	22.45	22.11	21.37	20.73	22.51	22.65	22.74	22.34	22.93	22.92	22.17	22.84	23.22	21.97	22.67	21.1	21.69	21.42	21.87	22.62	22.52	22.54	22.45	22.67	22.87	23.17	22.66	22.29
P24539	20.77	21.4	20.56	20.57	21.24	21.55	20.24	21.1	20.91	20.71	20.71	21.04	21.27	21.63	21.11	20.83	20.79	20.77	21.07	20.53	20.16	21.39	20.73	21.02	19.88	19.25	19.81	19.56	20.05	19.78	20.39	23.2	21.98	21.45	20.49	21.37	21.65	21.66	23.44	21.96	21.75	23.35	23.27	21.81	20.86	20.69	20.56	21.03	21.97
P24557	18.25	19.85	19.01	19.15	20.96	19.5	19.51	19.91		17.1	17.59	19.11			19.71	18.51	17.74	19.7	18.85	19.11	19.1	20.88	19.14	19.33	18.47	19.82		17.62	17.62			18.31	17.48	18.75	18.53		20.08	20.42	19.44	20.78		17.4	17.73	18.76	19.59			18.9	19.88
P24666	21.49	21.57	20.09	19.84	22.22	21.42	19.15	20.37	19.62	21.76	20.76	21.16	20.46	20.76	21.35	19.79	21.85	21.75	20.26	21.22	21.46	21.59	21.06	21.15	20.96	20.53	20.02	20.08	20.55	19.78	21.51	20.34	21.18	20.96	21.83	22.23	21.38	21.68	20.48	22.48	20.49	20.38	20.04	20.94	20.86	18.99	21.18	20.87	20.19
P24752	22.56	22.28	20.57	20.75	21.92	21.83	21.22	22.23	21.36	22.37	22.3	21.57	21.99	24.24	22.12	21.78	22.56	21.53	20.38	22.21	22.26	22.91	21.95	21.82	21.1	20.89	20.4	20.43	21.36	21.53	22.42	23.77	22.79	22.06	22.41	22.82	22.32	22.35	24.26	23.32	20.75	23.35	23.19	20.45	22.1	21.35	21.61	22.35	22.68
P24821	20.31	22.11	24	23.98	20.3	21.61	21.02	22.42	23.84	23.7	23.72	24.71	24.21	25.16	24.34	25.98	24.63	24.05	25.26	22.65	20.82	20.05		21.29	24.61	23.98	23.77	23.73	23.2	22.59	22.9	21.9	23.05	22.34	24.79	23.71	21.6	21.59	20.8	22.17	18.19	21.79	21.75	21.33	22.16		25.13	24.37	22.84
P24844	20.56	20.46	25.43	25.63	20.75	23.3	23.22	23.66	25.46	23.47	23.51	21.96	22.32	22.6	23.94	23.35	22.43	22.42	21.72	22.18	22.3	21.83	19.8	23.54	25.76	22.7	22.72	22.69	24.41	21.85	21.48	23.19	22.25	22.96	22	21.13	21.8	21.83	22.09	21.74	19.6	24.7	24.53	21.83	22.84	19.03	22.3	22.99	22.05
P24928	19.84	20.21	18.4	18.26	19.97	18.91	19.24	19.25		19.23	19.16	19.59	17.58	19.11	18.63	18.93	19.71	19.26	18.22	18.98	18.8	19.23	18.64	18.33	18.39	19.52	19.07	18.61	18.52	19.06	18.23	17.79	19.15	19.4	19.32	19.1	19.96	19.98	19.07	18.89	19.08	17.63	18.35	17.13	19.22	17.33	18.87	18.75	19.35
P24941	19.28	20.15			19.15		19.24	19.26		19.31	19.46	18.23		20.12	19.23	18.27		18.99	19.01			19.35	18.77			19.25							17.76		19.26	18.77	19.3	19.65		18.1	16.28						17.47	20.1	19.2
P25067									17.56												18.56			20.38
P25092	18.63	23.31	22.56	22.42	16.88	21.94	20.73	24.32	24.11	23.06	19.72	22.4	19.21	19.33	19.53	19.17	19.93	23.27	20.49	21.15	21.35	18.96	17.31	24.01	18.24	20.1	20.15	19.99		20.1	16.89		17.55		23.07	19.06	20.12	18.73	24	19.25	17.99	18.16	23.21		22.2		20.21	22.18	20.53
P25098	19.12	18.74	18.19	18.34	19.27	17.72	19.17	18.93	16.82	18.37	18.17	19.8	18.46	18.83	18.83	18.83	18.7	19.03	18.99	19.43	19.56	20.37	18.91	19.34	18.4	19.72	17.33	19.73	18.91	17.7	18.44	18.97	19.06	18.69	19.48	19.45	19.43	19.64	19.34	20.69		19.01	19.03	18.57	19.29	18.32	19.12	18.03	20.05
P25189									18.25																																	19.31
P25205	21.19	21.86	19.18	19.42	20.77	18.88	20.9	19.4		21.82	21.74	21.89	19.85	21.87	19.75	21.75	21.76	22.16	20.5	20.35	20.52	20.85	21.18	19.18	19.82	22.18	20.53	20.43	18.9	19.3	20.23	19.88	21.86	21.44	21.82	21.33	21.59	21.86	19.9	20.47	20.85	20.37	20.45	20.16	19.81	20.65	22.03	22.17	21.85
P25208	20.41	21.19	19.25	19.22	20.58	20.21		20.33	18.05	21.81	21.69	20.54	18.63	21.09	20.81	20.76	21.69	20.76	19.85	20.58	20.11	18.5	17.45	20.46	19.44	20.64	19.83	20.05	21.03	21.38	20.59	19.26	21.2	21.27	19.09	18.42	20.33	20.57	19.94	19.78	20.46	20.53	20.5	19.53	21.37	19.99	21.22	19.39	20.59
P25311	20.09	19.33	17.98	18.98	20.66	20.75	22.29	21.42	20.73	19.13	19.82	20.05	22.02	20.78	19.7	20.3	20.55	20.26	20.84	21.82	22	22.11	19.53	19.98	20.4	19.83	20.57	20.22	19.88	21.27	21.58	19.9	20.9	20.56	20.41	19.62	20.61	19.99		21.91	19.38	19.15	19.3	21.48	20.59	21	20.39	19.36	19.43
P25325	22.57	20.52	19.45	19.76	21.21	20.76	21.34	22.4	19.45	21.05	20.79	20.02	21.4	20.6	20.6	21.59	21.46	20.81	22.06	22.03	21.9	21.37	22	22.25	20.6	21.36	18.42	16.88	21	17.85	20.36	21.37	20.82	20.84	22.37	22.77	20.78	21.08	21.82	22.13	20.48	20.78	20.92	20.58	22.15	20.35	19.55	21.01	21.36
P25391																		19.4
P25398	21.53	21.62	19.82	20.12	21.17	20.42	20.33	20.83	19.46	21.47	21.4	20.44	21.16	20.95	20.94	21.1	21.63	21.05	21.52	20.31	20.62	21.14	21.19	20.15	19.83	20.39	20.91	20.8	21.06	21.69	22.02	21.88	21.72	21.95	20.87	21.89	21.54	21.57	21.79	21.47	21.3	21.95	21.9	21.13	20.68	21.24	21.27	21.2	22.02
P25440	19.31	18.24			19.22					19.2	19.32	18.43		17.66				18.81		18.78	17.92					18.93									19.03	18.12	18.8	19.7											17.59
P25445																						15.95								17.42		17.67		16.08							16.86	18.67	19.01	17.19
P25490	18.97	19.79	17.83	18.28	19.27	18.28		19.08		18.72	18.72	19.06	18.2	18	18.92	18.92	18.49	19.1	19.23	19.68	18.96	18.62	18.66	19.13	18.17	19.82		18.61	18.49	19.03	17.23		18.69	18.47	19.24	19.21	19.6	19.44	18.29	18.53	18.01	19.34	19.46		19.07		18.72	18.86	19.2
P25685	18.44	18.13	18.4	17.96	19.35	18.54		18.25	17.7	19.83	19.51	19.69	18.84	19.61	18.91	19.53	19.6	19.11	19.03	18.85	18.95	19.53	20.6	18.83	18.53	18.99	18.37	17.99	19.17	18.36	20.07	18.76	20.64	20.39	20.15	20.17	19.2	19.63	18.05	20.21	21.13	19.4	19.5	18.93	19.7	19.89	20.17	19.49	19.82
P25686	17.82		16.5	17.08	18.55	17.85	18.18	17.09	17.32			16.71	17.15	17.4	18.5	18.09	17.79	17.55	17.74	18.04	17.46	18.23	17.03		17.27	17.61			15.99			16.5	16.34	16.26	17.38	17.91	15.82	16.93			17.33		15.15	16.43	17.19		16.69	16.95
P25705	26.17	26.53	24.75	24.84	26.7	26.02	24.99	26.32	24.04	26.18	26.1	26.1	26.22	26.45	26.85	26.06	26.29	26.19	25.91	26.03	26.12	26.81	26.75	26	24.85	25.78	24.43	24.55	25.35	25.1	25.42	27.46	26.71	26.31	26.45	26.79	27.13	27.15	28.38	27.3	26.76	27.28	27.27	25.83	26.64	25.97	26	26.29	26.99
P25774	21.76	20.43	20.48	20.7	20.87	21.01	20.6	20.57		20.13	20.36	21.49	21.36	19.74	21.16	21.58	22.22	19.79	20.52	21.91	21.8	21.53	19.77	19.99	19.76	20.64	20.78	20.65	20.97	21.65	22.55	22.4	21.12	21.79	21.25	20.52	20.42	20.4	22.25	21.1	21.87	22.37	22.28	21.93	21.08	20.64	21.46	20.64	21.04
P25786	23.59	22.88	21.41	21.35	22.9	22.23	22.93	22.31	20.78	23.2	23.16	23.15	22.54	22.91	22.92	22.9	23.1	22.92	22.54	22.78	22.73	22.89	22.46	22.14	21.39	23.01	21.95	21.92	21.62	21.91	22.7	22.55	23.55	22.76	22.82	22.97	22.72	22.73	22.69	22.77	22.52	22.7	22.57	22.28	22.54	22.19	23.06	22.77	23.44
P25787	22.51	22.44	21.05	20.83	22.15	20.97	19	21.05	19.97	21.72	21.75	22.32	21.9	22.26	22.19	22.26	22.5	22.1	21.74	21.9	21.95	22	21.1	21.47	20.4	21.89	22.4	22.38	22.25	22.44	22.79	22.63	23.29	23.04	21.14	21.26	19.3	20.2	20.89	20	22.74	22.68	22.67	22.29	21.96	22.25	23.17	22.43	22.32
P25788	22.62	22.28	20.59	20.9	22.37	21.48	23.18	21.64	20.25	22.48	22.38	22.62	22.21	22.2	22.18	22.32	22.19	22.23	22.02	22.33	22.45	22.29	21.07	21.67	21.03	22.2	21.2	21.1	20.83	21	22.01	22	22.8	22.08	21.69	22.25	22.36	22.55	22.43	22.11	22.07	22.33	22.21	21.92	21.89	20.79	22.59	21.9	23.12
P25789	22.78	22.46	21.2	20.98	22.25	21.4	19.88	21.46	20.57	22.58	22.58	22.5	22.17	22.38	22.08	22.18	22.57	22.4	21.83	22.12	22	21.88	21.58	21.43	20.81	22.06	21.62	21.53	21.26	21.39	22.32	22.46	22.97	22.35	21.68	22.5	21.73	21.73	22.65	21.96	21.88	22.38	22.33	21.78	21	21.52	22.34	21.85	22.94
P25815	21.51		21.21	21	23.27	23.72	20.97	25.18		23.9	23.9	21	25.86	24.06	21.67	25.89	24.3	22.43	25.55	20.71		20.51	19.32	24.49	22.53	22.42	24.48	24.48	24.97	21.76	19.72	23.23	25.94	25.15	23.07	20.57	20.9	20.8	23.18	20.42	21.81	22.2	22.24	25.65	24.17	20.18	21.19	18.78	24.69
P26006	18.08		19.86	20.19	19.27	18.28	19.88	19.7	19.99		19.16	19.23	17.9		19.28	20.24	20.67	18.3	20.78	20.12	20.17	19.63	20.41	20.07	19.31	19.3	17.33		19.67		18.59	20.89	20.09	19.07	19.71			20.31	20.61	19.63		21.44	21.34	20.69	18.93	19.02	19.56		19.37
P26010							18.27																																			16.79							16.73
P26022			18.24	18.29			18.85	18				19.67	16.94									17.65			18.76		18.49	18.81			19.15																19.42
P26038	23.38	24.23	24.03	24.02	23.76	24.13	24.38	24.08	23.27	23.62	23.5	25.06	23.79	23.62	23.5	23.93	23.85	24.9	23.83	24.27	24.55	24.72	23	24.11	23.84	24.53	23.78	23.78	23.31	24.24	24.05	23.89	23.87	24.12	23.97	23.29	23.96	24.02	24.13	24.54	22.24	24.06	24.04	24.09	24.3	22.8	24.95	24.28	25.01
P26045	16.8													16.13					15.6			16.66														16.74		15.94		17.75	15.14
P26196	21.89	22	20.18	20.37	21.01	20.82	22.04	20.79	19.84	21.91	21.98	21.62	20.93	21.64	21.31	21.53	22.08	21.74	21.21	21.51	21.49	21.69	21.58	20.46	21.35	21.81	20.55	20.56	20.82	20.79	21.2	21.19	22.36	21.55	21.58	21.77	21.13	21.31	21.43	21.68	21.31	20.98	21.23	20.58	21.54	20.88	21.41	21.62	22.3
P26232														19.57	18.6										17.56												20.37				20.21				20.48
P26358	20.06	20.66			19.25	17.89	19.53	18.11		20.14	20.11	20.24	18.35	19.98	17.78	20.14	19.91	19.96	19.7	19.25	19.01	20.02	20.08	18.04		21.32		16.27			17.71	17.79	19.28	18.27	20.1	20.01	19.29	19.12	17.8	20.06		18.63	17.52		18.29		18.62	18.91	20.44
P26368	23.82	23.72	21.67	21.63	23.73	22.31	21.49	22.95	19.88	23.84	23.88	23.26	22.61	23.34	23.24	23.66	24.34	23.86	22.7	23.55	23.67	23.47	22.94	23.08	21.9	24.07	23	23.21	23.58	23.87	24.02	23	24.29	24.29	23.54	23.1	23.79	23.92	22.92	23.37	23.65	23.05	23.09	22.59	24.14	23.32	23.88	23.68	23.69
P26373	25.52	25.68	23.12	23.21	25.96	24.55	24.96	24.72	21.6	25.75	25.63	25.27	24.54	25.8	25.14	25.43	25.47	25.68	24.74	25.25	25.41	25.72	25.05	24.83	23.52	25.86	23.54	23.54	24.07	23.64	24.37	24.64	25.89	25.31	25.61	25.47	26.03	26.23	25.25	25.69	24.73	24.77	24.86	24.35	25.17	24.8	25.45	25.28	25.93
P26440	20.14	19.86	19.06	19.31	20.63	19.81	20.51	21.08	18.05	20.23	20.22	19.24	19.95	21.08	20.97	19.27	20.14	19.74	17.95	20.21	20.19	20.03	20.74	20.35	19.35	20.04	19.35	19.21	20.64	19.55	19.68	21.4	21.28	21.05	20.06	20.13	20.78	20.71	21.55	20.15	22.01	21.68	21.66	21.65	20.45	20	19.36	20.85	20.7
P26447	20.96	24.21	22.25	22.36	23.4	25.73	22.65	23.42	21.27	25.41	25.43	24.2	23.41	22.82	21.47	23.68	23.14	23.33	24.93	23.03	23.13	22.92	20.5	24.26	21.77	23.86	24.1	24.06	24.51	24.18	23.53	24.28	23.44	24.28	23.26	21.97	23.85	23.92	23.31	22.22	21.08	24.31	24.25	22.91	24.16	21.45	24.67	23.86	23.74
P26572	17.77	18.96		17.12	19.19	18.79	19.44	18.3	17.65	18.46	18.43	18.32	17.87	17.4	18.3	18.3	18.17	19.08	19.04	19.01	18.84	19.54	18.91	17.96	17.75	18.93	18.02	17.75			17.21	17.34			18.8	17.74	19.05	19.28	18.78	19.2	18.06	16.55	17.06	16.62	18.18	17.98	17.97	18.59	19.01
P26583	20.32	19.43	19.25	18.3	19.75	19.6	18.83	19.72	19.9	20.58	20.92	20.93	20.29	19.78	20.44	20.34	20.58	20.02	19.42	18.48	20.1	20.24	19.96	18.42	19.07	19.74	19.28	19.13	21.16	20.08	20.74	19.46	19.81	20.4	20.23	21.34	19.75	20.04	19.96	20.67	20.29	19.82	21.2	20.73	20.7	20.99	20.4	19.07	20.2
P26599	24.21	24.53	22.03	21.87	24.2	22.82	22.26	23.28	20.07	24.18	24.1	23.46	22.86	23.75	23.62	24.24	24.61	23.88	23.53	23.63	23.63	23.75	22.82	23.23	22.18	23.81	23.3	23.33	23.99	23.81	24.22	23.17	24.24	24.42	23.77	23.48	24.41	24.45	23.48	23.87	24.28	23.33	23.3	23.25	23.95	23.44	23.77	23.66	23.77
P26639	21.01	21.68	20.36	20.06	21.08	20.65	19.54	19.64	19.04	20.49	20.53	20.73	20.58	21.5	21.17	20.49	20.39	20.3	20.32	20.37	20.25	21.49	21.33	19.53	19.18	20.09	20.33	20.35	19.62	19.21	21.05	19.95	20.91	21.02	19.52	20.08	20.71	20.51	20.2	20.49	20.67	20.17	20	20.05	20.13	20.58	20.63	20.02	20.99
P26640	22.42	21.92	20.24	20.33	21.79	20.77	20.09	20.9	18.93	21.14	20.88	21.19	20.9	22.12	20.73	21.64	21.44	21.59	21.73	21.23	21.06	21.99	20.38	20.8	20.5	21.46	20.17	19.76	20.33	20.03	20.36	20.76	21.4	20.8	20.85	21.34	21.1	21.32	20.63	21.62	20.05	20.6	20.64	21.28	21.51	19.46	20.8	20.51	21.39
P26641	24.6	24.45	21.77	21.9	23.6	23.19	22.59	23.18	21	24.01	23.96	23.77	23.68	24.66	23.31	23.98	24.51	24.14	23.8	23.79	23.76	24.17	24.56	23.37	22.09	24.14	23.56	23.5	23.57	23.24	23.87	23.7	24.14	24.15	23.67	24.34	23.31	23.64	23.58	24.01	23.64	23.93	23.87	23.34	23.88	23.99	23.83	24.07	23.99
P26885	19.53	20.46	19.83	19.77	19.87	20.57	22.77	20.46	19.28	23.68	23.61	20.51	20.31	20.76	20.54	19.3	20.19	20.85	19.01	20.31	20.21	20.41	19.41	19.8	18.93	19.65	20.03	19.9	20.69	21.35	20.62	20.97	20.25	20.46	20.33	20.5	20.35	20.51	21.46	20.74	20.48	21.34	21.38	20.7	20.65	19.85	20.27	20.62	20.55
P26927		16.51	17.81	18.46		17.27							18.1						17.97					17.6																15.29
P27105	19.81	21.26	22.08	22.04	20.18	21.99	22.02	21.74	21.73	21.53	21.35	24.13	22.41	21.76	21.61	21.58	21.94	22.16	20.88	21.75	21.41	22.31	22.51	21.03	21.86	21.87	23.48	23.54	21.95	22.82	23.37	22	22.06	21.42	21.44	21.6	20.39	20.7	21.36	22.21	21.48	22.05	21.87	20.24	21.64	22.57	24.23	22.32	22.05
P27144	21.66			18.68	20.52	20.44	19.73	20.3	19.39	22.53	20.95	21.03	21.92	20.07	20.37	18.08	20.06	20.79	19.87	20.07	20.69	20.38	22.02	21.91	19.94	19.55			21.31	18.75	20.4	20.14	19.83	20.19	21.95	22.61	19.46	20.37	21.41	21.12	20.14	19.78	19.87	21.33	23.07	20.16	20.9	20.67	20.44
P27169						19.25	19.68	19.86				19.49	21.01	19.68					20.74								20.29
P27216					17.68		17.88	19.49		18.4	18.43			19.11	19.13							15.16		16.86								20.35		20.82	17.62	18.71	17.52	18.57	19.95	16.17		20.51	20.56						16.69
P27338		18.27	20.12	20.24		20.14	18.78	20.95	21.53	17.27		19.08			19.48			20.16		18.66	19.7			19.84	19.98	18.58			20.29			20.51			17.98				20.45			21.1	20.8	22.76					19.16
P27348	22.15	22.88	20.97	20.91	21.43	21.48	17.84	21.23	21.72	22.11	22.1	21.96	21.93	22.12	21.5	22.74	22.71	22.34	22.26	22.05	21.94	21.81	21.41	20.82	20.74	20.99	21.79	21.83	21.73	21.55	22.81	22.4	22.31	22.39	21.45	22.22	20.74	21.02	21.83	21.62	21.46	22.79	22.7	21.21	21.9	21.24	22.07	21.64	22.21
P27361	20.6	19.44	20.21	19.86	21.59	20.79	20.53	21.24	19.49	20.75	20.61	20.72	20.82	19.29	22.19	21.36	21.3	20.41	21.44	20.85	21.08	21.91	22.66	20.98	20.44	20.77	19.68	19.63	20.66	20.06	20.74	21.59	21.1	21.23	21.06	21.28	21.82	21.58	22.15	21.25	20.45	21.75	21.58	21.54	21.53	21.47	20.54	20.98	21.14
P27448		17.09			16.87		16.16	15.69		16.72	16.88	16.42			15.98	16.34		17.33	15.51							16.93									15.79	16.16	15.14	16.21		15.32									16.45
P27482	23.86	22.9			23.79	23.59	23.62	23.46	21.85	24.41	24.31	22.91	22.77	22.25	22.61	23.87	24.89	22.85	22.37	22.28		22.59	22.32	21.65		22.05	22.27	22.24	21.87	22.15	22.58	23.42	22.7	22.97	25.06	25.28	23.83	23.8	24.86	24.65	22.46	22.54	22.5	23.04	21.9	21.88	23.07	22.39	22.72
P27487	21.86		18.59			19.23	19.8	20.3		18.86	20.03	20.96		20.87	17.27	18.57	19.21	21.18	19.27	21.19	20.58	20.63		19.11	19.74	20.77		17.22		19.03	19.47	19.82	20.86	20.48	19.46		18.77	18.58	19.96	19.95	20.52	19.52	19.46	18.67	18.96		19.41	22.66	21.14
P27635	24.53	24.33	22.02	22.35	24.59	23.54	23.96	23.53	20.95	24.29	24.39	24.16	23.71	24.71	24.34	23.93	24.68	24.61	23.71	24.14	24.1	24.08	23.97	23.62	22.43	24.43	22.83	22.79	23.37	23	23.46	23.82	24.93	24.49	24.34	24.35	24.53	24.65	24.14	24.27	23.57	24.1	24.07	23.27	23.82	23.61	24.1	23.83	24.47
P27658			19.49	19.18		22.87		19.85	21.51				19.21	19.46	20.37	19.26		19.89	20.35	20.75	20.51	17.88		22.57		20.47			21.62	19.7			19.26	20.03			19.47	19.97		18.96			18.36	19.92	19.73			19.07	18.87
P27694	20.49	21.61	19.31	19.16	21.07	19.63	19.47	19.74	17.94	20.91	20.89	20.4	19.63	20.6	20.39	20.7	20.78	20.88	20.47	19.94	20.15	20.03	20.41	19.95	19.5	20.83	19.89	19.78	20.03	20.28	19.87	19.9	21.22	20.76	20.83	19.34	21.43	21.46	19.77	20.06	20.5	20.12	20.34	18.84	19.49	19.48	20.46	20.59	21.14
P27695	21.76	23.33	20.54	20.5	22.99	21.09	20.49	21.9	19.5	22.8	22.8	21.24	21.54	22.93	21.7	21.43	21.62	22.95	20.76	21.46	21.68	21.66	21.56	21.05	21.18	22.37	21.09	20.8	20.89	20.62	21	21.59	22.57	21.92	21.92	22.76	23.35	23.28	22.07	21.86	20.99	21.65	21.66	20.91	21.42	20.61	20.75	21.7	22.72
P27707	18.36	17.89	17.79	18.43				16.23		18.51		19.03		18.03		17.65	17.93			18.92	18.38	19.54	18.39			18.67		17.8		20.06	18.37	18.31	19.3	19.09	18.3								18.98		18.96		19.29	19.32	19
P27708	22.31	22.1	19.62	19.76	21.32	20.4	21	20.84	17.22	21.06	21.26	21.58	21.2	22.32	20.56	21.48	21.8	20.81	21.32	21.38	21.34	21.52	22.46	21.02	20.14	21.39	20.29	20.16	20.4	19.44	21.02	19.36	21.99	20.89	20.96	21.81	21.22	21.39	19.86	20.97	20.32	19.78	19.68	19.91	21.21	21.03	20.69	21.46	21.64
P27797	24.69	24.33	22.57	22.66	24.69	24.14	24.1	23.73	21.68	24.31	24.32	24.37	23.66	24.12	23.48	24.32	24.33	24.58	24.09	23.97	24.09	24.56	24.39	23.79	22.18	23.93	23.29	23.4	23.57	23.37	23.84	24.54	24.2	24.15	24.32	24.35	24.23	24.25	24.47	24.58	23.56	24.55	24.57	23.71	24.66	23.08	24.14	23.91	24.62
P27816	20.61	21.59	21.83	21.89	21.17	21.9	21.04	21.59	21.18	22.14	22.2	21.68	21.34	22.14	21.73	21.47	21.62	21.44	20.71	21.68	21.59	21.92	20.73	21.34	21.59	21.28	21.94	21.84	21.35	21.95	21.27	21.83	22.24	22.01	20.88	21.78	21.18	21.17	21.75	21.96	21.22	22.16	22.17	21.55	22.29	21.2	21.92	21.97	21.96
P27824	22.25	23.28	21.61	21.81	22.83	22.24	19.38	21.9	21.24	22.5	22.56	22.85	22.34	22.73	22.67	22.68	22.74	22.79	22.97	22.31	22.22	23.04	22.5	21.79	21.21	22.01	21.81	21.85	21.99	21.8	22.95	23.06	22.82	22.73	21.61	21.86	22.38	22.41	22.86	22.96	22.67	22.89	22.81	22.18	22.52	21.47	22.42	22.44	22.76
P27918							18.36	19.82											18.86				18.02					19.13			17.73															18.38
P27986	17.59	17.56	19.5	18.12	18.56	17.42		18.75	19.7	16.04	16.76	18.48	15.97	18.77	18.01	18.82	18.51		18.14	17.49	18.55	18.76	18.38	17.15	19.29	18.05	18.22	18.07	18.03	18.42	18.63		15.93	19.11	16.65	17.52	18.63		17.49	17.98	18.12	17.29	18.17	18.33	17.95	18.01	17.9	16.82	16.31
P27987			17.82	17.87	16.6				17.35							16.56	17.16															16.86								16.33		16.73							16.74
P28062	23.06	21.6	20.96	20.9	22.6	21.64	21.31	21.63	17.6	22.64	22.56	22.75	22.24	21.83	22.29	22	22.23	21.2	21.8	22.23	22.32	22.17	21.51	21.26	21.04	22.52	20.09	20.09	20.56	20.85	21.8	21.76	22.68	21.81	22.65	22.72	22.47	22.5	22.48	22.41	21.53	21.9	21.89	21.45	21.35	20.85	22.49	21.96	23.09
P28065	23.36	21.99	21.32	21.3	22.94	21.57	22.13	21.58	18.84	22.47	22.43	22.85	22.58	20.97	22.13	21.63	22.37	21.1	21.17	22.71	22.56	22.3	21.55	20.81	21.12	22.18	20.1	20.55	19.85	20.89	21.67	21.27	22.62	21.64	21.92	22.13	21.82	21.87	21.25	21.55	20.68	21.45	21.41	21.42	21.21	20.14	22.25	21.24	23.11
P28066	21.47	20.97	19.82	19.73	20.99	20.23	20.27	20.23	18.9	21.16	20.94	21.1	20.63	21	20.62	20.89	21.24	20.77	20.53	20.84	20.74	20.88	20.31	20.08	19.85	20.83	20.56	20.35	20.29	20.57	21.14	20.84	21.53	21.07	20.7	20.55	20.31	20.68	20.85	20.57	21.35	21.21	21.09	20.47	20.63	20.96	21.53	21.09	21.24
P28067		18.75	18.82	18.1		18.65		17.61				18.97	17.7							18.16	18.24	17.53		17.94		18.06				16.34		18.9	18.22						19.31			17.76	18.26		18.04		18.27	18.37	20
P28070	22.49	22.14	21.39	20.97	21.97	21.03	21.26	20.9	20.48	21.9	21.77	21.93	21.1	21.6	21.05	21.35	22.18	21.65	20.48	21.04	21.36	21.57	21.08	21.1	20.97	20.66	20.46	20.9	20	20.61	21.46	21.32	22.31	21.57	20.62	21.76	20.9	21	21.72	20.95	21.2	21.93	21.78	20.51	20.55	21.49	21.51	20.55	22.2
P28072	22.78	22.95	20.09	19.75	21.47	21.97	22.39	22.74	20.09	22.43	22.26	21.8	21.68	23.14	21.25	20.44	21.9	23.03	22.31	21.09	20.97	21.81	21.92	21.68	20.83	21.21	19.52	19.06	19.05	19.86	20.41	20.4	19.68	19.11	21.23	21.86	20.54	20.64	22.14	22.88	20.04	19.65	18.92	19.5	21.43	19.84	18.98	19.61	20.87
P28074	19.29	21.18	18.89	19.37	18.64	18.52	18.76	18.83	19.48	19.07	18.93	18.17		20.44	17.93	19.26	18.45	21.57	19.18	18.33	19	19.06	19.23	19.54	19.35	18.85	20.03	19.97	17.87	18.28	17.89	18.08	18.77	17.53	18.11	19.19	17.04	17.69	18.78	17.72	17.37	17.88	17.05	17.03	16.7	18.31	18.18	18.47	19.02
P28161	19.2		19.01	18.52		19.61	19.16	19.2	19.77	18.35	18.57	19.22	16.29	19.3	18.49	15.84	18.11	19.35	17.44	19.62	19.31	17.56	18.79	19.26	19.04	17.38			19.18	17.92	18.07	18.38	17.2	17.99	18.2				19.45	17.31	17.37	19.22	19.21		16.42	17.12	18.43	17.43	18.4
P28288	21.03	20.93	19.54	19.51	21.04	19.84	21.13	20.58		21.37	21.43	20.2	20.2	21.75	20.62	20.22	20.3	21.23	21.12	20.9	20.89	21.37	21.33	20.15	19.54	20.63	17.97	18.69	19.29		19.27	21.1	20.44	19.34	20.85	20.83	20.85	21.04	21.75	21.81	20.24	20.48	20.52	19.96	20.69	20.03	19.62	20.89	20.74
P28289			19.05	18.99		18.56		16.7	19.4															16.36	19.25				18.37													17.48	17.52
P28290	19.77	19.66			20.3		19.83			19.54	19.2	20.44		18.56	19.6	19.9	19.14	18.92	19.56			19.05	19.33									19.62	19.62	19.02	19.53		19.73	19.74	18.6	18.91	19.65		18.64	19.63	18.85		20.73		18.34
P28300						19.26				18.32		18.37							19.33		18.01			19.27			17.35	18.77																18.25
P28331	22.26	20.57	21.04	21.12	19.74	21.84	22.42	22.34	20.89	22.17	22.23	21.46	21.69	21.51	21.63	21.61	21.69	21.65	21.74	21.36	21.27	20.92	20.66	21.81	20.94	21.06	19.71	19.71	21.5	20.15	20.83	22.68	22.16	21.76	21.92	22.05	20.48	19.71	23	21.4	19.27	22.66	22.71	19.56	22.49	20.14	21.2	21.42	22.18
P28332																																		20.23		17.75			18.82		18.56
P28340	19.04	18.8			18.78		19.03	18.01		19.92	18.87	19.36	18.51	19.23	17.78	18.9	18.04	19.23	18.79	20.17	18.72	17.94	18.83	18.35		19.52					17.47		18.08	17.96	18.68	18.26	18.33	18.06	17.55	18.31	15.54	16.78	16.81	16.89	17.53		17.47	17.63	18.39
P28347		16.49								18.15	18.23							16.47															16.75
P28370	20.46				20.66			20.62						20.78		20.81	21.18	19.38	20.8			20.39	20.35			17.88			21.48		21.43			21.36		21.84		20.72				21.05	20.73				20.32
P28482	21.79	21.87	21.97	21.94	22.01	22.33	21.83	22.15	20.79	22.81	22.79	22.54	21.89	22.04	22.25	22.35	22.01	22.13	21.79	22.1	22.19	22.59	22.64	22.09	22.09	22.78	21.35	21.48	21.27	21.36	21.6	22.28	22.06	22.08	22.68	22.4	21.87	22.06	22.46	22.26	21.5	22.41	22.31	21.66	22.76	21.83	22.29	22.64	22.6
P28676	21.33	21.04	17.99	20.22	21.34	18.63	23.39	20.85		19.78	19.68	23.48	21.19	20.87	19.53	21.09	20.86	20.94	20.84	20.91	21.06	22.18	22.24	19.29		20.7	22.07	22.45	20.09	19.92	22.69	19.94	20.39	19.35	21.53		21.21	21.11	20.33	21.91	20.45	20.17	19.38	19.13	20.46	21.78	23.34	19.99	21.73
P28702	17.95	17.99	17.51		18.02	17.22	17.72	18.27		17.22	17.78		17.35	17.98	18.64	17.87	18.3	18.14	18.69	17.97	17.88	18.52	18.68	17.67	17.92	18.51			17.64	15.78	17.51	17.82	16.89	17.74	17.64	17.7	17.11	18.47	14.81	17.44	17.79	17.7	18.06	18	18	14.55		17.83	18.43
P28715	17.52	18.33	18.64					18.74		17.19	16.07		17.84		19.29				17.9					22.58			16.87	19.39	22.52	17.7	18.62	20.57	20.49	17.08	19.39	18.6	17.36	17.5	17.43	21.08	22.1	19.63			17.22	22.62		16.39	20.26
P28749	23.96	23.58			23.82		24.03	22.86			23.24	23.25	23.47	22.55		22.96		24.02	23.42	22.89		23.67	24.27	22.55		23.5		22.05	22.25		22.41	23.21	23.38	22.7	23.31	23.01		23.64	23.88	23.52	21.88	22.42	22.86					22.73
P28799	20.51	20.19			20.07								18.92			20.75	20.32	19.83	19.64	20.55	20.07	18.52	20.32	18					19.13		18.91	18.38				18.35			19.66	18.04			20.44	18.77		19.98		21.41
P28838	22.6	23.07	22.34	22.43	22.03	22.85	22.68	22.45	19.34	21.49	21.45	24	22.87	22.54	21.71	21.78	22.37	22.28	21.53	23.01	23.09	23.17	21.86	21.94	22.18	23.49	22.56	22.65	22.4	23.36	22.8	22.49	23.69	23.85	22.45	22.92	21.08	21.42	21.95	22.18	22.6	22.89	22.84	23.09	23.63	22	24.6	23.74	24.11
P28845																										17.19	16.86	16.92																					16.84
P28907		18.96	17.59	18.27		19.52	19.9	19.66				17.98	18.6				17.62	20.88		18.88	18.54	18.12		18.87		19.67			17.65	19.25		19.04	18.94	18.39	18.25	19.02			18.52	17.79		17.93		18.67	18.42		17.5		19.41
P29083		15.56			15.96					16.69		15.52						16.41		15.93	14.7	17.19	15.34			15.84										15.8	17.51	16.49		17.62									15.37
P29084		16.3			17.42					15.07	14.59	16.23		17.42			15.85	16.12		15.69	15.36	16.46				14.81											15.51	15.89		16.54									16.8
P29120					21.67					19.18	18.65																		15.39					20.9			23.05	22.94			19.03		16.54
P29144	22.29	21.29	19.18	19.01	21.25	20.61	20.9	20.09	18.87	20.65	20.67	20.6	21.04	20.91	20.39	22.15	21.53	20.94	22.55	20.98	21.14	22.06	21.61	20.11	19.25	21.49	19.11	19.99	19.66	19.37	21.31	20.06	21.05	19.03	21.01	21.72	20.69	20.95	21.39	21.92	19.7	20.43	20.57	20.18	20.61	20.4	20.02	20.08	20.99
P29218	22.44	21	17.1	21.04	20.82	20.89	20.37	20.12	19.69	21.28	19.85	20.36	21.15	19.42	20.14	19.93	20.32	20.52	19.52	20.52	20.23	20.37	17.69	20.4		19.78	19.81	19.71	20.55	20.58	19.68	21.21	20.26	20.43	20.06	21.24	19.94	20.05	21.95	20.44	19.93	20.74	20.58	19.26	20.61	20.4	19.84	21.47	20.68
P29317		18.13			17.21							19.1																													17.64						18.6
P29323	19.26				19.19			19		19.57	19.33			18.94		20.09	18.61				19.56		15.96										20.05	17.96		19.04	19.01	19.04	17.58	20.25	17.31	19.01	18.84
P29350	17.57	18.75	18.53	18.14	18.07	17.86	18.65	18.26		17	17	19.61	18.54	17.12	18.3	17.8	18.16	18.36	17.15	18.32	18.14	18.42	17.2	17.22	17.21	18.85	18.41	18.59	18.46	19.38	18.72	18.5	18.48	17.62	18.01	17.82	18.39	17.42	18.76	18.1	17.6	18.4	18.63	17.43	17.7	17.54	18.96	18.11	19.09
P29353	19.19	18.33		18.68	19.41	17.69	19.23	18.94		19.03	18.76	19.14	18.94	19.06	19.57	19.5	19.35	18.88	19.02	19.69	19.34	20.43	18.3	18.96		18.57		18.24	18.4	18.47	18.72	19.02	19.04	18.38	19.46	19.5	19.06	18.89	19.03	20.62	18.39	19.83	19.09	20.07	19.38		18.37	17.84	19.42
P29372	20.43	18.82		18.6	19.21	19.14	20.5	19.34		20.12	20.04	19.43	18.29	19.1	19.75	20.43	19.18	19.23	19.18	18.7	19.43	19.75	18.76	19.88		19.78							18.79		19.91	19.32	19.69	19.96	17.28	20.42			17.84		19.72		18.47	18.41	19.74
P29373		19.05																20.72		18.51							19.55	19.6																20.74				19.25
P29400					21.63				21.54																				20.8			20.93							21.6			22	22.47
P29401	23.6	22.63	21.76	21.93	23.83	22.27	22.95	23.23	21.18	23.62	23.64	23.85	23.52	23.83	23.41	23.2	23.17	22.88	22.4	22.55	22.56	23.51	23.36	22.91	21.91	22.45	23.36	23.37	23.02	23.28	23.62	23.58	23.98	23.79	23.09	23.31	23.75	23.59	23.66	23.27	23.21	23.39	23.32	23.19	23.66	23.45	24.23	23.83	23.53
P29466	20.13	19.6	19.41	19.17	20.08	19.98	21.09	20.12		17.63	16.43	20.78	19.77	18.11	19.93	18.88	20.99	19.1		21.16	20.9	20.44		18.33	18.7	20.56	18.45	18.51		19.65	20.95	20.18	20.91	20.31	19.53		19.66	19.78	20.64		22.24	20.55	20.26	18.79	19.45		19.94	20.02	21.38
P29474			18.05	18.14		16.44	16.34	16.54	18.98		16.93				16.95			17.06		16.18	16.04	17.4			18.83	18.99	17.34		16.8	17.12			16.25		17.13		14.91			16.67		17.29	17.3		16.75		17.01	16.9	16.6
P29475			19.04	17.71					18.97
P29508							16.63			17.35	17.88			16.48		18.93	17.46	17.48							17.32		16.42			17.46											25.72	15.46		15.88
P29536			23.02	23.09		20.07	17.99	21.18	23.27	20.17	19.96		18.97	19.54	21.43	20.88	18.26	19.42		18.04	19.46	19.27		21.01	23.47	20.28	18.91	19.8	21.49	18.37		20.41	18.88	19.59	19.83		18.72	18.47	19.91	19.04		22.09	22.04	19.13	19.76			20.14	18.77
P29558			19.08			19.97				19.95	19.8	19.85		19.49		19.61	19.93	20.83		20.28	19.81	19.14		18.97		20.53	20.43	20.04	20.2	19.84	19.57			19.96	18.52									18.65	19.48		19.15	20.09
P29590	19.67	19.42	20.12	20.01	18.78	21.5	19.38	19.23	19.18	20.34	19.22	20.16	18.91	19.68	19.7	18.54	19.34	19.07	17.83	20.37	20.45	19.67	18.76	19.84	20.1	21.23	17.98	17.95	18.27	18.61	19.2	18.34	19.11	19.78	20.27	20.04	18.54	19.85	21.08	20.36	18.25	18.52	18.18	20.25	20.11	18.39	20.08	18.9	20.18
P29597		15.46	17.01		17.64	16.33	17.1	17.22				17.44		17.87		17.55		17.09	16.57	17.88	17.32	17.83				17.9										17.17	16.84	17.91	18.4	16.68									16.98
P29622	18.72	18.49	19.07	19.08		20.74	18.95	19.8	18.9	18.74		18.46	21.02	19.2		19.02	17.97	19.35	20.78	19.47	19.84	19.46		19.78	18.56	18.86	18.05	18.74		18.05		19.19			17.49	19.59				19.16		18.37		18.81	19.24				18.76
P29692	24.4	24.07	21.9	21.85	23.47	23.18	23.58	22.76	20.66	24.14	24.08	23.68	22.99	23.98	22.8	23.7	24.02	24	23.29	23.73	23.53	24.12	22.48	23.1	22.19	23.76	22.23	22.23	22.26	22.58	22.63	22.67	23.12	22.7	23.13	23.72	23.22	23.28	23.28	23.56	22.37	22.19	22.22	22.46	23.09	21.8	23.03	22.85	23.45
[truncated: 5,382 more rows]
[truncated: 237 more columns]

## Sheet: B. RS_crcd_diann_prot
B. Protein matrix of CRC samples using RS.
prot	B20190306xiangn_CRCD_DIA_b3_1.raw	B20190306xiangn_CRCD_DIA_b3_2.raw	B20190306xiangn_CRCD_DIA_b3_3.raw	B20190306xiangn_CRCD_DIA_b3_3b.raw	B20190306xiangn_CRCD_DIA_b3_4.raw	B20190306xiangn_CRCD_DIA_b3_5.raw	B20190306xiangn_CRCD_DIA_b3_6.raw	B20190306xiangn_CRCD_DIA_b3_7.raw	B20190306xiangn_CRCD_DIA_b3_8.raw	B20190306xiangn_CRCD_DIA_b3_9.raw	B20190306xiangn_CRCD_DIA_b3_9b.raw	B20190306xiangn_CRCD_DIA_b3_10.raw	B20190306xiangn_CRCD_DIA_b3_11.raw	B20190306xiangn_CRCD_DIA_b3_12_20190307215150.raw	B20190306xiangn_CRCD_DIA_b3_13.raw	B20190306xiangn_CRCD_DIA_b3_14.raw	B20190306xiangn_CRCD_DIA_b3_15.raw	B20190307xiangn_CRCD_DIA_b5_1.raw	B20190307xiangn_CRCD_DIA_b5_2.raw	B20190307xiangn_CRCD_DIA_b5_3.raw	B20190307xiangn_CRCD_DIA_b5_3b.raw	B20190307xiangn_CRCD_DIA_b5_4.raw	B20190307xiangn_CRCD_DIA_b5_5.raw	B20190307xiangn_CRCD_DIA_b5_6.raw	B20190307xiangn_CRCD_DIA_b5_7.raw	B20190307xiangn_CRCD_DIA_b5_8.raw	B20190307xiangn_CRCD_DIA_b5_9.raw	B20190307xiangn_CRCD_DIA_b5_9b.raw	B20190307xiangn_CRCD_DIA_b5_10.raw	B20190307xiangn_CRCD_DIA_b5_11.raw	B20190307xiangn_CRCD_DIA_b5_12.raw	B20190307xiangn_CRCD_DIA_b5_13.raw	B20190307xiangn_CRCD_DIA_b5_14.raw	B20190307xiangn_CRCD_DIA_b5_15.raw	B20190308xiangn_CRCD_DIA_b4_1.raw	B20190308xiangn_CRCD_DIA_b4_2.raw	B20190308xiangn_CRCD_DIA_b4_3.raw	B20190308xiangn_CRCD_DIA_b4_3b.raw	B20190308xiangn_CRCD_DIA_b4_4.raw	B20190308xiangn_CRCD_DIA_b4_5.raw	B20190308xiangn_CRCD_DIA_b4_8.raw	B20190308xiangn_CRCD_DIA_b4_9.raw	B20190308xiangn_CRCD_DIA_b4_9b.raw	B20190308xiangn_CRCD_DIA_b4_10.raw	B20190308xiangn_CRCD_DIA_b4_12.raw	B20190308xiangn_CRCD_DIA_b4_13.raw	B20190308xiangn_CRCD_DIA_b4_14.raw	B20190308xiangn_CRCD_DIA_b4_15.raw	B20190309xiangn_CRCD_DIA_b6_1.raw
A0A024RBG1		18.33																17.54								16.38					17.84																		16.25
A0A075B6H7	19.57						22.35																			21.07	21.66						20.96
A0A075B6H9	17.8	22.25											21.16									18.66	18.74				20.49	20.21	18.2		19.47	19.23														19.02
[truncated: 7,629 more rows]
[truncated: 237 more columns]

## Sheet: C. IF_crcd_diann_prot
C. Protein matrix of CRC samples using IF.
[truncated: 7,495 more rows]
[truncated: 237 more columns]

## Sheet: D. IS_crcd_diann_prot
D. Protein matrix of CRC samples using IS.
[truncated: 7,709 more rows]
[truncated: 237 more columns]

[truncated: 2 more sheets: E. DPHLv1_crcd_diann_prot, F. Lib-free_crcd_diann_prot]
