# Supplementary material for: DPHL v.2: An updated and comprehensive DIA pan-human assay library for quantifying more than 14,000 proteins
Source: Patterns (N Y). 2023 Jul 5;4(7):100792. doi: 10.1016/j.patter.2023.100792 (PMC10382975; doi:10.1016/j.patter.2023.100792)
Supplement: Table S3. Differentially expressed analysis of CRC samples [file mmc4.xlsx]

## Sheet: A. Prot_up_RF_crcd_diann
A. Up-regulated proteins between disease group and normal group using RF.
prot	Gene	FC	pvalueAd
A0A075B6H9	IGLV4-69	5.61548	0.00489489
A0A0C4DH29	IGHV1-3	15.0449	0.00020703
A1L188	NDUFAF8	9.57927	0.000238905
A1X283	SH3PXD2B	6.28391	4.93e-09
A3KN83	SBNO1	10.2872	1.26e-07
A4D1E9	GTPBP10	6.00619	1.98e-07
A6NC98	CCDC88B	7.99959	0.00113364
A6NDG6	PGP	2.889	2.46e-05
A6NED2	RCCD1	2.75047	0.00597926
A6NIH7	UNC119B	7.02563	3.33e-10
A8MXV4	NUDT19	3.24472	0.000233716
E9PRG8	C11orf98	2.84111	1.92e-05
L0R8F8	MIEF1	3.18523	0.00441391
O00115	DNASE2	2.22556	1.03e-05
O00139	KIF2A	2.3736	0.000509832
O00142	TK2	6.31626	0.000517523
O00148	DDX39A	3.68689	1.46e-07
O00154	ACOT7	2.13154	4.28e-08
O00165	HAX1	3.32939	2.23e-07
O00204	SULT2B1	44.8973	7.26e-22
O00244	ATOX1	2.50582	0.00103174
O00267	SUPT5H	2.13713	7.76e-05
O00291	HIP1	3.18472	0.000132551
O00299	CLIC1	2.05131	5.77e-07
O00338	SULT1C2	180.6	1.01e-16
O00411	POLRMT	3.57784	1.96e-06
O00422	SAP18	2.22619	4.29e-05
O00425	IGF2BP3	3.79657	0.0038572
O00469	PLOD2	5.84108	1.16e-07
O00487	PSMD14	2.27851	0.000423391
O00515	LAD1	2.48192	1.95e-05
O00541	PES1	3.28207	1.19e-07
O00560	SDCBP	6.50983	0.00249669
O00566	MPHOSPH10	3.87198	2.47e-09
O00567	NOP56	2.58861	2.13e-08
O00584	RNASET2	2.1075	9.95e-05
O00625	PIR	2.53215	0.00463956
O00635	TRIM38	2.40047	2.65e-05
O00712	NFIB	3.5406	0.0093218
O00750	PIK3C2B	4.02006	0.000115251
O00762	UBE2C	4.67233	2.28e-08
O00767	SCD	6.67053	5.26e-05
O14562	UBFD1	107.92	4.01e-18
O14578	CIT	6.21738	1.7e-07
O14646	CHD1	4.33381	9.02e-07
O14647	CHD2	3.34799	0.000560116
O14656	TOR1A	2.36907	5.88e-05
O14662	STX16	2.00184	0.000358737
O14686	KMT2D	2.08848	0.000903019
O14734	ACOT8	2.79081	4.07e-05
O14757	CHEK1	8.51924	2.65e-07
O14776	TCERG1	2.18555	5.42e-05
O14791	APOL1	42.1664	9.31e-08
O14802	POLR3A	6.93353	1.62e-06
O14828	SCAMP3	2.0948	0.000203236
O14879	IFIT3	3.86896	3.83e-05
O14925	TIMM23	2.35044	0.00688528
O14929	HAT1	2.22244	0.00233895
O14933	UBE2L6	3.54717	0.00524977
O14981	BTAF1	3.44158	4.4e-06
O15020	SPTBN2	46.2465	2.02e-19
O15027	SEC16A	2.24577	1.01e-05
O15042	U2SURP	2.37446	6.56e-06
O15067	PFAS	2.2907	0.000238962
O15120	AGPAT2	2.51353	0.00261051
O15121	DEGS1	7.2736	0.000248909
O15160	POLR1C	3.63373	8.32e-07
O15164	TRIM24	3.16402	0.00641627
O15213	WDR46	6.7871	4.04e-15
O15226	NKRF	6.27057	7.22e-12
O15228	GNPAT	2.89705	0.00856122
O15231	ZNF185	2.85333	0.000261361
O15234	CASC3	34.9768	3.32e-08
O15294	OGT	2.38323	0.000271648
O15327	INPP4B	6.57719	0.00194029
O15347	HMGB3	2.15319	2.25e-05
O15355	PPM1G	2.79801	4.2e-06
O15357	INPPL1	3.26751	1.46e-07
O15379	HDAC3	10.6144	7.19e-09
O15381	NVL	5.73122	0.000127733
O15393	TMPRSS2	24.9815	8.11e-06
O15397	IPO8	2.46433	1.12e-05
O15446	POLR1G	8.09124	3.04e-10
O15460	P4HA2	6.18031	2.06e-09
O43143	DHX15	2.6652	6.69e-08
O43148	RNMT	2.14546	7.8e-05
O43156	TTI1	4.20856	2.45e-08
O43159	RRP8	5.41127	1.92e-10
O43169	CYB5B	2.19484	7.01e-06
O43172	PRPF4	2.69275	4.86e-06
O43290	SART1	2.56787	3.39e-06
O43291	SPINT2	2.09632	0.000431592
O43292	GPAA1	6.49358	5.13e-06
O43353	RIPK2	5.25137	0.000499748
O43390	HNRNPR	2.21904	1.33e-08
O43395	PRPF3	2.67188	3.06e-06
O43402	EMC8	3.24497	0.00119501
O43524	FOXO3	4.18123	0.00123795
O43572	AKAP10	3.07489	0.00249669
O43583	DENR	2.22067	0.00836821
O43592	XPOT	5.31159	4.44e-06
O43660	PLRG1	2.40039	6.06e-06
O43670	ZNF207	2.12114	3.44e-05
O43684	BUB3	2.37859	1.04e-07
O43709	BUD23	34.2958	8.07e-11
O43719	HTATSF1	3.03975	5.33e-07
O43752	STX6	2.53273	1.11e-05
O43818	RRP9	5.28229	1.65e-08
O43913	ORC5	20.0128	1.81e-08
O43929	ORC4	3.02148	4.91e-05
O60220	TIMM8A	2.22227	7.28e-05
O60231	DHX16	2.39338	3.11e-05
O60232	ZNRD2	3.28602	0.000298456
O60241	ADGRB2	9.25334	1.04e-07
O60264	SMARCA5	2.10996	7.6e-05
O60287	URB1	6.85282	2.56e-06
O60306	AQR	2.52458	8.91e-06
O60318	MCM3AP	9.6129	1.55e-09
O60336	MAPKBP1	4.39095	2.88e-06
O60341	KDM1A	2.06048	4.13e-05
O60343	TBC1D4	3.04119	6.18e-05
O60443	GSDME	23.5531	4.2e-09
O60488	ACSL4	3.63348	1.13e-07
O60506	SYNCRIP	2.28381	4.61e-09
O60524	NEMF	2.25101	0.00027587
O60565	GREM1	12.6383	2.25e-06
O60568	PLOD3	3.38459	2.69e-06
O60573	EIF4E2	2.00145	7.76e-05
O60610	DIAPH1	2.14651	2.93e-05
O60687	SRPX2	54.3139	3.86e-13
O60762	DPM1	2.11831	3.91e-05
O60763	USO1	2.38231	5.5e-11
O60828	PQBP1	3.8928	3.67e-07
O60830	TIMM17B	18.5772	1.14e-08
O60832	DKC1	2.42806	9.66e-06
O60934	NBN	2.72834	5.42e-05
O60942	RNGTT	6.2628	2.57e-05
O75127	PTCD1	4.77581	4.51e-07
O75150	RNF40	3.17465	9.04e-07
O75151	PHF2	14.7851	2.07e-16
O75152	ZC3H11A	3.39609	1.54e-06
O75153	CLUH	2.34637	0.00626479
O75179	ANKRD17	11.129	1.79e-11
O75312	ZPR1	2.30796	9.18e-05
O75394	MRPL33	2.08225	6.81e-05
O75400	PRPF40A	2.37906	1.61e-05
O75439	PMPCB	2.28253	2.22e-06
O75448	MED24	2.8553	9.09e-05
O75494	SRSF10	3.12547	1.1e-05
O75496	GMNN	5.95861	0.000222598
O75525	KHDRBS3	4.00746	0.000144593
O75533	SF3B1	2.01726	1.45e-07
O75563	SKAP2	14.7652	0.000172525
O75570	MTRF1	15.2553	2.66e-06
O75586	MED6	6.88421	1.07e-10
O75592	MYCBP2	3.81202	1.79e-05
O75594	PGLYRP1	4.63569	9.98e-07
O75607	NPM3	8.62833	1.45e-09
O75610	LEFTY1	5.3075	0.00163065
O75616	ERAL1	14.3935	6.91e-09
O75643	SNRNP200	2.19127	2.43e-05
O75648	TRMU	7.03377	0.000832626
O75676	RPS6KA4	2.90947	8.3e-05
O75683	SURF6	4.72122	4.56e-07
O75691	UTP20	8.1554	1e-13
O75694	NUP155	2.38913	0.000309656
O75717	WDHD1	8.01002	9.02e-11
O75787	ATP6AP2	4.72411	1.38e-06
O75792	RNASEH2A	2.5727	4.56e-09
O75794	CDC123	21.7767	3.48e-08
O75909	CCNK	4.40136	2.38e-07
O75911	DHRS3	6.83355	2.39e-06
O75934	BCAS2	2.37605	7.65e-06
O75940	SMNDC1	4.99413	0.000164652
O75962	TRIO	2.00105	0.000161362
O76021	RSL1D1	3.46192	6.36e-07
O76054	SEC14L2	6.33507	0.00403025
O94763	URI1	16.7133	5.78e-10
O94804	STK10	2.34411	0.00136649
O94808	GFPT2	15.7175	1.54e-07
O94842	TOX4	3.1966	0.00126257
O94851	MICAL2	3.66698	2.68e-05
O94855	SEC24D	2.30646	9.2e-06
O94880	PHF14	3.8969	3.15e-08
O94886	TMEM63A	3.69951	8.98e-07
O94906	PRPF6	2.13248	1.6e-05
O94913	PCF11	3.2292	0.000106997
O94923	GLCE	6.6834	0.000827461
O94966	USP19	4.52807	4.93e-05
O94985	CLSTN1	30.718	8.96e-08
O95071	UBR5	2.70631	1.45e-05
O95155	UBE4B	8.95536	1.3e-06
O95163	ELP1	2.92499	3.84e-05
O95232	LUC7L3	2.59462	1.35e-05
O95239	KIF4A	4.04237	3.6e-10
O95251	KAT7	2.77187	3.77e-05
O95294	RASAL1	11.8509	5.05e-07
O95295	SNAPIN	2.02684	0.0028391
O95302	FKBP9	3.17393	2.59e-06
O95347	SMC2	5.29034	2.81e-11
O95361	TRIM16	6.9636	1.86e-08
O95363	FARS2	2.13475	0.00948845
O95365	ZBTB7A	8.55094	2.18e-06
O95376	ARIH2	10.9782	1.08e-07
O95394	PGM3	2.07986	9.99e-07
O95396	MOCS3	4.36838	1.81e-05
O95400	CD2BP2	2.68797	9.64e-07
O95407	TNFRSF6B	95.8349	8.17e-08
O95429	BAG4	4.00455	0.00102133
O95433	AHSA1	2.03027	0.00415967
O95453	PARN	2.43494	0.000483507
O95456	PSMG1	2.05076	0.000789435
O95466	FMNL1	2.13189	0.00192195
O95478	NSA2	8.37841	7.97e-13
O95528	SLC2A10	4.72459	5.32e-05
O95573	ACSL3	2.14841	9.51e-05
O95602	POLR1A	6.1991	7.34e-10
O95619	YEATS4	10.0326	7.45e-06
O95644	NFATC1	3.8305	3.14e-05
O95685	PPP1R3D	58.3235	1.29e-10
O95696	BRD1	3.42334	4.09e-05
O95707	POP4	5.7442	1.67e-05
O95716	RAB3D	2.03836	0.00316033
O95749	GGPS1	11.484	1.96e-05
O95777	LSM8	2.16144	0.000165058
O95793	STAU1	3.05861	5.1e-06
O95848	NUDT14	4.73252	0.000110507
O95881	TXNDC12	2.05895	0.000146109
O95900	TRUB2	5.086	3.91e-05
O95967	EFEMP2	8.57413	2.63e-06
O95983	MBD3	4.13297	1.33e-08
O95985	TOP3B	4.67682	0.000508317
O96014	WNT11	5.39625	0.00913587
O96019	ACTL6A	2.25358	9.2e-05
P00374	DHFR	45.0758	6.18e-08
P00491	PNP	2.71184	2e-05
P00734	F2	2.60647	0.00486273
P00736	C1R	4.62018	5.62e-07
P01033	TIMP1	22.0656	1.92e-24
P01037	CST1	99.9714	1.96e-12
P01040	CSTA	3.49921	2.11e-06
P01130	LDLR	70.43	1.5e-07
P01137	TGFB1	23.6227	1.83e-13
P01344	IGF2	45.3955	5.89e-07
P01593	IGKV1D-33	10.0108	7.82e-06
P01704	IGLV2-14	9.88414	4.3e-05
P01764	IGHV3-23	8.92337	0.00022962
P01861	IGHG4	3.61466	0.000113413
P02538	KRT6A	3.07439	0.00490862
P02671	FGA	2.49498	0.00315708
P02679	FGG	3.03699	0.000170523
P02749	APOH	2.11125	0.000498319
P02751	FN1	3.86983	5.33e-08
P02786	TFRC	4.15544	2.48e-07
P02788	LTF	2.58899	0.000441195
P02792	FTL	3.39179	0.000168217
P03956	MMP1	41.919	3.76e-08
P04070	PROC	10.2387	1.03e-07
P04080	CSTB	2.00692	1.14e-07
P04183	TK1	5.09417	1.46e-07
P04216	THY1	2.04567	0.00486162
P04259	KRT6B	2.2832	0.000714896
P04278	SHBG	17.6797	0.000260621
P04626	ERBB2	2.36434	0.00984087
P05067	APP	4.50027	4.2e-07
P05107	ITGB2	2.51579	0.0018103
P05109	S100A8	2.15703	1.77e-07
P05154	SERPINA5	6.45924	7.83e-05
P05161	ISG15	4.02069	2.37e-06
P05164	MPO	4.59938	4.46e-08
P05198	EIF2S1	2.24507	5.71e-08
P05362	ICAM1	2.2052	0.00031067
P05412	JUN	34.0639	3.01e-08
P05783	KRT18	2.22596	2.92e-05
P06132	UROD	2.50604	0.00143909
P06280	GLA	2.15947	3.84e-05
P06400	RB1	6.58011	1.52e-07
P06454	PTMA	3.22458	0.00179656
P06493	CDK1	4.51816	5.35e-11
P06731	CEACAM5	16.9496	9.69e-08
P06746	POLB	25.266	3.24e-08
P06748	NPM1	3.02238	6.61e-10
P07093	SERPINE2	20.8739	1.68e-14
P07199	CENPB	3.99756	1.67e-06
P07360	C8G	2.90205	0.00373731
P07437	TUBB	2.10832	2.07e-07
P07602	PSAP	2.1235	0.000111735
P07741	APRT	2.30221	1.47e-05
P07910	HNRNPC	2.6144	3.6e-08
P07992	ERCC1	4.31132	5.49e-06
P07996	THBS1	8.36166	7.18e-17
P08195	SLC3A2	3.79687	2.66e-06
P08238	HSP90AB1	2.59409	5.19e-08
P08240	SRPRA	2.41157	9.44e-06
P08243	ASNS	2.84989	1.87e-08
P08246	ELANE	7.04217	2.26e-09
P08253	MMP2	9.85163	6.69e-08
P08397	HMBS	2.1949	4.02e-05
P08473	MME	153.903	7.09e-12
P08514	ITGA2B	16.8603	8.89e-06
P08579	SNRPB2	2.28983	2.38e-05
P08582	MELTF	53.2384	1.92e-06
P08621	SNRNP70	2.08568	0.000343064
P08637	FCGR3A	8.12287	2.49e-15
P08684	CYP3A4	21.7132	1.71e-05
P08729	KRT7	425.509	4.82e-09
P09012	SNRPA	2.0484	0.000188817
P09237	MMP7	154.569	9.41e-08
P09467	FBP1	2.24531	0.000286268
P09486	SPARC	8.36971	8.53e-13
P09488	GSTM1	4.57914	8.7e-05
P09525	ANXA4	2.13415	7.14e-06
P09619	PDGFRB	3.37853	0.000176425
P09651	HNRNPA1	2.32502	4.9e-07
P09661	SNRPA1	2.12465	0.000145208
P09668	CTSH	2.06938	0.000159446
P09758	TACSTD2	21.8707	5.5e-13
P09884	POLA1	127.962	2.74e-09
P09913	IFIT2	62.8763	4.13e-08
P09914	IFIT1	15.9386	5.35e-06
P0CG12	DERPC	2.9837	1.49e-05
P0CG38	POTEI	2.35613	7.33e-06
P0CK96	SLC35E2B	2.92022	0.00662595
P0DN76		2.18411	8.44e-05
P0DPB6	POLR1D	6.7719	1.81e-06
P0DPD7	EEF1AKMT4	30.5149	2.78e-07
P10809	HSPD1	2.03504	1.01e-05
P11055	MYH3	3.48966	0.00107097
P11142	HSPA8	2.1337	1.09e-07
P11166	SLC2A1	3.90928	1.97e-05
P11169	SLC2A3	11.7623	0.0038937
P11172	UMPS	2.33195	2.59e-06
P11215	ITGAM	2.82181	1.89e-05
P11279	LAMP1	2.7284	4.55e-08
P11387	TOP1	3.35779	1.45e-06
P11388	TOP2A	9.92288	8.62e-14
P11441	UBL4A	2.64746	9.44e-07
P11717	IGF2R	2.4237	4.13e-05
P11940	PABPC1	2.21653	9.4e-08
P12004	PCNA	2.24764	0.000172266
P12268	IMPDH2	2.27098	6.52e-09
P12429	ANXA3	3.34841	7.66e-10
P12955	PEPD	2.6164	3.07e-11
P13051	UNG	3.80496	0.000179013
P13164	IFITM1	5.15452	5.13e-07
P13473	LAMP2	2.01364	4.13e-07
P13498	CYBA	2.14509	0.00187619
P13569	CFTR	6.40344	1.67e-09
P13646	KRT13	4.35533	4.28e-07
P13647	KRT5	2.59066	0.0050266
P13674	P4HA1	4.06736	2.81e-07
P13693	TPT1	2.08891	3.23e-07
P13797	PLS3	2.35896	7.5e-08
P13984	GTF2F2	2.18982	4.12e-05
P13995	MTHFD2	12.5238	2.58e-12
P14174	MIF	2.23432	1.83e-10
P14324	FDPS	3.64564	3.94e-07
P14618	PKM	2.32696	4.25e-09
P14635	CCNB1	5.54785	1.13e-11
P14649	MYL6B	2.88969	3.36e-05
P14678	SNRPB	2.54754	1.58e-08
P14735	IDE	2.26635	1.3e-05
P14780	MMP9	3.06206	1.24e-08
P14859	POU2F1	3.29459	0.000115434
P14868	DARS1	2.18166	3.6e-08
P15104	GLUL	2.62667	8.11e-06
P15151	PVR	3.126	0.000188988
P15291	B4GALT1	2.18322	1.9e-05
P15336	ATF2	7.05638	6.71e-06
P15374	UCHL3	2.47607	1.47e-05
P15408	FOSL2	12.3592	8e-11
P15531	NME1	2.16792	1.29e-08
P15586	GNS	2.11379	3.42e-05
P15907	ST6GAL1	8.05345	8.71e-08
P16401	H1-5	2.09995	9.68e-05
P16444	DPEP1	33.3868	1.11e-28
P16591	FER	2.94741	9.44e-07
P16989	YBX3	2.24641	1.46e-05
P17096	HMGA1	2.31306	2.9e-05
P17213	BPI	2.09816	2.18e-06
P17275	JUNB	53.9027	5.49e-17
P17540	CKMT2	65.0938	4.89e-16
P17844	DDX5	2.85449	5.17e-09
P17936	IGFBP3	30.6429	1.49e-07
P18031	PTPN1	2.26878	3.63e-05
P18077	RPL35A	2.16801	1.62e-06
P18084	ITGB5	2.94905	6.33e-06
P18283	GPX2	2.1711	0.000113897
P18583	SON	2.77276	4.2e-06
P18615	NELFE	2.19706	3.73e-05
P18754	RCC1	2.14246	2.03e-05
P18847	ATF3	8.76447	2.16e-09
P18858	LIG1	10.4477	7.51e-09
P18887	XRCC1	2.67258	1.02e-05
P19174	PLCG1	65.9987	1.76e-15
P19338	NCL	2.52697	1.45e-07
P19387	POLR2C	2.34104	8.89e-06
P19388	POLR2E	2.47958	5.12e-06
P19440	GGT1	165.085	5e-10
P19447	ERCC3	4.85538	4.13e-08
P19623	SRM	2.1165	2.68e-09
P19835	CEL	73.9795	9.06e-10
P19957	PI3	107.976	6.38e-11
P19971	TYMP	2.78897	9.98e-06
P20160	AZU1	5.24007	5.05e-07
P20591	MX1	5.20783	9.45e-05
P20592	MX2	5.57681	1.51e-06
P20702	ITGAX	7.65464	4.12e-07
P20815	CYP3A5	6.79127	0.00201028
P20839	IMPDH1	12.6161	9.91e-16
P21359	NF1	28.5844	8.91e-12
P21860	ERBB3	55.4371	6.05e-08
P22087	FBL	2.04402	8.43e-07
P22090	RPS4Y1	3.87443	8.88e-05
P22102	GART	2.56759	5.1e-07
P22223	CDH3	18.1135	1.28e-08
P22570	FDXR	2.001	0.00292925
P22626	HNRNPA2B1	2.1612	4.61e-07
P22894	MMP8	5.16751	1.96e-06
P23083	IGHV1-2	83.337	1.76e-08
P23246	SFPQ	2.18389	1.75e-07
P23434	GCSH	6.92211	7.06e-11
P23469	PTPRE	3.14509	0.00156681
P23497	SP100	2.34467	0.000667862
P23526	AHCY	2.01253	2.18e-07
P23588	EIF4B	2.0301	0.000974459
P23919	DTYMK	2.22597	0.000118968
P23921	RRM1	5.17637	2.38e-11
P24158	PRTN3	5.20234	7.3e-12
P24347	MMP11	32.2654	1.77e-08
P24557	TBXAS1	2.10255	0.000343059
P24928	POLR2A	2.2983	6.89e-06
P24941	CDK2	7.07021	6.68e-10
P25205	MCM3	2.76781	1.27e-06
P25440	BRD2	37.1137	2.28e-10
P25490	YY1	2.27959	2.85e-05
P25685	DNAJB1	2.67569	3.55e-05
P25815	S100P	2.48545	4.22e-05
P26358	DNMT1	2.85033	7.3e-05
P26368	U2AF2	2.37762	4.39e-08
P26373	RPL13	2.04883	2.7e-06
P26599	PTBP1	2.0935	7.01e-07
P27448	MARK3	4.00259	0.000232636
P27708	CAD	3.33746	1.14e-06
P28290	ITPRID2	2.3047	0.0018696
P28300	LOX	16.6395	7.92e-05
P28340	POLD1	3.61172	1.47e-05
P28676	GCA	2.50022	7.97e-05
P28702	RXRB	2.33996	1.24e-05
P28838	LAP3	2.0271	5.6e-06
P29083	GTF2E1	3.14315	0.00143451
P29084	GTF2E2	4.19785	0.00996714
P29120	PCSK1	62.5504	0.00361895
P29144	TPP2	2.03108	6.08e-05
P29317	EPHA2	5.12291	0.00070183
P29372	MPG	3.18448	5.74e-07
P29508	SERPINB3	49.7665	0.00742879
P29558	RBMS1	2.78386	0.000448729
P29728	OAS2	2.64548	0.00062056
P30038	ALDH4A1	2.19515	0.00910642
P30260	CDC27	6.20503	2.38e-05
P30273	FCER1G	4.9777	0.000375373
P30520	ADSS2	2.24257	7.09e-09
P30533	LRPAP1	2.09282	8.09e-05
P30536	TSPO	5.72608	0.000689262
P31153	MAT2A	2.19703	1.18e-07
P31321	PRKAR1B	6.93221	1.87e-05
P31350	RRM2	3.31899	1.54e-09
P31483	TIA1	5.83455	1.86e-08
P31689	DNAJA1	2.10647	2.71e-05
P31942	HNRNPH3	2.37201	3.4e-07
P31943	HNRNPH1	2.34908	1.87e-08
P31949	S100A11	3.02554	3.98e-06
P31997	CEACAM8	4.76523	3.19e-09
P32189	GK	3.62416	5.51e-05
P32320	CDA	6.68384	0.0024663
P32321	DCTD	2.5736	8.42e-06
P32322	PYCR1	4.43339	3.33e-07
P32519	ELF1	2.83913	3.81e-06
P32926	DSG3	13.4387	2.68e-09
P33121	ACSL1	2.12158	0.000482522
P33240	CSTF2	3.32404	8.23e-07
P33552	CKS2	5.31087	7.16e-09
P33897	ABCD1	2.67757	0.00448431
P33991	MCM4	2.34353	3.52e-06
P33992	MCM5	3.27817	3.58e-06
P33993	MCM7	3.33197	2.98e-07
P34897	SHMT2	4.00845	1.67e-06
P35249	RFC4	2.98729	3.07e-06
P35250	RFC2	2.91628	2.43e-05
P35251	RFC1	2.11201	0.00162085
P35269	GTF2F1	2.48884	1.47e-06
P35442	THBS2	48.4819	1.92e-24
P35609	ACTN2	12.0513	0.000324317
P35637	FUS	2.37363	1.2e-07
P35658	NUP214	2.02095	3.28e-05
P35659	DEK	2.01353	0.000609487
P35858	IGFALS	5.37012	5.35e-06
P35869	AHR	5.50304	0.000612937
P36222	CHI3L1	6.37856	1.3e-05
P36404	ARL2	2.6231	0.000184807
P36551	CPOX	2.59987	1.39e-05
P36578	RPL4	2.20876	1.59e-07
P36952	SERPINB5	6.82309	1.22e-13
P37802	TAGLN2	2.01203	1.73e-06
P38159	RBMX	2.43433	1.55e-08
P38432	COIL	3.06782	0.000513799
P38919	EIF4A3	2.2004	8.31e-08
P38935	IGHMBP2	37.6115	8.51e-13
P39748	FEN1	2.35179	1.09e-05
P39880	CUX1	2.03896	9.76e-05
P40121	CAPG	3.06128	4.44e-10
P40199	CEACAM6	14.8191	1.57e-12
P40222	TXLNA	3.33288	5.21e-06
P40261	NNMT	5.12686	1.68e-08
P40818	USP8	2.21667	0.000633163
P40937	RFC5	2.47053	1.47e-05
P40938	RFC3	3.84838	2.51e-05
P41134	ID1	8.12325	5.19e-08
P41212	ETV6	8.07367	1.26e-09
P41218	MNDA	2.84205	3.09e-05
P41221	WNT5A	52.4715	4.64e-10
P41229	KDM5C	25.1338	9.83e-13
P41235	HNF4A	4.53678	2.89e-05
P41250	GARS1	2.50312	2.81e-10
P41252	IARS1	2.07583	1.12e-06
P41743	PRKCI	2.96383	2.43e-05
P42166	TMPO	2.07549	0.000612578
P42224	STAT1	2.06665	5.44e-06
P42285	MTREX	2.4251	4.57e-05
P42685	FRK	7.30521	0.000362654
P42694	HELZ	2.40635	0.00954959
P42696	RBM34	4.28658	6.59e-10
P42766	RPL35	2.48416	0.000143356
P42771	CDKN2A	12.4804	7.19e-13
P43243	MATR3	2.37628	7.6e-09
P43246	MSH2	2.92864	7.66e-06
P43308	SSR2	4.26405	0.00369753
P43353	ALDH3B1	7.61246	1.04e-05
P43487	RANBP1	2.11323	2.99e-08
P43490	NAMPT	2.13011	6.92e-05
P43897	TSFM	2.05387	0.000288371
P46013	MKI67	4.12429	3.18e-12
P46060	RANGAP1	2.04691	4.02e-05
P46087	NOP2	4.01113	1.06e-07
P46100	ATRX	2.69103	5.15e-05
P46199	MTIF2	2.83981	2.28e-05
P46778	RPL21	2.21118	1.28e-06
P46779	RPL28	3.50979	0.00362563
P47224	RABIF	5.14945	5.14e-08
P47895	ALDH1A3	5.70116	1.36e-06
P48382	RFX5	3.73275	0.0028391
P48449	LSS	3.40411	3.88e-06
P48507	GCLM	2.42079	2.89e-05
P48595	SERPINB10	3.95815	0.00641084
P48634	PRRC2A	4.18816	3.6e-08
P49005	POLD2	4.02778	1.28e-08
P49006	MARCKSL1	5.09698	7.23e-05
P49137	MAPKAPK2	2.83894	0.00105551
P49207	RPL34	2.42403	8.55e-05
P49247	RPIA	2.54983	6.06e-06
P49327	FASN	4.14723	2.07e-06
P49366	DHPS	52.3104	3.25e-16
P49406	MRPL19	2.04305	4.65e-05
P49448	GLUD2	3.9604	0.000521461
P49590	HARS2	2.121	0.000166113
P49643	PRIM2	2.25613	0.00273463
P49662	CASP4	13.0364	3.79e-08
P49674	CSNK1E	3.62172	0.00123275
P49736	MCM2	2.95109	5.87e-06
P49750	YLPM1	4.48747	3.35e-07
P49756	RBM25	2.04804	8.19e-05
P49790	NUP153	2.46371	2.34e-06
P49792	RANBP2	2.40983	6.05e-05
P49815	TSC2	2.23973	0.00747988
P49913	CAMP	2.96445	6.5e-08
P49915	GMPS	3.56396	1.47e-07
P49916	LIG3	2.4821	1.8e-05
P49959	MRE11	2.75488	1.45e-05
P50120	RBP2	241.361	4.61e-12
P50281	MMP14	5.66612	2.68e-11
P50336	PPOX	3.17168	0.00104045
P50452	SERPINB8	2.11981	0.000948638
P50454	SERPINH1	4.19547	3.01e-18
P50542	PEX5	10.5895	1.06e-10
P50583	NUDT2	2.47412	0.00406454
P50613	CDK7	3.79628	4.04e-08
P50750	CDK9	3.04947	6.34e-05
P51003	PAPOLA	2.08056	3.59e-05
P51114	FXR1	2.4207	9.14e-05
P51116	FXR2	7.79798	7.57e-10
P51161	FABP6	15.3204	7.26e-22
P51570	GALK1	2.35659	0.00134723
P51571	SSR4	2.0926	5.74e-05
P51589	CYP2J2	4.39615	0.000643777
P51617	IRAK1	4.04691	1.51e-07
P51688	SGSH	2.15698	0.0001004
P51690	ARSL	2.19882	0.00827877
P51784	USP11	2.8714	0.00178577
P51809	VAMP7	2.39886	0.000174094
P51956	NEK3	2.00038	0.00674208
P52272	HNRNPM	2.05618	2.48e-07
P52292	KPNA2	7.5552	5.74e-18
P52298	NCBP2	2.29624	6.37e-05
P52434	POLR2H	2.35779	1.44e-05
P52597	HNRNPF	2.22182	3.96e-07
P52630	STAT2	5.06314	2.55e-06
P52655	GTF2A1	38.6063	2.5e-10
P52701	MSH6	3.81468	1.39e-06
P52732	KIF11	7.48088	3.36e-06
P52735	VAV2	2.16761	0.00759601
P52756	RBM5	11.5767	8.65e-06
P52790	HK3	3.68452	0.00018379
P52888	THOP1	2.69394	1.26e-05
P52948	NUP98	2.30024	1.93e-05
P53396	ACLY	2.30845	1.35e-08
P53602	MVD	3.30352	1.45e-06
P54105	CLNS1A	2.72109	1.25e-05
P54687	BCAT1	61.6109	2.33e-10
P54753	EPHB3	6.49899	5.7e-05
P54802	NAGLU	2.00164	0.000367752
P54886	ALDH18A1	2.54823	2.46e-05
P55001	MFAP2	26.3811	8.51e-13
P55011	SLC12A2	2.73151	0.000145333
P55058	PLTP	19.025	5.23e-07
P55060	CSE1L	2.0193	8.34e-07
P55265	ADAR	2.46665	2.24e-05
P55795	HNRNPH2	2.02786	3.6e-08
P55957	BID	2.70902	7.76e-06
P56182	RRP1	3.73538	1.26e-07
P56537	EIF6	2.77219	0.000141066
P56545	CTBP2	2.40122	0.000109436
P56693	SOX10	10.6006	7.56e-13
P56937	HSD17B7	8.66278	8.1e-08
P57076	CFAP298	6.1561	4.96e-05
P57081	WDR4	10.1938	9.85e-15
P57678	GEMIN4	28.457	1.45e-16
P57737	CORO7	2.0722	1.01e-05
P57740	NUP107	2.75464	5.88e-05
P59666	DEFA3	6.11961	7.22e-12
P60510	PPP4C	2.20531	2.35e-06
P61024	CKS1B	26.1451	1.93e-12
P61254	RPL26	2.27571	9.92e-07
P61289	PSME3	2.28465	5.08e-05
P61313	RPL15	2.23309	6.39e-08
P61353	RPL27	2.34494	1.76e-07
P61457	PCBD1	2.02896	2.58e-05
P61604	HSPE1	2.01127	1.6e-05
P61626	LYZ	4.30327	1.57e-06
P61916	NPC2	2.06033	0.000103035
P61960	UFM1	2.32142	9.2e-05
P61962	DCAF7	2.28971	1.36e-05
P61964	WDR5	2.2314	3.5e-05
P62244	RPS15A	2.02838	4.37e-07
P62263	RPS14	2.0187	1.45e-06
P62277	RPS13	2.00773	8.91e-07
P62280	RPS11	2.24796	1.66e-07
P62306	SNRPF	3.8938	1.62e-06
P62308	SNRPG	2.12529	1.63e-07
P62310	LSM3	3.75461	8.77e-06
P62312	LSM6	2.29493	5.65e-05
P62314	SNRPD1	2.05211	8.43e-08
P62316	SNRPD2	2.07828	0.000166297
P62318	SNRPD3	2.486	5.93e-09
P62424	RPL7A	2.03897	6.38e-07
P62495	ETF1	2.1568	5.07e-09
P62633	CNBP	3.38791	1.94e-05
P62701	RPS4X	2.25736	9.14e-08
P62760	VSNL1	5.22205	1.14e-10
P62807	H2BC4	2.65456	5.3e-09
P62857	RPS28	2.29897	8.07e-08
P62875	POLR2L	2.18334	0.000952183
P62888	RPL30	2.18826	6.69e-08
P62995	TRA2B	2.65092	1.85e-05
P63165	SUMO1	4.14615	1.46e-09
P63272	SUPT4H1	2.83194	0.000364647
P67809	YBX1	2.10794	2.09e-06
P78310	CXADR	2.14538	0.00423346
P78316	NOP14	3.51957	2.53e-07
P78324	SIRPA	7.09718	0.00345984
P78330	PSPH	7.06779	4.67e-11
P78345	RPP38	13.2129	4.68e-07
P78346	RPP30	3.35439	8.14e-06
P78347	GTF2I	2.2472	0.000131156
P78362	SRPK2	7.27769	1.27e-12
P78406	RAE1	2.33252	0.000143151
P78524	DENND2B	2.61067	0.000611091
P78527	PRKDC	2.15718	9.49e-07
P79483	HLA-DRB3	2.44807	0.00756942
P80188	LCN2	4.82922	3.2e-12
P80511	S100A12	2.61551	3.81e-09
P81877	SSBP2	10.1723	9.85e-05
P82663	MRPS25	2.25988	1.82e-05
P82664	MRPS10	2.11893	0.000689048
P82933	MRPS9	2.16883	2.28e-05
P82979	SARNP	2.09614	2.14e-05
P83110	HTRA3	15.0976	1.68e-11
P83731	RPL24	2.15832	2.06e-07
P84090	ERH	3.73219	1.17e-08
P84098	RPL19	2.30238	8.45e-06
P84103	SRSF3	2.97843	3.28e-09
P85037	FOXK1	2.66794	2.28e-05
P98170	XIAP	3.47921	9.8e-06
P98171	ARHGAP4	2.36026	0.000374695
P98175	RBM10	2.40132	1.59e-05
P98179	RBM3	2.57614	2.49e-05
P98194	ATP2C1	3.24652	0.00136842
P98196	ATP11A	62.3345	1.73e-11
Q00534	CDK6	2.69887	8.45e-05
Q00535	CDK5	4.36928	3.27e-08
Q00587	CDC42EP1	3.95435	1.36e-08
Q00613	HSF1	5.41582	0.000925428
Q00796	SORD	2.25254	0.000672799
Q00839	HNRNPU	2.2236	2.13e-07
Q01085	TIAL1	2.11327	9.15e-08
Q01196	RUNX1	88.422	1.94e-18
Q01415	GALK2	2.36699	3.51e-05
Q01433	AMPD2	2.1126	0.000524067
Q01581	HMGCS1	2.58993	3.71e-05
Q01628	IFITM3	4.67484	0.00695653
Q01650	SLC7A5	3.73167	0.000913412
Q01780	EXOSC10	3.10409	1.55e-05
Q01804	OTUD4	2.36122	0.000292939
Q01831	XPC	9.55186	1.33e-06
Q01970	PLCB3	2.36688	0.000162535
Q02241	KIF23	12.8141	5.51e-10
Q02809	PLOD1	4.25848	7.73e-07
Q03111	MLLT1	42.2695	2.76e-07
Q03154	ACY1	2.38617	1.35e-05
Q03426	MVK	15.065	3.44e-13
Q03518	TAP1	2.35698	2.53e-05
Q03701	CEBPZ	3.51684	2.98e-07
Q04206	RELA	2.25	0.000507121
Q04695	KRT17	2.72581	0.00185335
Q04726	TLE3	2.30202	1.95e-05
Q04727	TLE4	7.63327	1.66e-05
Q04837	SSBP1	2.24025	7.77e-07
Q04864	REL	2.09362	0.00689804
Q05048	CSTF1	3.3783	3.86e-06
Q05209	PTPN12	6.44678	4.02e-07
Q05519	SRSF11	2.14337	0.000105302
Q06203	PPAT	2.11357	0.00187831
Q06265	EXOSC9	2.13799	0.000104235
Q06546	GABPA	2.13887	4.29e-05
Q06587	RING1	2.68873	3.94e-06
Q06787	FMR1	3.06678	1.11e-06
Q07020	RPL18	2.06006	2.65e-07
Q07075	ENPEP	33.2212	1.52e-13
Q07817	BCL2L1	10.1741	1.05e-17
Q07820	MCL1	20.8779	9.52e-06
Q07955	SRSF1	2.48426	7.88e-08
Q08211	DHX9	2.19466	6.42e-07
Q08380	LGALS3BP	3.23312	2.37e-07
Q08397	LOXL1	39.9512	3.02e-10
Q08722	CD47	2.59053	3.13e-06
Q08752	PPID	2.07093	0.00102996
Q08945	SSRP1	2.53675	9.5e-06
Q08999	RBL2	11.9793	9.18e-05
Q08AD1	CAMSAP2	7.15802	0.000440475
Q08AF3	SLFN5	2.88937	0.00213973
Q08J23	NSUN2	2.52458	7.76e-06
Q09161	NCBP1	2.25145	1.2e-05
Q09328	MGAT5	26.0911	2e-17
Q0IIM8	TBC1D8B	5.56821	0.00219454
Q0VDF9	HSPA14	9.94298	4.92e-11
Q10570	CPSF1	2.64952	7.69e-06
Q10713	PMPCA	2.23337	0.000122287
Q12756	KIF1A	6.58044	0.00729273
Q12769	NUP160	3.10948	4.67e-05
Q12788	TBL3	3.26	2.35e-07
Q12789	GTF3C1	3.21643	1.35e-05
Q12797	ASPH	2.03758	6.26e-10
Q12800	TFCP2	2.1685	7.84e-05
Q12816	TRO	2.72422	1.47e-05
Q12824	SMARCB1	2.34391	4.94e-05
Q12830	BPTF	24.35	8.25e-09
Q12884	FAP	19.0509	4.01e-18
Q12888	TP53BP1	3.03867	0.00014628
Q12894	IFRD2	3.28369	8.07e-07
Q12899	TRIM26	3.62296	1.31e-05
Q12913	PTPRJ	8.20511	1.86e-08
Q12931	TRAP1	2.60554	4.94e-06
Q12996	CSTF3	3.83294	6.68e-08
Q13002	GRIK2	4.12303	2e-06
Q13042	CDC16	2.95801	0.000186691
Q13085	ACACA	3.02538	0.000472511
Q13112	CHAF1B	11.255	1.63e-17
Q13123	IK	2.01322	3.4e-05
Q13136	PPFIA1	2.89971	1.4e-05
Q13144	EIF2B5	2.41115	1.45e-05
Q13188	STK3	12.1694	6.8e-16
Q13206	DDX10	5.60797	2.25e-10
Q13217	DNAJC3	3.72282	1.32e-07
Q13242	SRSF9	2.49943	1.13e-05
Q13243	SRSF5	2.02013	2.86e-05
Q13257	MAD2L1	4.08991	5.65e-13
Q13263	TRIM28	2.49666	2.74e-08
Q13277	STX3	8.49063	3.29e-05
Q13283	G3BP1	2.75072	9.43e-09
Q13308	PTK7	5.78884	2.45e-06
Q13310	PABPC4	2.35588	6.62e-05
Q13330	MTA1	3.43413	3.47e-05
Q13371	PDCL	4.55686	0.00545533
Q13395	TARBP1	5.83102	3.02e-10
Q13402	MYO7A	2.32522	0.00633578
Q13416	ORC2	31.2369	1.59e-07
Q13421	MSLN	55.945	1.49e-08
Q13426	XRCC4	2.97905	1.24e-05
Q13428	TCOF1	2.77133	1.01e-05
Q13445	TMED1	2.55609	0.000226748
Q13488	TCIRG1	2.53645	3.83e-05
Q13501	SQSTM1	4.34652	1.41e-07
Q13523	PRPF4B	2.31	1.35e-05
Q13595	TRA2A	2.39891	6.21e-05
Q13601	KRR1	4.22272	5.18e-09
Q13608	PEX6	6.78964	9.15e-08
Q13610	PWP1	2.64516	5.76e-06
Q13625	TP53BP2	38.6457	8.44e-09
Q13630	GFUS	2.55418	2.79e-05
Q13641	TPBG	2.71378	0.000112981
Q13671	RIN1	18.6181	2.01e-14
Q13751	LAMB3	4.28754	2.76e-06
Q13753	LAMC2	3.62894	1.8e-05
Q13823	GNL2	4.55503	1.27e-06
Q13835	PKP1	45.6708	1.74e-06
Q13838	DDX39B	2.20291	1.03e-07
Q13868	EXOSC2	2.00762	0.000178806
Q13888	GTF2H2	41.8024	2.65e-15
Q13889	GTF2H3	13.0838	1.16e-08
Q13895	BYSL	3.78226	1.82e-07
Q13907	IDI1	2.67959	4.84e-06
Q13936	CACNA1C	11.4401	1.7e-07
Q13951	CBFB	3.66251	7.35e-07
Q13952	NFYC	2.2685	4.39e-05
Q14134	TRIM29	10.9315	1.02e-10
Q14137	BOP1	4.35132	9.01e-10
Q14145	KEAP1	3.47519	0.000183347
Q14146	URB2	21.5948	1.96e-13
Q14149	MORC3	5.87347	5.79e-06
Q14151	SAFB2	2.68764	2e-05
Q14186	TFDP1	2.81258	8.09e-05
Q14192	FHL2	5.18221	7.72e-09
Q14257	RCN2	2.2777	8.36e-05
Q14320	FAM50A	4.06734	3.08e-08
Q14331	FRG1	2.41825	4.54e-05
Q14392	LRRC32	18.139	1.31e-09
Q14444	CAPRIN1	2.48062	3e-05
Q14451	GRB7	17.1285	8.44e-11
Q14498	RBM39	2.46881	5.18e-05
Q14517	FAT1	41.2691	9.38e-25
Q14534	SQLE	5.78568	1.14e-10
Q14562	DHX8	3.08742	3.69e-06
Q14566	MCM6	2.77702	6.11e-06
Q14571	ITPR2	3.54758	1.47e-05
Q14587	ZNF268	5.4999	5.44e-06
Q14669	TRIP12	2.77633	3.37e-06
Q14671	PUM1	2.48734	0.00194029
Q14676	MDC1	12.0707	7.03e-10
Q14683	SMC1A	2.38978	8.45e-05
Q14684	RRP1B	5.59489	8.1e-10
Q14690	PDCD11	2.8712	8.5e-07
Q14692	BMS1	3.4853	5.38e-08
Q14694	USP10	2.06919	3.86e-05
Q14766	LTBP1	19.5428	7.59e-14
Q14767	LTBP2	9.77156	2.37e-10
Q14790	CASP8	2.23906	0.00014524
Q147X3	NAA30	3.23747	0.00527949
Q14807	KIF22	7.24132	1.52e-12
Q14839	CHD4	2.46481	2.48e-05
Q14978	NOLC1	3.59273	5.27e-08
Q14997	PSME4	3.38142	1.42e-06
Q14999	CUL7	11.3387	1.36e-06
Q14C86	GAPVD1	2.4949	3.24e-06
Q14CX7	NAA25	3.06107	5.35e-06
Q15003	NCAPH	4.68423	5.13e-15
Q15006	EMC2	2.17277	2.19e-05
Q15014	MORF4L2	4.40111	9.6e-08
Q15021	NCAPD2	3.69128	3.25e-09
Q15024	EXOSC7	13.23	7.2e-07
Q15029	EFTUD2	2.30171	8.12e-05
Q15031	LARS2	2.19904	2.39e-05
Q15050	RRS1	4.80817	7.6e-09
Q15061	WDR43	8.98298	2.46e-17
Q15084	PDIA6	2.13729	1.23e-06
Q15102	PAFAH1B3	2.47475	2.79e-05
Q15154	PCM1	2.57247	0.00666795
Q15181	PPA1	3.1974	7.24e-10
Q15233	NONO	2.19809	1.51e-07
Q15269	PWP2	3.05954	1.39e-06
Q15274	QPRT	5.62679	8.91e-06
Q15287	RNPS1	2.56551	1.97e-05
Q15293	RCN1	2.0462	0.000132568
Q15365	PCBP1	2.01581	3.68e-08
Q15366	PCBP2	2.16499	1.51e-07
Q15382	RHEB	2.31255	0.000177379
Q15388	TOMM20	2.16096	0.00136842
Q15390	MTFR1	16.5986	3.57e-09
Q15393	SF3B3	2.51555	3.09e-05
Q15427	SF3B4	2.02319	0.000232936
Q15434	RBMS2	5.49384	8.85e-08
Q15629	TRAM1	2.59948	0.00893475
Q15637	SF1	2.12341	0.00014388
Q15645	TRIP13	6.76723	6.08e-12
Q15653	NFKBIB	5.51146	1.44e-05
Q15717	ELAVL1	2.4339	2.05e-09
Q15738	NSDHL	3.13715	2.17e-06
Q15758	SLC1A5	3.12827	1.85e-05
Q15773	MLF2	2.55654	0.00928973
Q15785	TOMM34	4.03315	1.02e-07
Q15813	TBCE	3.00691	0.000267442
Q15853	USF2	6.27211	0.00038861
Q15904	ATP6AP1	4.02301	1.26e-07
Q16270	IGFBP7	3.36303	3.73e-06
Q16512	PKN1	2.35656	0.00954959
Q16540	MRPL23	2.13533	9.6e-05
Q16594	TAF9	3.36259	0.00136842
Q16626	MEA1	20.3436	2.07e-08
Q16629	SRSF7	2.74811	1.6e-08
Q16630	CPSF6	2.07374	2.87e-05
Q16637	SMN1	15.0899	5.27e-07
Q16650	TBR1	4.23994	3.55e-08
Q16651	PRSS8	4.59192	0.00172764
Q16658	FSCN1	3.04365	1.68e-08
Q16763	UBE2S	8.90596	1.6e-15
Q16790	CA9	14.4935	1.85e-06
Q16828	DUSP6	5.27115	0.00212816
Q16850	CYP51A1	2.13733	0.000199156
Q16875	PFKFB3	6.42415	0.000296702
Q2M3G4	SHROOM1	30.7682	1.76e-09
Q2NL82	TSR1	3.36454	1.49e-06
Q2PPJ7	RALGAPA2	3.71044	0.000676482
Q2TAY7	SMU1	2.06696	1.03e-05
Q2TB90	HKDC1	87.7382	1.75e-25
Q2VPK5	CTU2	11.9997	6.46e-11
Q32P28	P3H1	8.83235	2.32e-11
Q32P41	TRMT5	12.4677	1.59e-18
Q32P44	EML3	2.3454	1.61e-05
Q3B726	POLR1F	10.0735	7.84e-05
Q3KQV9	UAP1L1	2.46695	2.38e-06
Q3MHD2	LSM12	2.44222	8.02e-05
Q3SYG4	BBS9	3.43473	2.31e-08
Q3ZCM7	TUBB8	2.6975	0.00207775
Q3ZCQ8	TIMM50	2.27057	0.00012261
Q460N5	PARP14	3.03819	8.09e-07
Q4G0J3	LARP7	2.83394	1.3e-05
Q4G148	GXYLT1	3.12102	1.64e-06
Q4KMP7	TBC1D10B	2.74379	4.72e-05
Q4V328	GRIPAP1	2.2224	4.12e-05
Q4VC05	BCL7A	3.03665	0.00431392
Q53EP0	FNDC3B	11.4781	9.01e-10
Q53F19	NCBP3	2.35046	0.0010625
Q53G44	IFI44L	44.3473	7.08e-10
Q53GS7	GLE1	6.39326	5.38e-06
Q53GS9	USP39	2.53559	9.32e-06
Q53H96	PYCR3	2.50463	1.95e-05
Q56A73	SPIN4	5.37703	1.58e-11
Q58A45	PAN3	11.1777	3.47e-08
Q58FF6	HSP90AB4P	4.71871	6.68e-12
Q5BKU9	OXLD1	2.64151	0.00492132
Q5BKZ1	ZNF326	2.26116	0.000153981
Q5C9Z4	NOM1	3.05087	0.00211125
Q5EB52	MEST	4.80576	0.00574835
Q5EBL4	RILPL1	5.55513	0.000776599
Q5EBM0	CMPK2	14.8342	1.89e-05
Q5J8M3	EMC4	2.17204	7.69e-06
Q5JPH6	EARS2	2.43404	0.000416715
Q5JRA6	MIA3	2.34703	1.84e-05
Q5JS37	NHLRC3	2.21494	0.00333581
Q5JS54	PSMG4	3.81631	0.00812706
Q5JSL3	DOCK11	2.52457	0.00161323
Q5JTD0	TJAP1	5.94816	0.00103556
Q5JTH9	RRP12	2.81115	4.44e-07
Q5K4L6	SLC27A3	3.07856	0.0057285
Q5PRF9	SAMD4B	2.16222	0.00287536
Q5QJE6	DNTTIP2	4.26328	6.48e-09
Q5RKV6	EXOSC6	2.35072	2.03e-05
Q5SRE5	NUP188	2.0997	0.00031011
Q5ST30	VARS2	27.4673	1.36e-06
Q5SW79	CEP170	10.1129	7.87e-10
Q5SY16	NOL9	3.41504	4.44e-06
Q5T0Z8	C6orf132	5.40609	0.0001234
Q5T1V6	DDX59	7.06228	0.000743514
Q5T200	ZC3H13	4.14613	0.000376782
Q5T280	SPOUT1	7.60538	6.29e-06
Q5T2R2	PDSS1	2.79495	0.0051699
Q5T3I0	GPATCH4	4.27099	9.04e-05
Q5T440	IBA57	2.13162	0.000170145
Q5T4B2	CERCAM	12.6795	1.24e-07
Q5T5P2	KIAA1217	2.21559	0.0008078
Q5T6F2	UBAP2	5.46267	1.13e-08
Q5T764	IFIT1B	141.412	6.21e-12
Q5T7N2	L1TD1	106.025	3.28e-06
Q5T8P6	RBM26	2.70682	1.02e-06
Q5T9A4	ATAD3B	3.64755	0.00897327
Q5TA45	INTS11	2.77924	0.000134011
Q5TBB1	RNASEH2B	2.88851	0.000314723
Q5TC82	RC3H1	5.85608	0.00241803
Q5TDH0	DDI2	2.14764	0.000154891
Q5UIP0	RIF1	5.73867	9.11e-06
Q5VIR6	VPS53	2.55944	0.000260052
Q5VST9	OBSCN	2.2364	0.00305509
Q5VT52	RPRD2	2.78352	2.7e-05
Q5VTB9	RNF220	41.4146	4.53e-10
Q5VTL8	PRPF38B	2.18122	3.97e-06
Q5VV42	CDKAL1	11.8298	7.58e-05
Q5VYY1	ANKRD22	2.93869	1.17e-05
Q5W0V3	FHIP2A	5.48905	0.0038063
Q5W0Z9	ZDHHC20	58.9386	1.41e-07
Q5XUX0	FBXO31	17.4193	1.76e-08
Q5ZPR3	CD276	107.145	5.67e-15
Q63HN8	RNF213	3.61958	1.2e-07
Q658Y4	FAM91A1	3.26666	0.00287182
Q66K79	CPZ	13.2269	1.99e-06
Q676U5	ATG16L1	3.73727	0.000639883
Q68CP9	ARID2	2.85055	0.000102214
Q68CQ4	UTP25	16.4151	2.13e-17
Q68CZ2	TNS3	2.40575	8.79e-05
Q68DU8	KCTD16	25.5809	5.39e-25
Q68E01	INTS3	2.2298	4.11e-05
Q69YL0	NCBP2AS2	2.55149	0.00427235
Q6AI08	HEATR6	10.1835	1.35e-08
Q6DD87	ZNF787	4.8579	2.63e-09
Q6DKI1	RPL7L1	4.74057	5.9e-10
Q6DN90	IQSEC1	5.10205	0.00565246
Q6FHJ7	SFRP4	52.893	5.17e-09
Q6GMV2	SMYD5	5.74894	1.46e-06
Q6H8Q1	ABLIM2	12.8276	0.000108196
Q6IN84	MRM1	6.79934	1.36e-07
Q6IN85	PPP4R3A	4.5102	3.94e-06
Q6KB66	KRT80	562.57	1.92e-24
Q6KC79	NIPBL	3.07374	1.3e-05
Q6NUQ4	TMEM214	2.56505	1.06e-05
Q6NYC1	JMJD6	3.72957	2.48e-05
Q6NZ67	MZT2B	2.33629	0.000272055
Q6P158	DHX57	2.28959	0.000187981
Q6P1K2	PMF1	3.6588	7.37e-07
Q6P1M0	SLC27A4	2.05606	0.000422973
Q6P1N9	TATDN1	2.72752	0.000245164
Q6P1R4	DUS1L	5.07866	0.00290092
Q6P2Q9	PRPF8	2.48536	1.18e-07
Q6P4A8	PLBD1	2.87992	1.16e-05
Q6P4I2	WDR73	17.9722	0.000230701
Q6P582	MZT2A	28.0917	5.24e-08
Q6P589	TNFAIP8L2	3.08015	0.00158659
Q6P5R6	RPL22L1	3.36235	4.74e-05
Q6P5W5	SLC39A4	92.5242	3.51e-12
Q6P9B9	INTS5	2.22416	8.93e-05
Q6PCB7	SLC27A1	2.18198	0.000625064
Q6PCE3	PGM2L1	2.66346	0.00339903
Q6PD62	CTR9	2.05747	0.00013816
Q6PI48	DARS2	2.107	3.1e-05
Q6PIU2	NCEH1	3.07675	4.78e-06
Q6PJ69	TRIM65	2.59359	5.37e-05
Q6PJG6	BRAT1	4.25484	6.46e-09
Q6PKG0	LARP1	3.00675	1.97e-06
Q6PL18	ATAD2	5.66172	2.83e-09
Q6PML9	SLC30A9	2.01949	0.000538175
Q6QNY0	BLOC1S3	2.26048	1.42e-05
Q6RFH5	WDR74	4.75178	1.44e-07
Q6RW13	AGTRAP	3.8663	7.85e-06
Q6SPF0	SAMD1	7.22067	4.36e-09
Q6UB35	MTHFD1L	7.9932	1.8e-18
Q6UUV7	CRTC3	3.73294	0.000267614
Q6UVY6	MOXD1	5.63902	2.08e-06
Q6UW63	POGLUT2	3.61417	0.000386661
Q6UWH4	GASK1B	8.90583	0.000113843
Q6UX04	CWC27	6.50765	5.78e-10
Q6UX06	OLFM4	7.13478	0.00123275
Q6UXN9	WDR82	2.07459	3.49e-05
Q6VMQ6	ATF7IP	406.698	8.66e-19
Q6WKZ4	RAB11FIP1	2.37527	1.85e-05
Q6Y7W6	GIGYF2	2.58106	2.53e-05
Q6YHU6	THADA	4.74669	0.00536249
Q6ZMU5	TRIM72	52.8205	3.26e-10
Q6ZN17	LIN28B	9.34685	8.9e-05
Q6ZNJ1	NBEAL2	4.6786	3.78e-10
Q6ZNW5	GDPGP1	2.42748	0.000167206
Q6ZRP7	QSOX2	2.61599	0.00472827
Q6ZRS2	SRCAP	4.48664	1.25e-09
Q6ZSJ8	C1orf122	5.66582	2.59e-09
Q6ZUJ8	PIK3AP1	2.28518	3.67e-07
Q6ZW49	PAXIP1	27.3068	1.74e-08
Q6ZXV5	TMTC3	4.71167	0.000634754
Q70EL1	USP54	4.8914	0.00126451
Q70J99	UNC13D	3.10165	2.59e-06
Q70UQ0	IKBIP	6.77502	4.54e-11
Q712K3	UBE2R2	6.34702	6.58e-10
Q71DI3	H3C15	4.03926	2.15e-06
Q71RC2	LARP4	2.88745	2.04e-05
Q75N03	CBLL1	27.4628	6.75e-07
Q76M96	CCDC80	7.25422	0.000387659
Q7KZ85	SUPT6H	6.55714	5.52e-12
Q7L014	DDX46	2.217	2.54e-05
Q7L0Y3	TRMT10C	2.09362	7.93e-05
Q7L2E3	DHX30	3.53215	6.06e-06
Q7L2J0	MEPCE	2.50605	2e-06
Q7L4I2	RSRC2	2.59856	1.75e-05
Q7L591	DOK3	4.42391	0.00782086
Q7L592	NDUFAF7	5.88826	9.44e-07
Q7L5D6	GET4	3.21835	1.38e-06
Q7L5N7	LPCAT2	2.78065	0.00117272
Q7L7X3	TAOK1	3.21937	0.000248622
Q7L8L6	FASTKD5	4.90603	4.38e-09
Q7L8W6	DPH6	5.83536	0.00153009
Q7L9B9	EEPD1	8.68066	1.06e-10
Q7LBC6	KDM3B	2.86741	3.44e-06
Q7LBR1	CHMP1B	2.38578	0.000164884
Q7Z2T5	TRMT1L	3.75298	2.12e-07
Q7Z2W4	ZC3HAV1	2.03516	0.000248292
Q7Z3C6	ATG9A	6.91713	8.51e-11
Q7Z417	NUFIP2	2.22262	7.03e-05
Q7Z4F1	LRP10	67.4501	1.75e-08
Q7Z4G4	TRMT11	3.64425	3.99e-06
Q7Z4H7	HAUS6	14.2345	4.32e-09
Q7Z4Q2	HEATR3	3.90713	2.13e-06
Q7Z5K2	WAPL	2.98694	0.000140694
Q7Z5L9	IRF2BP2	2.7247	2.28e-05
Q7Z698	SPRED2	3.77432	0.00172444
Q7Z6E9	RBBP6	12.5914	1.16e-05
Q7Z6I8	C5orf24	3.31135	0.0059726
Q7Z6M1	RABEPK	10.8385	3.54e-11
Q7Z7A3	CTU1	6.28474	1.99e-11
Q7Z7H8	MRPL10	2.21788	0.00292793
Q7Z7K6	CENPV	2.15806	0.000404371
Q7Z7L8	C11orf96	6.43508	0.000129367
Q86T03	PIP4P1	6.09128	0.00337144
Q86TB9	PATL1	2.68328	0.000186512
Q86TI2	DPP9	2.21262	1.66e-05
Q86U38	NOP9	2.97282	3.29e-07
Q86U86	PBRM1	2.10965	0.000156738
Q86U90	YRDC	11.4288	3.6e-08
Q86UK7	ZNF598	3.58937	0.000349564
Q86UW6	N4BP2	3.22601	0.00628494
Q86V21	AACS	2.36764	0.000120903
Q86V81	ALYREF	2.00812	1.36e-06
Q86VI3	IQGAP3	5.3277	1.06e-05
Q86VM9	ZC3H18	2.08777	0.00832208
Q86VR2	RETREG3	2.45419	0.00910642
Q86W42	THOC6	2.01149	2.21e-05
Q86W56	PARG	2.47174	0.0023937
Q86WA8	LONP2	5.84155	1.21e-08
Q86WB0	ZC3HC1	6.95398	0.0031711
Q86WJ1	CHD1L	2.24863	0.00855058
Q86WQ0	NR2C2AP	3.13464	0.000449975
Q86WX3	RPS19BP1	8.83914	6.03e-14
Q86X10	RALGAPB	2.13944	0.000117354
Q86XL3	ANKLE2	48.5964	1.15e-16
Q86XN7	PROSER1	14.5321	6.7e-12
Q86XP3	DDX42	2.20406	1.04e-05
Q86Y07	VRK2	27.0744	2.24e-08
Q86Y56	DNAAF5	2.74942	0.000721852
Q86Y79	PTRH1	12.3997	8.7e-18
Q86YC3	NRROS	4.66484	2.89e-14
Q86YH6	PDSS2	2.43293	0.00317765
Q86YP4	GATAD2A	2.48288	2.44e-05
Q86YV9	HPS6	4.02421	9.06e-07
Q8IU81	IRF2BP1	5.50526	6.21e-09
Q8IUC4	RHPN2	2.77945	0.00353598
Q8IUF8	RIOX2	2.54865	0.00126468
Q8IUH3	RBM45	4.20501	0.00136758
Q8IUX7	AEBP1	3.36843	0.00324723
Q8IVL6	P3H3	89.691	4.08e-23
Q8IVS2	MCAT	2.80515	1.86e-06
Q8IWA0	WDR75	8.09496	1.92e-16
Q8IWB7	WDFY1	2.20705	8.16e-05
Q8IWS0	PHF6	4.04191	7.37e-06
Q8IWU6	SULF1	9.15065	2.68e-11
Q8IWW6	ARHGAP12	3.25181	0.000110093
Q8IWX8	CHERP	2.54819	6.38e-06
Q8IWZ3	ANKHD1	2.36548	1.54e-05
Q8IX01	SUGP2	13.0847	2.69e-08
Q8IX18	DHX40	35.2831	7.55e-12
Q8IXB1	DNAJC10	2.43571	2.4e-05
Q8IXH7	NELFCD	2.02706	0.00174081
Q8IXM3	MRPL41	2.33795	3.77e-05
Q8IXQ4	GPALPP1	8.07518	2.41e-11
Q8IXQ6	PARP9	2.39335	4.1e-06
Q8IXT5	RBM12B	3.3956	5.7e-07
Q8IY37	DHX37	4.63373	7.43e-08
Q8IY67	RAVER1	2.35067	4.11e-06
Q8IY81	FTSJ3	7.34572	9.16e-13
Q8IYS1	PM20D2	45.8976	1.45e-13
Q8IYW5	RNF168	2.92825	0.000655122
Q8IZ52	CHPF	5.55713	2.33e-06
Q8IZ73	RPUSD2	2.04127	0.000756863
Q8IZD4	DCP1B	3.19616	0.000105873
Q8IZH2	XRN1	4.89788	4.32e-07
Q8IZL8	PELP1	3.89169	3.52e-06
Q8IZV5	RDH10	2.11899	0.00414197
Q8IZW8	TNS4	98.0319	4.52e-12
Q8N0W3	FCSK	2.27081	0.00301614
Q8N131	TMEM123	3.4556	0.00191269
Q8N183	NDUFAF2	2.09458	2.36e-05
Q8N1F7	NUP93	2.14361	2.46e-05
Q8N1F8	STK11IP	5.82397	6.86e-05
Q8N1G2	CMTR1	3.82807	2.64e-06
Q8N201	INTS1	2.09389	0.000811506
Q8N2C7	UNC80	3.07706	0.000309656
Q8N2F6	ARMC10	3.32679	2.03e-06
Q8N3C0	ASCC3	2.27985	0.00015942
Q8N3U4	STAG2	2.39079	2.27e-05
Q8N3X1	FNBP4	3.39208	0.000656163
Q8N442	GUF1	5.1575	0.000495333
Q8N4J0	CARNMT1	17.008	2.46e-05
Q8N4P3	HDDC3	2.81545	0.0077709
Q8N543	OGFOD1	2.8891	0.00269101
Q8N5A5	ZGPAT	10.0443	7.05e-11
Q8N5F7	NKAP	2.70231	0.00803368
Q8N5I2	ARRDC1	10.2635	8.87e-10
Q8N684	CPSF7	2.0863	3.39e-05
Q8N6M0	OTUD6B	5.88172	6.25e-11
Q8N6R0	METTL13	4.31851	1.87e-07
Q8N6T3	ARFGAP1	2.5544	0.000146109
Q8N8A6	DDX51	5.54744	2.69e-08
Q8N8U2	CDYL2	8.10168	3.16e-15
Q8N9N8	EIF1AD	20.831	1.52e-15
Q8NAV1	PRPF38A	3.44675	2.92e-06
Q8NB16	MLKL	11.1915	6.37e-13
Q8NB49	ATP11C	5.73761	5.69e-08
Q8NB90	SPATA5	3.805	4.86e-05
Q8NBJ5	COLGALT1	2.68759	1.24e-06
Q8NBK3	SUMF1	6.79731	7.06e-11
Q8NBL1	POGLUT1	3.03415	2.69e-06
Q8NBM4	UBAC2	5.30492	4.58e-08
Q8NBP0	TTC13	4.70596	5.27e-07
Q8NBZ7	UXS1	3.57416	8.46e-06
Q8NC60	NOA1	4.95357	1.46e-08
Q8NCE2	MTMR14	2.89858	2.3e-06
Q8NCF5	NFATC2IP	2.32259	8.45e-05
Q8NCL4	GALNT6	79.0245	3.25e-16
Q8ND04	SMG8	3.60946	2.11e-05
Q8NDF8	TENT4B	4.26375	0.000299974
Q8NDT2	RBM15B	6.10063	0.000215583
Q8NEJ9	NGDN	5.52622	7.48e-10
Q8NEN9	PDZD8	4.9417	6.2e-07
Q8NEY8	PPHLN1	10.4882	5.9e-08
Q8NEZ4	KMT2C	3.42131	0.00420693
Q8NFD5	ARID1B	3.83757	3.99e-06
Q8NFF5	FLAD1	2.8077	3.24e-05
Q8NFH3	NUP43	4.0093	1.14e-08
Q8NFH4	NUP37	2.43967	4.74e-05
Q8NFH5	NUP35	3.11038	1.74e-06
Q8NHG8	ZNRF2	2.49839	7.54e-06
Q8NHP6	MOSPD2	3.83631	0.00352537
Q8NHQ9	DDX55	6.58055	3.7e-08
Q8NHV4	NEDD1	2.60144	0.000432371
Q8NI22	MCFD2	2.01851	0.0078264
Q8NI36	WDR36	3.70326	1.39e-07
Q8TAE8	GADD45GIP1	2.1209	9.34e-06
Q8TAP9	MPLKIP	5.02026	0.000528012
Q8TAV3	CYP2W1	3.18119	0.000806042
Q8TB03	CXorf38	3.52979	8.79e-05
Q8TB40	ABHD4	21.3372	6.6e-08
Q8TBB1	LNX1	7.11055	4.36e-24
Q8TBF8	FAM81A	2.51982	2.4e-05
Q8TCF1	ZFAND1	5.10587	2.09e-06
Q8TCS8	PNPT1	2.62455	1.18e-05
Q8TCT9	HM13	2.28688	0.00243145
Q8TD30	GPT2	3.25002	0.000296702
Q8TDB6	DTX3L	2.4931	9.41e-06
Q8TDD1	DDX54	2.91054	4.24e-06
Q8TDH9	BLOC1S5	2.25705	0.000376253
Q8TDN6	BRIX1	4.20217	1.03e-07
Q8TDP1	RNASEH2C	4.51008	2.27e-10
Q8TE67	EPS8L3	2.07276	0.000222598
Q8TE68	EPS8L1	9.1518	9.76e-09
Q8TED0	UTP15	3.82682	1.35e-08
Q8TED1	GPX8	24.3756	1.27e-15
Q8TEM1	NUP210	3.13443	1.2e-06
Q8TEQ6	GEMIN5	3.41359	7.09e-05
Q8TER5	ARHGEF40	2.79064	0.00167915
Q8TEX9	IPO4	3.93416	6.23e-08
Q8TF66	LRRC15	13.2023	7.6e-09
Q8TF68	ZNF384	4.97956	0.00124339
Q8WTT2	NOC3L	5.70901	2.04e-08
Q8WTV0	SCARB1	376.551	9.38e-25
Q8WU90	ZC3H15	2.15681	4.63e-05
Q8WUA2	PPIL4	2.8317	6.09e-05
Q8WUA4	GTF3C2	5.76072	1.11e-05
Q8WUF5	PPP1R13L	10.6186	4.67e-15
Q8WUK0	PTPMT1	13.7596	7.69e-06
Q8WUM0	NUP133	3.02135	8.39e-06
Q8WUP2	FBLIM1	2.05995	0.00685182
Q8WUQ7	CACTIN	5.85385	8.02e-06
Q8WV74	NUDT8	3.47752	0.0096595
Q8WVB6	CHTF18	4.30172	2.82e-08
Q8WVC0	LEO1	4.87637	0.000982922
Q8WVK2	SNRNP27	2.39631	8.45e-06
Q8WVM0	TFB1M	3.23397	2.22e-06
Q8WVV9	HNRNPLL	2.69924	5.78e-06
Q8WVY7	UBLCP1	2.29016	0.00237741
Q8WWI1	LMO7	2.94624	4.33e-06
Q8WWM7	ATXN2L	2.19971	1.55e-05
Q8WWN8	ARAP3	5.39397	1.82e-06
Q8WWQ0	PHIP	2.04593	0.00620491
Q8WX92	NELFB	2.19221	1.2e-05
Q8WXA9	SREK1	2.22496	0.00016728
Q8WXF1	PSPC1	2.24717	0.00014524
Q8WXG1	RSAD2	2.12808	0.0050266
Q8WYA6	CTNNBL1	2.37243	2.37e-06
Q8WYP5	AHCTF1	6.09299	6.01e-08
Q8WZ42	TTN	4.81721	0.00352328
Q92541	RTF1	2.70349	6.92e-05
Q92542	NCSTN	2.93216	2.4e-06
Q92572	AP3S1	2.016	0.00593791
Q92598	HSPH1	4.01045	1.43e-06
Q92604	LPGAT1	2.4699	0.00343938
Q92610	ZNF592	2.20997	0.00156493
Q92615	LARP4B	2.47048	3.43e-05
Q92616	GCN1	2.08001	1.95e-07
Q92620	DHX38	2.57542	2.2e-06
Q92621	NUP205	3.04724	6.32e-06
Q92625	ANKS1A	2.96652	0.00110761
Q92626	PXDN	3.09447	0.00474008
Q92643	PIGK	2.04264	2.22e-05
Q92688	ANP32B	2.38461	0.000238597
Q92692	NECTIN2	2.24245	0.00134723
Q92759	GTF2H4	4.75439	1.64e-07
Q92785	DPF2	5.42977	5.62e-05
Q92791	P3H4	91.6603	2.3e-23
Q92797	SYMPK	3.36746	2.94e-07
Q92804	TAF15	2.01065	0.000235677
Q92817	EVPL	5.293	1.01e-08
Q92820	GGH	2.82499	2.31e-05
Q92835	INPP5D	2.71093	1.48e-05
Q92845	KIFAP3	26.1074	1.11e-08
Q92876	KLK6	34.7881	7.72e-07
Q92878	RAD50	2.22746	5.93e-06
Q92879	CELF1	2.14801	5.29e-05
Q92900	UPF1	2.03245	3.05e-05
Q92917	GPKOW	3.70796	3.03e-07
Q92922	SMARCC1	2.836	6.67e-07
Q92925	SMARCD2	2.44716	3.32e-06
Q92945	KHSRP	2.38968	6.69e-08
Q92974	ARHGEF2	3.00671	1.4e-06
Q92979	EMG1	6.23865	1.29e-11
Q92989	CLP1	5.07105	1.19e-06
Q93074	MED12	5.20761	1.12e-05
Q969G3	SMARCE1	2.47251	7.56e-06
Q969H4	CNKSR1	3.66083	0.0054727
Q969N2	PIGT	3.39376	3.4e-05
Q969Q0	RPL36AL	4.33402	8.48e-10
Q969S3	ZNF622	2.14951	2.44e-05
Q969U7	PSMG2	2.34804	4.26e-05
Q969X6	UTP4	9.19798	1.48e-14
Q969Z0	TBRG4	2.30072	1.29e-05
Q96A08	H2BC1	2.67972	9.98e-05
Q96AE4	FUBP1	2.01651	1.73e-06
Q96AG3	SLC25A46	4.28984	0.000297314
Q96AY3	FKBP10	5.14208	3.55e-08
Q96B49	TOMM6	3.68763	5.48e-06
Q96BN8	OTULIN	3.68123	1.61e-05
Q96BP2	CHCHD1	6.54451	6.38e-05
Q96BP3	PPWD1	2.36014	0.00253637
Q96BR5	COA7	2.22392	0.00152378
Q96BS2	TESC	21.8991	1.31e-07
Q96BW9	TAMM41	3.08697	3.17e-05
Q96C01	FAM136A	4.50929	0.000158473
Q96C10	DHX58	14.0066	2.07e-05
Q96C36	PYCR2	4.19659	3.84e-08
Q96C57	CUSTOS	4.74899	2.53e-06
Q96C90	PPP1R14B	3.22371	6.11e-06
Q96CF2	CHMP4C	11.5018	8.88e-07
Q96CG8	CTHRC1	562.749	7.47e-18
Q96CT7	CCDC124	2.55708	4.43e-05
Q96CU9	FOXRED1	3.56489	1.66e-06
Q96D15	RCN3	8.64964	3.71e-09
Q96D46	NMD3	6.27334	2.47e-10
Q96D53	COQ8B	34.944	1.3e-10
Q96D71	REPS1	2.622	3.98e-06
Q96DA6	DNAJC19	4.78075	0.00068038
Q96DF8	ESS2	8.66091	5.73e-06
Q96DH6	MSI2	2.73005	1.04e-05
Q96DI7	SNRNP40	2.49158	1.91e-06
Q96DX5	ASB9	5.76587	1.09e-05
Q96E29	MTERF3	33.7006	1.58e-11
Q96E39	RBMXL1	2.336	0.00121333
Q96EE3	SEH1L	2.32817	3.87e-06
Q96EE4	CCDC126	13.1584	2.3e-11
Q96EK5	KIFBP	8.44562	0.00124361
Q96ER9	CCDC51	2.06005	0.000268734
Q96ES7	SGF29	2.2772	2.75e-05
Q96EV8	DTNBP1	2.56175	0.000126336
Q96EY1	DNAJA3	2.24652	0.000135243
Q96EY4	TMA16	2.7215	0.00791466
Q96F86	EDC3	2.07427	0.00164072
Q96FK6	WDR89	4.98894	4.82e-05
Q96FS4	SIPA1	30.4139	1.24e-06
Q96FV9	THOC1	2.34271	0.00787106
Q96FX7	TRMT61A	13.6849	2.12e-15
Q96G21	IMP4	14.0841	8.07e-09
Q96G23	CERS2	5.01695	5.6e-05
Q96G46	DUS3L	5.93477	7.32e-10
Q96GA3	LTV1	2.59477	0.00817511
Q96GD4	AURKB	6.0364	1.1e-05
Q96GM8	TOE1	2.78723	3.06e-05
Q96GQ7	DDX27	4.15659	1.13e-09
Q96GW9	MARS2	2.87543	0.000790765
Q96H79	ZC3HAV1L	5.70813	9.04e-07
Q96HA8	NTAQ1	8.8744	8.25e-07
Q96HE7	ERO1A	2.30227	7.37e-07
Q96HF1	SFRP2	8.15988	0.00425618
Q96HL8	SH3YL1	3.0956	0.00139747
Q96HP0	DOCK6	4.01494	4.98e-07
Q96HQ2	CDKN2AIPNL	7.91647	3.39e-08
Q96HR3	MED30	7.03859	2.54e-08
Q96HR8	NAF1	21.1908	7.22e-15
Q96HR9	REEP6	14.7764	6.33e-10
Q96HS1	PGAM5	2.9234	2.13e-06
Q96HW7	INTS4	2.85192	9.98e-05
Q96I15	SCLY	2.03476	0.000645411
Q96I24	FUBP3	2.32397	9.81e-05
Q96I25	RBM17	2.24172	5.9e-05
Q96I51	RCC1L	5.88136	9.5e-05
Q96I59	NARS2	2.15808	0.000100927
Q96IG2	FBXL20	2.30224	0.0097901
Q96IR7	HPDL	4.49871	1.21e-05
Q96J01	THOC3	2.43345	2.37e-05
Q96J88	EPSTI1	3.63376	1.84e-05
Q96JJ3	ELMO2	12.4592	6.79e-05
Q96JY6	PDLIM2	2.521	0.00165141
Q96K17	BTF3L4	2.39676	0.000302397
Q96KB5	PBK	2.77331	3.81e-06
Q96KQ7	EHMT2	5.21879	3.98e-06
Q96KR1	ZFR	2.23821	8.9e-05
Q96L91	EP400	4.28894	3.74e-06
Q96LA8	PRMT6	6.0386	0.00424104
Q96ME1	FBXL18	8.91703	9.93e-10
Q96MU7	YTHDC1	4.41905	7.12e-09
Q96MW1	CCDC43	10.2399	6e-16
Q96MX6	DNAAF10	3.30514	0.00225158
Q96MY1	NOL4L	3.48784	0.000115548
Q96NB3	ZNF830	6.81362	0.00843883
Q96NW4	ANKRD27	7.15735	0.000324424
Q96P11	NSUN5	2.8367	7.35e-06
Q96P70	IPO9	2.28814	0.000187981
Q96PE3	INPP4A	2.49102	0.0030097
Q96PK6	RBM14	2.5984	3.43e-05
Q96PP9	GBP4	19.8272	7.64e-05
Q96PV0	SYNGAP1	9.66723	0.000446937
Q96PY5	FMNL2	7.00963	4.05e-11
Q96PZ0	PUS7	4.75878	1.43e-10
Q96QC0	PPP1R10	2.4571	3.62e-06
Q96QD9	FYTTD1	12.3294	1.01e-14
Q96RE7	NACC1	2.05254	0.000199973
Q96RK0	CIC	4.4242	0.00140503
Q96RN5	MED15	4.58904	0.000136183
Q96RQ1	ERGIC2	3.85901	0.00175346
Q96RQ9	IL4I1	2.87497	0.00502687
Q96RS0	TGS1	3.77601	5.75e-09
Q96RS6	NUDCD1	5.4628	2.09e-08
Q96S44	TP53RK	3.018	1.32e-06
Q96S55	WRNIP1	3.81996	9.04e-07
Q96S59	RANBP9	2.5075	0.00210536
Q96S86	HAPLN3	36.3621	2.88e-07
Q96SB4	SRPK1	3.3792	8.43e-07
Q96SB8	SMC6	3.34412	0.00342011
Q96SL4	GPX7	25.5885	3.32e-12
Q96SM3	CPXM1	37.8916	2.49e-08
Q96SQ9	CYP2S1	3.5938	3.45e-06
Q96SY0	INTS14	2.98286	0.000170523
Q96SZ6	CDK5RAP1	4.31515	0.00633685
Q96T37	RBM15	3.69301	1.82e-06
Q96T51	RUFY1	2.07308	0.00100898
Q96T58	SPEN	3.38768	3.66e-06
Q96T60	PNKP	2.98147	0.000386862
Q96T76	MMS19	2.05452	0.00628268
Q96T88	UHRF1	4.83633	2.52e-17
Q96TA2	YME1L1	4.83789	1.15e-07
Q99081	TCF12	6.14025	3.36e-06
Q99424	ACOX2	7.92266	0.00152378
Q99439	CNN2	2.81167	3.25e-16
Q99459	CDC5L	2.6901	1.24e-06
Q99470	SDF2	3.31354	2.15e-06
Q99496	RNF2	50.1488	3.93e-10
Q99519	NEU1	2.98575	6.37e-05
Q99541	PLIN2	6.70968	7.6e-06
Q99543	DNAJC2	4.33057	4.89e-05
Q99569	PKP4	6.63354	1.03e-08
Q99575	POP1	7.22173	1.46e-12
Q99595	TIMM17A	9.50611	2.17e-07
Q99615	DNAJC7	2.26794	1.34e-05
Q99638	RAD9A	8.50549	0.000150313
Q99661	KIF2C	3.18793	4.3e-05
Q99674	CGREF1	117.642	5.12e-15
Q99700	ATXN2	5.17526	3.17e-09
Q99715	COL12A1	5.41416	1.23e-06
Q99797	MIPEP	4.30752	1.19e-09
Q99807	COQ7	2.29008	0.000919341
Q99829	CPNE1	2.14534	0.000925127
Q99836	MYD88	2.85716	0.000227846
Q99848	EBNA1BP2	2.32343	2.06e-07
Q99856	ARID3A	11.8311	1.78e-10
Q99873	PRMT1	2.16775	0.00014524
Q99986	VRK1	2.32456	0.000811506
Q99988	GDF15	4.86719	0.000633489
Q9BPX3	NCAPG	7.58672	6.2e-09
Q9BQ13	KCTD14	13.1344	2.04e-14
Q9BQ39	DDX50	3.3644	6.99e-08
Q9BQ48	MRPL34	3.46185	0.00633315
Q9BQ52	ELAC2	2.11626	0.00179926
Q9BQ61	TRIR	2.1785	0.000569136
Q9BQ67	GRWD1	4.252	2.39e-08
Q9BQ70	TCF25	2.54106	5.36e-05
Q9BQ75	CMSS1	4.06915	1.91e-08
Q9BQB6	VKORC1	6.7208	1.82e-06
Q9BQC3	DPH2	3.07085	0.00593998
Q9BQE3	TUBA1C	3.1128	2.92e-06
Q9BQE5	APOL2	3.66648	0.000975445
Q9BQG0	MYBBP1A	3.18451	5.68e-07
Q9BQL6	FERMT1	3.05569	1.21e-06
Q9BQP7	MGME1	17.4954	1.16e-07
Q9BRJ6	C7orf50	3.81206	1.04e-07
Q9BRP4	PAAF1	4.58752	7.84e-05
Q9BRQ6	CHCHD6	9.34745	1.82e-11
Q9BRR8	GPATCH1	6.68282	3.73e-05
Q9BRT6	LLPH	3.46568	8.63e-08
Q9BRT8	CBWD1	6.51543	0.000274572
Q9BRT9	GINS4	8.62702	0.0011319
Q9BRU9	UTP23	55.1362	1.25e-09
Q9BRX2	PELO	2.58367	0.000150336
Q9BRX5	GINS3	4.31084	6.33e-10
Q9BSB4	ATG101	2.49801	0.000766709
Q9BSC4	NOL10	5.41907	5.24e-08
Q9BST9	RTKN	24.3547	1.99e-26
Q9BSV6	TSEN34	6.39139	2.38e-10
Q9BT09	CNPY3	3.0067	4.99e-07
Q9BT22	ALG1	2.05595	0.00683787
Q9BT25	HAUS8	13.4272	1.15e-08
Q9BT73	PSMG3	3.38392	2.24e-06
Q9BTC0	DIDO1	3.28441	4.15e-06
Q9BTC8	MTA3	2.38218	3.24e-05
Q9BTD8	RBM42	2.14466	3.86e-05
Q9BTE3	MCMBP	3.76226	0.000164392
Q9BTE7	DCUN1D5	3.29398	0.00081125
Q9BTL3	RAMAC	10.9885	5.3e-05
Q9BTU6	PI4K2A	2.26044	0.0068197
Q9BTW9	TBCD	2.83933	6.07e-06
Q9BTX1	NDC1	4.55912	3.04e-10
Q9BTY7	HGH1	2.54508	3.31e-05
Q9BU23	LMF2	2.65941	0.00187152
Q9BU61	NDUFAF3	2.28601	0.000280499
Q9BU76	MMTAG2	4.29024	9.93e-07
Q9BU89	DOHH	7.16199	8.71e-12
Q9BUD6	SPON2	65.3254	1.29e-09
Q9BUH6	PAXX	2.06864	0.00049658
Q9BUI4	POLR3C	2.24923	0.000163369
Q9BUK0	CHCHD7	2.51268	0.00637818
Q9BUK6	MSTO1	45.9682	1.15e-09
Q9BUL9	RPP25	9.58218	5.06e-17
Q9BUN8	DERL1	3.98577	0.000134489
Q9BUQ8	DDX23	2.56172	2.12e-06
Q9BV20	MRI1	2.33491	0.000304188
Q9BV38	WDR18	2.79496	5.24e-06
Q9BV40	VAMP8	2.79032	0.000883481
Q9BV44	THUMPD3	3.79253	5.9e-10
Q9BV57	ADI1	3.48001	2.45e-06
Q9BV86	NTMT1	3.09323	3.91e-06
Q9BVC5	C2orf49	2.96584	0.00293531
Q9BVG4	PBDC1	2.45101	0.000132269
Q9BVI4	NOC4L	4.51262	2.07e-10
Q9BVJ6	UTP14A	2.88176	7.91e-10
Q9BVJ7	DUSP23	2.73183	9.88e-06
Q9BVL2	NUP58	2.41905	3.06e-06
Q9BVM4	GGACT	2.54747	6.02e-05
Q9BVP2	GNL3	3.77524	3.68e-08
Q9BVQ7	SPATA5L1	2.26666	0.000150855
Q9BVS5	TRMT61B	4.16551	0.000313704
Q9BVT8	TMUB1	2.29414	0.000160361
Q9BW04	SARG	11.2642	4.11e-15
Q9BW19	KIFC1	9.32103	8.69e-06
Q9BW27	NUP85	2.82813	1.81e-05
Q9BW71	HIRIP3	6.81999	0.00196471
Q9BW92	TARS2	2.54122	9.15e-06
Q9BWE0	REPIN1	3.45799	8.96e-06
Q9BWF3	RBM4	2.33066	6.4e-06
Q9BWH6	RPAP1	3.16883	0.000279974
Q9BWN1	PRR14	4.71619	1.3e-05
Q9BWU0	SLC4A1AP	2.67272	2.65e-06
Q9BX40	LSM14B	3.01638	8.22e-07
Q9BXJ9	NAA15	2.07167	0.00405097
Q9BXK1	KLF16	20.9163	1.53e-08
Q9BXP2	SLC12A9	3.33423	4.26e-07
Q9BXP5	SRRT	2.00391	5.24e-05
Q9BXY0	MAK16	4.81341	5.51e-09
Q9BY11	PACSIN1	13.3464	4.49e-05
Q9BY42	RTF2	2.12398	2.65e-05
Q9BY77	POLDIP3	2.05515	2.05e-05
Q9BYC5	FUT8	5.87003	2.35e-06
Q9BYC9	MRPL20	2.81836	0.000174353
Q9BYD1	MRPL13	2.08001	5.1e-06
Q9BYF1	ACE2	52.8104	2.98e-08
Q9BYG3	NIFK	4.56028	5.19e-10
Q9BYG5	PARD6B	3.27719	1.78e-08
Q9BYJ9	YTHDF1	2.83843	2.65e-05
Q9BYK8	HELZ2	12.359	8.95e-16
Q9BYN0	SRXN1	64.7987	1.34e-08
Q9BYX2	TBC1D2	82.0518	7.18e-14
Q9BYX4	IFIH1	2.9113	0.00281717
Q9BYX7	POTEKP	2.63595	6.1e-06
Q9BZ23	PANK2	3.84097	0.000531641
Q9BZ67	FRMD8	2.45575	0.000155742
Q9BZD4	NUF2	5.05786	4.31e-10
Q9BZE1	MRPL37	2.40035	3.79e-05
Q9BZE4	GTPBP4	4.9777	7.23e-10
Q9BZE9	ASPSCR1	2.17965	1.26e-05
Q9BZF1	OSBPL8	2.68093	4.07e-06
Q9BZI7	UPF3B	17.577	0.00017787
Q9BZJ0	CRNKL1	2.62391	1.65e-06
Q9BZX2	UCK2	8.8278	1.1e-17
Q9C040	TRIM2	2.90536	0.00374653
Q9C075	KRT23	419.152	1.32e-36
Q9C0B5	ZDHHC5	2.03048	3.99e-05
Q9C0C9	UBE2O	2.4267	0.000235953
Q9C0E2	XPO4	2.60971	2.86e-05
Q9C0J8	WDR33	6.29242	0.00258522
Q9GZL7	WDR12	2.99322	6.99e-06
Q9GZR2	REXO4	7.78866	2.38e-06
Q9GZR7	DDX24	3.59029	4.92e-08
Q9GZT3	SLIRP	2.3032	0.000217999
Q9GZU8	PSME3IP1	4.39941	0.000150455
Q9GZY8	MFF	2.22075	0.000496453
Q9H000	MKRN2	4.25433	0.000173883
Q9H078	CLPB	2.08137	0.00075652
Q9H089	LSG1	5.50183	3.51e-06
Q9H0A0	NAT10	3.18567	1.87e-07
Q9H0B6	KLC2	3.44703	9.31e-08
Q9H0C8	ILKAP	3.1362	3.99e-06
Q9H0D6	XRN2	2.32569	2.07e-05
Q9H0H5	RACGAP1	13.7603	1.59e-10
Q9H0L4	CSTF2T	3.18664	2.55e-07
Q9H0N0	RAB6C	2.058	0.000456502
Q9H0S4	DDX47	4.97905	1.4e-07
Q9H0W8	SMG9	4.01706	2.93e-06
Q9H173	SIL1	53.5451	1.93e-12
Q9H1A4	ANAPC1	5.94976	5.88e-12
Q9H1D9	POLR3F	4.01854	3.08e-07
Q9H1E3	NUCKS1	2.58401	1.52e-05
Q9H1I8	ASCC2	2.09608	0.00017773
Q9H270	VPS11	2.35284	0.000146109
Q9H2K0	MTIF3	9.37344	3.44e-07
Q9H2M9	RAB3GAP2	2.34056	3.13e-06
Q9H2U1	DHX36	3.16213	1.4e-05
Q9H3H1	TRIT1	5.37946	6.64e-05
Q9H3K6	BOLA2	2.21756	0.000193372
Q9H3P2	NELFA	2.45591	5.1e-06
Q9H3R2	MUC13	3.00086	0.000290532
Q9H488	POFUT1	2.75652	9.07e-05
Q9H497	TOR3A	9.41524	1.59e-07
Q9H4B7	TUBB1	27.3548	0.00019049
Q9H4I3	TRABD	2.72542	0.000532768
Q9H4K7	MTG2	30.4953	2.6e-09
Q9H4L4	SENP3	3.01736	1.85e-05
Q9H4L5	OSBPL3	5.18036	6.39e-08
Q9H4L7	SMARCAD1	2.38174	0.000725385
Q9H4M7	PLEKHA4	3.09333	1.47e-05
Q9H4Z3	PCIF1	2.3421	0.000905244
Q9H501	ESF1	6.18982	8.42e-10
Q9H583	HEATR1	7.38643	2.58e-09
Q9H5Q4	TFB2M	6.85176	3.31e-12
Q9H6E4	CCDC134	3.05147	0.000865022
Q9H6F5	CCDC86	4.39439	3.09e-09
Q9H6R4	NOL6	4.60908	1.96e-07
Q9H6T3	RPAP3	3.85742	3.06e-05
Q9H6W3	RIOX1	8.93006	2.74e-12
Q9H6X2	ANTXR1	24.0691	1.46e-09
Q9H6Y2	WDR55	3.89727	0.00491866
Q9H773	DCTPP1	2.42714	5.58e-05
Q9H7B2	RPF2	3.92891	3.43e-08
Q9H7B4	SMYD3	5.40259	3.18e-06
Q9H7E9	C8orf33	4.15981	1.01e-05
Q9H7N4	SCAF1	24.7687	3.36e-08
Q9H814	PHAX	6.70926	6.08e-09
Q9H857	NT5DC2	10.512	6.86e-16
Q9H871	RMND5A	2.03458	0.0063322
Q9H8H0	NOL11	9.75143	2.69e-14
Q9H8H2	DDX31	8.65979	3.37e-11
Q9H8Y5	ANKZF1	5.20322	7.26e-09
Q9H936	SLC25A22	4.08764	2.23e-06
Q9H944	MED20	5.67941	1.28e-05
Q9H9A5	CNOT10	2.4805	8.46e-06
Q9H9Y2	RPF1	5.89653	6.38e-11
Q9H9Y6	POLR1B	5.23559	1.3e-10
Q9HA77	CARS2	2.24649	0.0024032
Q9HAS0	C17orf75	3.17754	0.00308576
Q9HAV4	XPO5	3.56954	3.35e-07
Q9HAV7	GRPEL1	2.2014	1.81e-05
Q9HB07	MYG1	2.29227	0.000501355
Q9HB21	PLEKHA1	40.6168	6.86e-07
Q9HBH1	PDF	2.64684	0.000234839
Q9HBL8	NMRAL1	2.11307	0.000643404
Q9HC52	CBX8	24.2598	7.87e-11
Q9HCD5	NCOA5	4.20868	9.08e-08
Q9HCG8	CWC22	3.84014	0.000200461
Q9HCK8	CHD8	2.74267	2.71e-06
Q9HCN4	GPN1	3.35227	1.69e-05
Q9HCS7	XAB2	2.52974	1.8e-05
Q9HCU5	PREB	2.24659	0.000407414
Q9HD34	LYRM4	6.37026	0.00301192
Q9HD89	RETN	2.01948	1.54e-07
Q9NNW5	WDR6	21.222	1.23e-07
Q9NP66	HMG20A	3.9586	2.63e-05
Q9NP77	SSU72	3.1686	0.00115505
Q9NP79	VTA1	2.10094	0.00434216
Q9NPD3	EXOSC4	7.50928	4.5e-09
Q9NPE3	NOP10	2.32197	4.75e-06
Q9NPF5	DMAP1	4.19241	2.53e-05
Q9NPI6	DCP1A	2.15783	0.000408156
Q9NPJ6	MED4	2.45285	8.44e-06
Q9NQ29	LUC7L	3.35428	1.6e-05
Q9NQ55	PPAN	7.07299	4.41e-16
Q9NQ88	TIGAR	3.05266	1.38e-06
Q9NQC8	IFT46	4.31644	0.00161323
Q9NQG5	RPRD1B	2.02518	0.000132109
Q9NQH7	XPNPEP3	4.1503	0.000119998
Q9NQS1	AVEN	5.58711	0.000216886
Q9NQT4	EXOSC5	4.18374	5.14e-10
Q9NQT5	EXOSC3	5.46215	0.000109136
Q9NQW6	ANLN	10.5071	4.43e-06
Q9NQZ2	UTP3	19.8216	2.51e-07
Q9NQZ5	STARD7	2.79787	3.77e-05
Q9NR09	BIRC6	2.90076	7.64e-05
Q9NR30	DDX21	3.49661	1.06e-07
Q9NR33	POLE4	19.2673	1.57e-12
Q9NR99	MXRA5	14.5031	9.46e-12
Q9NRF8	CTPS2	2.66263	0.000169615
Q9NRF9	POLE3	5.90678	0.000598813
Q9NRG0	CHRAC1	5.21632	7.97e-13
Q9NRG4	SMYD2	3.39075	0.000494797
Q9NRG9	AAAS	2.7955	0.000155145
Q9NRK6	ABCB10	2.09772	0.000263174
Q9NRL2	BAZ1A	2.99723	0.00141083
Q9NRL3	STRN4	3.11794	3.21e-06
Q9NRR5	UBQLN4	2.17883	6.24e-05
Q9NRX1	PNO1	2.48886	2.01e-06
Q9NS87	KIF15	15.2861	2.4e-10
Q9NSA3	CTNNBIP1	8.71815	7.43e-13
Q9NSI2	SLX9	14.0875	7.92e-14
Q9NSY1	BMP2K	2.14918	0.000177613
Q9NTJ3	SMC4	2.75673	1.95e-07
Q9NTZ6	RBM12	2.27827	1.9e-05
Q9NUB1	ACSS1	2.00648	0.00562266
Q9NUD5	ZCCHC3	4.18149	0.00156461
Q9NUG6	PDRG1	48.7388	2.77e-07
Q9NUL3	STAU2	6.01646	3.67e-10
Q9NUL7	DDX28	6.94397	1.54e-09
Q9NUQ3	TXLNG	10.6798	0.000160501
Q9NUQ8	ABCF3	2.15945	4.12e-05
Q9NUW8	TDP1	2.5993	0.00633685
Q9NV06	DCAF13	6.95989	4.05e-11
Q9NV31	IMP3	5.79316	1.46e-12
Q9NV56	MRGBP	6.85898	2.29e-08
Q9NV88	INTS9	3.76001	5.88e-05
Q9NVA1	UQCC1	4.14137	0.00178837
Q9NVI1	FANCI	12.7555	1.36e-08
Q9NVI7	ATAD3A	2.15121	7.06e-05
Q9NVM1	EVA1B	57.4211	7.55e-12
Q9NVM9	INTS13	3.02521	2.79e-05
Q9NVP1	DDX18	3.70652	4.43e-08
Q9NVR2	INTS10	6.1453	1.06e-05
Q9NVS9	PNPO	2.35339	0.000422343
Q9NVT9	ARMC1	2.30496	0.000434558
Q9NVU0	POLR3E	4.06218	0.000714313
Q9NVU7	SDAD1	3.69351	0.00140089
Q9NVV4	MTPAP	4.37933	0.00428872
Q9NVX2	NLE1	9.48401	1.11e-17
Q9NW08	POLR3B	7.9072	2.23e-06
Q9NW13	RBM28	8.83897	1.71e-16
Q9NW64	RBM22	2.6117	5.83e-07
Q9NW81	DMAC2	2.36513	0.00126165
Q9NW82	WDR70	2.8083	2.66e-06
Q9NWH9	SLTM	2.20492	8.76e-05
Q9NWS0	PIH1D1	3.84008	4.86e-05
Q9NWS8	RMND1	2.39794	0.00589213
Q9NWT1	PAK1IP1	5.98801	1.47e-06
Q9NWW5	CLN6	7.56364	8.57e-11
Q9NWX5	ASB6	30.8367	1.15e-09
Q9NWZ3	IRAK4	2.77412	4.28e-05
Q9NWZ5	UCKL1	2.51914	3.42e-05
Q9NWZ8	GEMIN8	4.22564	6.18e-08
Q9NX20	MRPL16	2.01538	3.06e-05
Q9NX58	LYAR	3.22872	0.000200482
Q9NX62	BPNT2	2.36288	0.00338465
Q9NXC5	MIOS	3.01536	0.000470943
Q9NXF1	TEX10	3.23097	5.09e-07
Q9NXH8	TOR4A	2.37978	0.00684208
Q9NXH9	TRMT1	8.94253	2.68e-11
Q9NXW2	DNAJB12	2.86718	3.34e-06
Q9NY12	GAR1	2.80834	3.65e-05
Q9NY61	AATF	3.4458	2.98e-07
Q9NY93	DDX56	5.97448	1.03e-12
Q9NYH9	UTP6	3.98715	8.71e-08
Q9NYK5	MRPL39	2.02435	0.000150307
Q9NYL4	FKBP11	2.04356	0.000166038
Q9NYR9	NKIRAS2	2.94411	1.75e-06
Q9NYV4	CDK12	35.6986	2.15e-09
Q9NYY8	FASTKD2	2.05247	5.05e-05
Q9NZ63	C9orf78	3.12861	4.88e-05
Q9NZD8	SPG21	2.12318	0.000667927
Q9NZJ9	NUDT4	2.44026	0.000309656
Q9NZM4	BICRA	3.91998	6.21e-05
Q9NZN8	CNOT2	2.65947	2.46e-05
Q9NZT2	OGFR	3.42873	3.08e-07
Q9NZU5	LMCD1	6.95485	2.45e-08
Q9P031	CCDC59	4.66099	0.000248622
Q9P0P0	RNF181	3.22909	0.000284153
Q9P107	GMIP	2.13814	0.000247292
Q9P1Y5	CAMSAP3	3.11667	7e-05
Q9P1Y6	PHRF1	10.224	2.87e-16
Q9P258	RCC2	2.33435	2.33e-05
Q9P265	DIP2B	2.24343	0.000300312
Q9P287	BCCIP	2.90976	1.04e-05
Q9P2B4	CTTNBP2NL	3.69711	3.24e-05
Q9P2E3	ZNFX1	15.2796	3.35e-12
Q9P2E5	CHPF2	11.8654	9.94e-05
Q9P2I0	CPSF2	2.0127	8.44e-07
Q9P2N5	RBM27	3.26678	5.46e-10
Q9P2P1	NYNRIN	10.5297	2.16e-13
Q9UBB9	TFIP11	2.90374	0.000540998
Q9UBD5	ORC3	4.82201	7.68e-05
Q9UBE0	SAE1	2.28602	5.23e-05
Q9UBF2	COPG2	3.05676	7.15e-07
Q9UBJ2	ABCD2	92.9132	2.62e-14
Q9UBK9	UXT	11.5988	6.38e-15
Q9UBM7	DHCR7	6.46127	2.38e-08
Q9UBP6	METTL1	3.95661	1.13e-07
Q9UBT2	UBA2	2.44843	6.22e-05
Q9UBU7	DBF4	8.10582	9.64e-09
Q9UBU8	MORF4L1	2.83308	0.000925127
Q9UBU9	NXF1	2.21451	3.04e-06
Q9UBV7	B4GALT7	16.5035	5.58e-14
Q9UBW7	ZMYM2	6.49147	6.22e-06
Q9UDY2	TJP2	2.37624	2.92e-05
Q9UER7	DAXX	2.07815	0.000766863
Q9UFC0	LRWD1	5.16456	1.79e-11
Q9UG63	ABCF2	2.13646	8.3e-05
Q9UGM3	DMBT1	11.5752	0.00011156
Q9UGU0	TCF20	3.29675	0.000422973
Q9UH62	ARMCX3	3.2209	3.35e-05
Q9UH92	MLX	6.57327	2.17e-06
Q9UHA3	RSL24D1	8.97789	2.63e-07
Q9UHD2	TBK1	2.35393	7.05e-05
Q9UHI6	DDX20	11.3318	8.62e-13
Q9UHK6	AMACR	4.36533	0.00845571
Q9UHN6	CEMIP2	15.6981	2.08e-23
Q9UHR4	BAIAP2L1	2.6275	0.00010134
Q9UHR5	SAP30BP	2.02427	0.000129567
Q9UHV9	PFDN2	2.07119	3.08e-10
Q9UHW9	SLC12A6	3.43822	0.0016886
Q9UHX1	PUF60	2.11553	3.88e-07
Q9UI10	EIF2B4	2.58769	0.000178503
Q9UI30	TRMT112	2.53225	3.44e-05
Q9UI36	DACH1	3.34028	0.000135243
Q9UIG0	BAZ1B	2.67264	1.35e-06
Q9UII4	HERC5	84.1506	2.45e-18
Q9UJ83	HACL1	89.926	1.41e-11
Q9UJA5	TRMT6	7.68454	1.02e-10
Q9UJV9	DDX41	3.79678	7.6e-09
Q9UJX2	CDC23	2.28795	0.000721184
Q9UJX3	ANAPC7	10.8935	1.5e-11
Q9UJX4	ANAPC5	3.37933	0.000158192
Q9UK45	LSM7	2.06965	3.15e-05
Q9UK55	SERPINA10	17.651	8.93e-07
Q9UK59	DBR1	2.40646	8.54e-06
Q9UK61	TASOR	4.56322	1.55e-05
Q9UK76	JPT1	2.03194	8.2e-05
Q9UKB1	FBXW11	2.46461	0.00719615
Q9UKF6	CPSF3	2.3294	0.000164722
Q9UKL0	RCOR1	2.36947	5.04e-06
Q9UKM9	RALY	2.38827	2.13e-05
Q9UKN8	GTF3C4	5.54164	1.63e-07
Q9UKR5	ERG28	4.49495	0.000205615
Q9UKX5	ITGA11	115.621	5.06e-17
Q9UKX7	NUP50	2.42454	1.2e-05
Q9UKZ1	CNOT11	2.97934	0.000286449
Q9UL03	INTS6	2.20725	0.000295857
Q9UL26	RAB22A	2.65258	4.53e-05
Q9UL40	ZNF346	5.04038	0.00826745
Q9ULC4	MCTS1	2.20727	0.000845036
Q9ULE6	PALD1	5.91469	1.47e-05
Q9ULG1	INO80	3.8625	0.000599193
Q9ULH0	KIDINS220	3.5259	0.00350994
Q9ULK4	MED23	5.03332	0.00692155
Q9ULR0	ISY1	4.59199	2.28e-10
Q9ULR3	PPM1H	10.0932	2.1e-08
Q9ULU4	ZMYND8	3.38529	3.22e-06
Q9ULU8	CADPS	14.1062	1.34e-06
Q9ULW0	TPX2	5.50831	0.000238728
Q9ULW3	ABT1	5.95741	3.46e-13
Q9ULX3	NOB1	3.71733	4.05e-08
Q9ULX6	AKAP8L	14.6813	6.62e-05
Q9UM00	TMCO1	4.1338	2.66e-07
Q9UM07	PADI4	2.46886	5.29e-05
Q9UM22	EPDR1	2.66233	0.00439487
Q9UMD9	COL17A1	8.37964	2.57e-11
Q9UMS4	PRPF19	2.13275	3.14e-07
Q9UMY1	NOL7	3.48263	4.94e-06
Q9UN81	L1RE1	17.3227	1.5e-16
Q9UNE0	EDAR	12.4573	3.72e-23
Q9UNF1	MAGED2	3.22281	0.000107561
Q9UNP9	PPIE	2.49985	9.28e-06
Q9UNQ2	DIMT1	3.28073	4.69e-07
Q9UNW1	MINPP1	5.68872	3.44e-07
Q9UNX4	WDR3	3.43805	1.19e-06
Q9UNY4	TTF2	4.09953	5.67e-07
Q9UP83	COG5	2.10731	0.00078972
Q9UP95	SLC12A4	2.91636	0.0033002
Q9UPN6	SCAF8	2.26619	0.00189614
Q9UPN9	TRIM33	2.48411	1.76e-05
Q9UPU7	TBC1D2B	2.05995	0.000443855
Q9UPY8	MAPRE3	4.04951	0.00351713
Q9UQ35	SRRM2	3.03073	7.1e-06
Q9UQB8	BAIAP2	6.46522	8.65e-09
Q9Y221	NIP7	4.02327	3.46e-07
Q9Y232	CDYL	5.68984	2.87e-07
Q9Y237	PIN4	2.43534	0.000526458
Q9Y244	POMP	3.76246	0.000840434
Q9Y291	MRPS33	2.89529	0.000649557
Q9Y295	DRG1	2.30304	7.91e-06
Q9Y2B0	CNPY2	2.21237	0.000140283
Q9Y2K7	KDM2A	4.1739	2.93e-08
Q9Y2L1	DIS3	3.53293	1.72e-07
Q9Y2L9	LRCH1	6.30902	1.01e-05
Q9Y2P8	RCL1	8.46934	1.97e-12
Q9Y2R4	DDX52	4.81664	4.74e-09
Q9Y2R5	MRPS17	2.50078	1.44e-06
Q9Y2S7	POLDIP2	2.45361	3.04e-05
Q9Y2U8	LEMD3	2.22388	0.000285829
Q9Y2V7	COG6	2.30582	1.16e-05
Q9Y2W2	WBP11	2.5301	4.13e-06
Q9Y2W6	TDRKH	56.1599	9.03e-13
Q9Y2X3	NOP58	2.36363	1.93e-05
Q9Y2X7	GIT1	2.38443	6.19e-06
Q9Y2Z4	YARS2	2.48757	0.000698559
Q9Y305	ACOT9	2.07995	0.000386941
Q9Y314	NOSIP	2.36548	1.09e-05
Q9Y316	MEMO1	2.32451	0.000869493
Q9Y324	FCF1	8.27603	5.09e-07
Q9Y399	MRPS2	2.18453	0.000146057
Q9Y3A2	UTP11	3.069	8.6e-05
Q9Y3A4	RRP7A	3.74286	9.39e-09
Q9Y3B2	EXOSC1	2.25913	7.79e-05
Q9Y3B9	RRP15	44.8707	2.74e-31
Q9Y3C1	NOP16	2.95607	6.51e-07
Q9Y3C8	UFC1	2.56684	3.35e-05
Q9Y3D0	CIAO2B	2.8623	7.68e-07
Q9Y3D2	MSRB2	3.71652	0.00438563
Q9Y3D7	PAM16	4.24536	6.38e-06
Q9Y3D9	MRPS23	2.25182	1.96e-05
Q9Y3F4	STRAP	2.0732	1.59e-06
Q9Y3T9	NOC2L	2.99187	1.41e-07
Q9Y446	PKP3	2.28497	2.2e-05
Q9Y496	KIF3A	41.9315	3.76e-16
Q9Y4A5	TRRAP	3.57027	5.41e-06
Q9Y4B6	DCAF1	2.38279	0.0014772
Q9Y4C2	TCAF1	9.61588	1.32e-06
Q9Y4C8	RBM19	5.52863	5.76e-12
Q9Y4F1	FARP1	2.01693	0.00216913
Q9Y4F5	CEP170B	5.2538	2.81e-06
Q9Y4H2	IRS2	13.9661	4.42e-15
Q9Y4K4	MAP4K5	11.1168	7.57e-10
Q9Y4P1	ATG4B	2.11346	0.000450362
Q9Y4P8	WIPI2	2.48838	0.00757708
Q9Y4R8	TELO2	5.70454	6.45e-06
Q9Y4W2	LAS1L	3.78677	0.000102214
Q9Y4X5	ARIH1	3.16007	3.17e-06
Q9Y4Y9	LSM5	4.4255	1.81e-05
Q9Y4Z0	LSM4	2.19717	1.86e-05
Q9Y508	RNF114	5.10869	9.53e-06
Q9Y520	PRRC2C	2.77577	3.3e-05
Q9Y5A9	YTHDF2	2.47938	5.28e-06
Q9Y5B9	SUPT16H	2.13878	1.54e-05
Q9Y5J1	UTP18	11.784	4.19e-15
Q9Y5J6	TIMM10B	2.1351	0.000134489
Q9Y5J9	TIMM8B	3.92949	0.000471615
Q9Y5Q8	GTF3C5	2.35168	4.47e-06
Q9Y5Q9	GTF3C3	3.51318	1.84e-05
Q9Y5S8	NOX1	5.47156	8.51e-10
Q9Y5V0	ZNF706	3.42316	6.44e-05
Q9Y5V3	MAGED1	14.0283	2.38e-07
Q9Y5X2	SNX8	8.94731	4.56e-10
Q9Y605	MRFAP1	3.4344	4.24e-05
Q9Y606	PUS1	3.00956	2.04e-06
Q9Y617	PSAT1	5.06816	1e-06
Q9Y618	NCOR2	4.95723	5.76e-12
Q9Y653	ADGRG1	13.9457	3.09e-12
Q9Y676	MRPS18B	2.25076	0.0023969
Q9Y679	AUP1	2.20291	0.000437285
Q9Y697	NFS1	2.26543	0.000689262
Q9Y6A4	CFAP20	2.38972	0.000174215
Q9Y6E2	BZW2	2.57294	4.94e-05
Q9Y6I4	USP3	4.07552	5.47e-05
Q9Y6K1	DNMT3A	2.97567	0.0022166
Q9Y6K5	OAS3	3.48692	5.67e-06
Q9Y6M1	IGF2BP2	2.601	1.06e-05
Q9Y6N7	ROBO1	13.0048	3.12e-15
Q9Y6X9	MORC2	3.44673	0.00741161

## Sheet: B. Prot_down_RF_crcd_diann
B. Down-regulated proteins between disease group and normal group using RF.
prot	Gene	FC	pvalueAd
A1IGU5	ARHGEF37	0.151054	7.75e-08
A5D8W1	CFAP69	0.162141	0.000406977
A6NL88	SHISA7	0.493085	0.00856966
A8K7I4	CLCA1	0.114866	0.00127811
O00159	MYO1C	0.4389	4.84e-06
O00339	MATN2	0.177871	7.62e-13
O00423	EML1	0.0724233	1.47e-08
O00499	BIN1	0.499037	8.02e-09
O00533	CHL1	0.0293433	7.93e-09
O14558	HSPB6	0.162734	8.4e-14
O14815	CAPN9	0.213077	0.00111084
O14972	VPS26C	0.322408	4.52e-07
O15061	SYNM	0.198729	9.24e-12
O15075	DCLK1	0.404555	1.69e-09
O15204	ADAMDEC1	0.326784	0.00123795
O15230	LAMA5	0.327546	3.67e-09
O15239	NDUFA1	0.281866	0.00178907
O15247	CLIC2	0.358311	0.00323611
O15344	MID1	0.42788	0.00631993
O43294	TGFB1I1	0.450469	0.00246998
O43301	HSPA12A	0.256085	1.65e-12
O43556	SGCE	0.0805014	2.17e-05
O43665	RGS10	0.485327	6.92e-06
O43674	NDUFB5	0.454796	0.000204041
O60237	PPP1R12B	0.0748591	2.23e-11
O60462	NRP2	0.290627	0.00595088
O60844	ZG16	0.0956713	8.8e-05
O60861	GAS7	0.373891	0.000387892
O75094	SLIT3	0.0905163	1.27e-06
O75112	LDB3	0.114289	6.99e-08
O75521	ECI2	0.359722	3.16e-07
O75764	TCEA3	0.242489	0.00202561
O75781	PALM	0.339815	2.06e-09
O76038	SCGN	0.0775835	9.62e-18
O76070	SNCG	0.0340316	7.03e-20
O76074	PDE5A	0.0891295	5.27e-12
O94811	TPPP	0.111336	1.35e-12
O94817	ATG12	0.108973	2.09e-06
O94850	DDN	0.228327	0.000701184
O94875	SORBS2	0.176653	2.16e-13
O94911	ABCA8	0.0452702	2.47e-10
O95139	NDUFB6	0.418621	0.0061503
O95169	NDUFB8	0.424846	0.00531425
O95197	RTN3	0.471776	6.24e-05
O95260	ATE1	0.231166	5.52e-05
O95497	VNN1	0.41418	0.00228252
O95810	CAVIN2	0.0808846	2.07e-17
O95816	BAG2	0.471842	0.000123426
P00325	ADH1B	0.135479	1.52e-11
P00326	ADH1C	0.150888	0.00680079
P00488	F13A1	0.372801	6.1e-06
P00746	CFD	0.369044	3.86e-09
P00846	MT-ATP6	0.163848	5.15e-05
P01275	GCG	0.309613	0.000132049
P01282	VIP	0.0972674	7.21e-12
P02511	CRYAB	0.224082	5.86e-14
P02743	APCS	0.317179	2.09e-07
P03891	MT-ND2	0.21539	0.00503311
P04156	PRNP	0.138425	0.000190338
P04271	S100B	0.114752	2.46e-17
P05162	LGALS2	0.277003	0.00846525
P05771	PRKCB	0.357262	2.88e-05
P07196	NEFL	0.0752383	8.52e-05
P07327	ADH1A	0.0657427	0.000570654
P07585	DCN	0.259366	1.01e-06
P07951	TPM2	0.307401	0.000484501
P07998	RNASE1	0.128514	0.00497725
P08648	ITGA5	0.338235	0.000734381
P09038	FGF2	0.316821	0.00518696
P09471	GNAO1	0.0959364	6.21e-14
P09936	UCHL1	0.246792	1.89e-14
P0CG29	GSTT2	0.406404	0.00782548
P10301	RRAS	0.377398	3.67e-08
P10636	MAPT	0.0500883	2e-05
P10645	CHGA	0.103677	0.000125136
P11532	DMD	0.253522	3.94e-07
P11766	ADH5	0.441314	9.58e-11
P12110	COL6A2	0.453418	2.99e-11
P12235	SLC25A4	0.306641	8.88e-07
P12277	CKB	0.467309	5.54e-05
P13521	SCG2	0.0512885	5.09e-13
P13591	NCAM1	0.0439431	1.31e-18
P13942	COL11A2	0.0657961	2.53e-05
P15088	CPA3	0.238527	9.59e-10
P15090	FABP4	0.493269	2.85e-07
P15428	HPGD	0.400539	0.000537545
P16083	NQO2	0.213633	1.17e-11
P16298	PPP3CB	0.468752	0.000249961
P16671	CD36	0.0443121	9.14e-07
P17568	NDUFB7	0.243772	1.41e-06
P17600	SYN1	0.0720481	1.01e-05
P17612	PRKACA	0.476442	0.000948638
P17661	DES	0.335319	3.35e-07
P17677	GAP43	0.0141047	5.91e-08
P17948	FLT1	0.314672	0.00730088
P19224	UGT1A6	0.211705	0.000196314
P19634	SLC9A1	0.15796	0.00118795
P20231	TPSB2	0.196224	1.03e-05
P20774	OGN	0.115311	3.12e-12
P21266	GSTM3	0.239532	8.7e-18
P21291	CSRP1	0.333037	1.08e-07
P21397	MAOA	0.475588	0.00243145
P22105	TNXB	0.203659	2.38e-11
P22466	GAL	0.114599	1.14e-06
P22676	CALB2	0.276029	7.05e-11
P22748	CA4	0.0643417	4.09e-05
P23219	PTGS1	0.0935137	5.17e-09
P23634	ATP2B4	0.33419	0.000501793
P23946	CMA1	0.186949	3.05e-08
P24298	GPT	0.0741397	3.43e-05
P24539	ATP5PB	0.447546	0.000150307
P24844	MYL9	0.290661	0.0015805
P25189	MPZ	0.0211723	2.07e-08
P26006	ITGA3	0.488898	2.05e-05
P27338	MAOB	0.332043	2.77e-10
P27987	ITPKB	0.221797	5.77e-05
P28161	GSTM2	0.358179	4.86e-10
P28289	TMOD1	0.0951115	9.29e-06
P29400	COL4A5	0.153379	0.00678447
P29536	LMOD1	0.215274	1.32e-08
P29972	AQP1	0.193187	0.00123275
P31323	PRKAR2B	0.305807	1.11e-13
P32004	L1CAM	0.101031	2.9e-17
P34913	EPHX2	0.317741	1.73e-09
P35241	RDX	0.466282	1.79e-12
P35443	THBS4	0.247644	0.0007842
P35558	PCK1	0.141631	0.000416715
P35625	TIMP3	0.366258	0.00322424
P35749	MYH11	0.142598	2.88e-06
P37059	HSD17B2	0.154193	0.0017167
P37840	SNCA	0.118733	1.02e-05
P40123	CAP2	0.146856	1.15e-09
P40879	SLC26A3	0.0685509	8.65e-05
P41219	PRPH	0.150214	2.13e-15
P43121	MCAM	0.298365	1.63e-09
P45985	MAP2K4	0.228609	0.00216687
P46821	MAP1B	0.445013	1.43e-07
P49326	FMO5	0.0739653	9.89e-06
P49642	PRIM1	0.151523	0.00038505
P50443	SLC26A2	0.22047	0.00124585
P50895	BCAM	0.209537	4.67e-12
P50993	ATP1A2	0.402039	0.000406661
P51178	PLCD1	0.132619	3.48e-06
P51608	MECP2	0.473208	0.000845139
P51884	LUM	0.38659	3.84e-09
P51888	PRELP	0.410914	1.59e-10
P51911	CNN1	0.237485	0.000216259
P52564	MAP2K6	0.180975	0.00108468
P52895	AKR1C2	0.470683	0.00224207
P53609	PGGT1B	0.124449	0.00696698
P53814	SMTN	0.241521	0.00138999
P53985	SLC16A1	0.259342	3.63e-05
P54289	CACNA2D1	0.387025	0.000152424
P55268	LAMB2	0.342214	1.26e-15
P56134	ATP5MF	0.487968	0.000321121
P56378	ATP5MJ	0.217291	0.00113388
P58335	ANTXR2	0.0969433	3.9e-07
P60033	CD81	0.169252	4.56e-09
P60981	DSTN	0.388061	1.7e-07
P61601	NCALD	0.0933955	5.64e-05
P61764	STXBP1	0.455347	0.00033142
P62070	RRAS2	0.239452	3.3e-09
P62166	NCS1	0.102358	0.000995446
P62834	RAP1A	0.0866064	1.2e-10
P63096	GNAI1	0.282004	0.000416715
P78539	SRPX	0.0252508	3.15e-05
P78560	CRADD	0.216862	8.69e-07
P80365	HSD11B2	0.171812	0.00643023
P82970	HMGN5	0.467198	0.00998108
P84157	MXRA7	0.216868	0.000196136
Q01459	CTBS	0.243406	0.00635204
Q01995	TAGLN	0.490057	5.51e-05
Q02952	AKAP12	0.321365	2.58e-12
Q03135	CAV1	0.0473427	2.71e-15
Q07507	DPT	0.226814	7.43e-09
Q09666	AHNAK	0.487377	5.67e-09
Q0VDG4	SCRN3	0.471156	0.000848315
Q12791	KCNMA1	0.0929244	0.000248581
Q13137	CALCOCO2	0.249173	0.00641387
Q13228	SELENBP1	0.388819	0.000774252
Q13361	MFAP5	0.473573	0.0012555
Q13542	EIF4EBP2	0.252042	0.00587254
Q13554	CAMK2B	0.0778569	5.24e-05
Q13555	CAMK2G	0.256343	1.43e-05
Q13642	FHL1	0.152971	2.58e-13
Q13683	ITGA7	0.160767	4.57e-09
Q13797	ITGA9	0.0653768	3.04e-05
Q14012	CAMK1	0.406027	0.00120548
Q14118	DAG1	0.318806	3.33e-10
Q14194	CRMP1	0.492016	2.11e-05
Q14315	FLNC	0.304511	5.99e-06
Q14515	SPARCL1	0.134491	0.00128261
Q14643	ITPR1	0.3843	1.57e-06
Q14914	PTGR1	0.471607	1.65e-05
Q14BN4	SLMAP	0.157686	2.34e-09
Q14CN2	CLCA4	0.0526286	8.67e-06
Q15124	PGM5	0.144147	1.11e-15
Q15223	NECTIN1	0.273219	0.00896039
Q15493	RGN	0.321454	0.000644484
Q16134	ETFDH	0.322002	7.54e-08
Q16352	INA	0.222786	8.07e-07
Q16568	CARTPT	0.0615193	0.000144201
Q16853	AOC3	0.197788	4.45e-07
Q2M2Z5	KIZ	0.0778779	8.31e-05
Q2UY09	COL28A1	0.0303984	4.01e-18
Q5JTB6	PLAC9	0.152222	1.24e-06
Q5SRH9	TTC39A	0.171762	0.000166113
Q5T013	HYI	0.436113	0.000185858
Q5VT25	CDC42BPA	0.426334	0.00451404
Q63HR2	TNS2	0.400837	1.6e-05
Q63ZY3	KANK2	0.369847	0.000118614
Q6IC98	GRAMD4	0.0917923	0.000138581
Q6NZI2	CAVIN1	0.383282	0.000387901
Q6UVK1	CSPG4	0.302456	7.56e-09
Q6UWF7	NXPE4	0.205551	0.00216913
Q6UWM9	UGT2A3	0.0799617	2.49e-05
Q6UWP2	DHRS11	0.271104	3.15e-05
Q6UWW8	CES3	0.452991	0.0038111
Q6UWY5	OLFML1	0.425555	0.00224207
Q6UXV4	APOOL	0.325531	1.34e-07
Q6UY14	ADAMTSL4	0.444267	0.000121333
Q6ZMB0	B3GNT6	0.35381	0.00859798
Q7L099	RUFY3	0.232659	0.00109101
Q7L5Y1	ENOSF1	0.325745	0.00742779
Q7Z3B1	NEGR1	0.123651	4.01e-18
Q7Z4I7	LIMS2	0.16197	0.000657165
Q7Z6K5	ARPIN	0.458049	1.84e-07
Q7Z7G0	ABI3BP	0.0639097	4.89e-14
Q7Z7L7	ZER1	0.388362	0.0051699
Q86TI0	TBC1D1	0.249386	0.00434756
Q86UX2	ITIH5	0.212825	2.45e-07
Q86VE3	SATL1	0.303308	0.00846275
Q86WU2	LDHD	0.0692773	0.000296281
Q86YB7	ECHDC2	0.192858	0.000602225
Q8IUZ5	PHYKPL	0.163383	0.000625113
Q8IVF2	AHNAK2	0.439705	0.000838708
Q8IYU8	MICU2	0.27654	0.00505989
Q8N126	CADM3	0.0216593	3.93e-10
Q8N5X7	EIF4E3	0.224024	1.31e-12
Q8NHL6	LILRB1	0.321076	8.66e-05
Q8TCZ2	CD99L2	0.215116	1.92e-24
Q8TDQ7	GNPDA2	0.26776	0.00302991
Q8WUY3	PRUNE2	0.139131	0.000319092
Q8WWM9	CYGB	0.442175	8.51e-06
Q8WXF7	ATL1	0.162531	5.25e-05
Q92629	SGCD	0.435674	1.87e-09
Q92777	SYN2	0.0638408	4.92e-09
Q93052	LPP	0.39777	1.07e-09
Q93097	WNT2B	0.318487	0.0011651
Q969G5	CAVIN3	0.404902	1.02e-05
Q969Z3	MTARC2	0.322497	0.000220934
Q96A00	PPP1R14A	0.125657	3.09e-08
Q96AC1	FERMT2	0.229762	0.000459215
Q96AM1	MRGPRF	0.104145	1.1e-05
Q96CX6	LRRC58	0.126344	2.12e-06
Q96F85	CNRIP1	0.062058	1.43e-13
Q96FJ2	DYNLL2	0.0414421	8.06e-05
Q96HN2	AHCYL2	0.127264	0.000215799
Q96IQ7	VSIG2	0.0788354	1.15e-05
Q96IX5	ATP5MK	0.460391	9.92e-05
Q96LZ7	RMDN2	0.356337	0.00405258
Q96MM6	HSPA12B	0.417788	0.000868029
Q96P44	COL21A1	0.0652906	5.88e-05
Q96Q06	PLIN4	0.108296	5.52e-05
Q96RU3	FNBP1	0.310058	6.47e-12
Q99969	RARRES2	0.292592	4.88e-05
Q9BPW9	DHRS9	0.177459	0.000791903
Q9BR39	JPH2	0.12287	0.000392761
Q9BRF8	CPPED1	0.496814	1.06e-10
Q9BRQ8	AIFM2	0.228003	0.00741297
Q9BVA1	TUBB2B	0.289097	4.58e-08
Q9BW30	TPPP3	0.359383	8.48e-10
Q9BX66	SORBS1	0.236183	1.81e-08
Q9BXN1	ASPN	0.379632	3.2e-11
Q9BXW6	OSBPL1A	0.119264	2.65e-06
Q9BZG1	RAB34	0.285459	0.00210849
Q9BZL4	PPP1R12C	0.389651	0.00734121
Q9BZQ8	NIBAN1	0.174475	2.03e-06
Q9BZZ2	SIGLEC1	0.315472	0.00218788
Q9C0D5	TANC1	0.0826312	1.59e-05
Q9H008	LHPP	0.186431	5.08e-15
Q9H098	FAM107B	0.193803	0.000800511
Q9H0W9	C11orf54	0.444177	0.000267467
Q9H201	EPN3	0.47074	5.21e-06
Q9H329	EPB41L4B	0.286944	0.00597926
Q9H4G4	GLIPR2	0.374619	5.32e-11
Q9H7D0	DOCK5	0.344992	0.00531425
Q9H8H3	METTL7A	0.276152	4.51e-06
Q9H9J4	USP42	0.334653	0.00160185
Q9HA65	TBC1D17	0.293492	1.79e-07
Q9HAV0	GNB4	0.301732	0.000832723
Q9HBL0	TNS1	0.437788	0.00103174
Q9HCB6	SPON1	0.407538	6.86e-10
Q9NR12	PDLIM7	0.414994	0.000285829
Q9NRR3	CDC42SE2	0.0695342	7.54e-05
Q9NRY5	FAM114A2	0.378718	0.00640433
Q9NSY2	STARD5	0.280332	0.00945717
Q9NTW7	ZFP64	0.213746	8.23e-05
Q9NVD7	PARVA	0.362254	2.83e-07
Q9NWQ8	PAG1	0.166689	0.00123781
Q9NZ45	CISD1	0.474347	1.72e-07
Q9NZA1	CLIC5	0.290803	0.00643085
Q9NZD2	GLTP	0.105283	2.51e-05
Q9NZK5	ADA2	0.306783	0.00946889
Q9NZN3	EHD3	0.31471	0.000712625
Q9NZN4	EHD2	0.228414	1.42e-06
Q9NZR1	TMOD2	0.0471446	1.92e-07
Q9P0U3	SENP1	0.0738402	0.00112306
Q9P266	JCAD	0.222724	0.00807264
Q9UBY9	HSPB7	0.28201	0.000347685
Q9UDY4	DNAJB4	0.186631	0.0021865
Q9UHG2	PCSK1N	0.286843	2.89e-11
Q9UKA9	PTBP2	0.103487	0.000108719
Q9UKG9	CROT	0.222868	0.00310259
Q9UKS6	PACSIN3	0.176952	0.00299259
Q9UMS6	SYNPO2	0.197408	1.34e-08
Q9UN36	NDRG2	0.461389	0.000470862
Q9Y281	CFL2	0.107654	2.18e-07
Q9Y2B9	PKIG	0.159283	0.000386862
Q9Y2E4	DIP2C	0.115524	0.000852593
Q9Y2I1	NISCH	0.453201	0.00139689
Q9Y2J2	EPB41L3	0.25284	6.7e-12
Q9Y2M0	FAN1	0.105517	0.00196356
Q9Y3E1	HDGFL3	0.312928	9.06e-10
Q9Y4J8	DTNA	0.114309	1.33e-06
Q9Y5Z7	HCFC2	0.0260263	5.08e-06
Q9Y639	NPTN	0.296202	6.11e-06
Q9Y6F6	IRAG1	0.40755	4.62e-07
Q9Y6Q2	STON1	0.162766	0.00262886
Q9Y6R1	SLC4A4	0.10023	0.000289038

## Sheet: C. Prot_up_RS_crcd_diann
C. Up-regulated proteins between disease group and normal group using RS.
prot	Gene	FC	pvalueAd
A0A075B6H9	IGLV4-69	7.87188	0.00198914
A0A0C4DH29	IGHV1-3	22.3098	7.83e-06
A1L188	NDUFAF8	8.46095	0.000579029
A1L390	PLEKHG3	3.10399	0.00596532
A1X283	SH3PXD2B	5.16189	2.4e-07
A2VDF0	FUOM	5.83601	0.00190442
A3KN83	SBNO1	12.3178	1.1e-09
A4D1E9	GTPBP10	10.1261	4.32e-11
A6NDG6	PGP	2.64265	0.000283956
A6NE01	FAM186A	4.68653	1.6e-06
A6NED2	RCCD1	2.36298	0.00267061
A6NHT5	HMX3	2.68536	1.04e-05
A6NIH7	UNC119B	7.76328	9.57e-12
A8CG34	POM121C	4.31915	8.34e-07
A8MXV4	NUDT19	3.17027	0.000299414
E9PRG8	C11orf98	2.97055	2.04e-05
L0R8F8	MIEF1	2.83925	0.000793762
O00115	DNASE2	2.79382	1.15e-06
O00139	KIF2A	2.53121	0.00010083
O00142	TK2	3.2106	0.00144718
O00148	DDX39A	3.2575	1.54e-07
O00154	ACOT7	2.14546	4.13e-07
O00165	HAX1	3.81026	6.16e-08
O00204	SULT2B1	40.2287	2.35e-19
O00244	ATOX1	2.12462	0.00475455
O00267	SUPT5H	2.11977	6.64e-05
O00291	HIP1	3.13938	0.00104145
O00299	CLIC1	2.03397	8.09e-07
O00338	SULT1C2	142.289	6.77e-16
O00411	POLRMT	3.47422	1.2e-06
O00422	SAP18	2.22383	4.51e-05
O00425	IGF2BP3	3.80266	0.00521436
O00443	PIK3C2A	2.60485	0.000930049
O00469	PLOD2	6.34717	2.7e-07
O00487	PSMD14	2.30202	0.000751579
O00512	BCL9	5.45677	1.92e-06
O00515	LAD1	2.43558	2.08e-05
O00522	KRIT1	3.65178	0.000419217
O00541	PES1	3.28446	8.02e-08
O00560	SDCBP	7.36068	0.00102908
O00562	PITPNM1	2.78944	2.6e-06
O00566	MPHOSPH10	3.75216	4.58e-09
O00567	NOP56	2.56803	2.7e-08
O00635	TRIM38	2.15227	0.000692013
O00750	PIK3C2B	3.91459	0.000289301
O00762	UBE2C	4.54888	2.17e-08
O00767	SCD	6.38511	0.000268465
O14562	UBFD1	6.17802	1.43e-06
O14578	CIT	4.59355	1.57e-06
O14646	CHD1	4.19771	5.24e-06
O14647	CHD2	3.30867	0.000484779
O14656	TOR1A	2.41624	5.5e-05
O14662	STX16	2.22922	7.48e-05
O14686	KMT2D	3.31953	7.25e-06
O14734	ACOT8	5.44574	5.67e-08
O14757	CHEK1	8.23765	4.35e-07
O14776	TCERG1	2.24548	5.29e-05
O14802	POLR3A	5.90221	7.07e-05
O14828	SCAMP3	2.21048	8.6e-05
O14879	IFIT3	3.16504	0.00141649
O14925	TIMM23	6.22923	0.000709215
O14929	HAT1	2.11664	0.00287356
O14933	UBE2L6	4.23552	0.000149221
O15020	SPTBN2	33.7211	1.47e-19
O15027	SEC16A	2.22475	1.87e-05
O15042	U2SURP	2.47486	2.07e-06
O15067	PFAS	2.26608	0.000101583
O15120	AGPAT2	2.4379	0.00415983
O15121	DEGS1	7.1358	0.000241068
O15160	POLR1C	3.28635	1.97e-06
O15162	PLSCR1	4.6582	0.00522249
O15164	TRIM24	7.56769	4.24e-06
O15213	WDR46	6.0633	5.94e-13
O15226	NKRF	5.43805	2.43e-11
O15228	GNPAT	4.95301	8.61e-05
O15231	ZNF185	3.01723	0.000133016
O15232	MATN3	5.25508	5.83e-08
O15235	MRPS12	3.41347	0.00152402
O15245	SLC22A1	7.28236	1.29e-09
O15327	INPP4B	8.93932	0.000548547
O15347	HMGB3	2.26896	2.21e-05
O15355	PPM1G	2.59473	3.49e-06
O15357	INPPL1	3.08514	4.31e-07
O15379	HDAC3	4.29069	0.000517036
O15381	NVL	4.80213	0.000357602
O15393	TMPRSS2	84.0671	1.56e-12
O15397	IPO8	2.8025	2.07e-06
O15446	POLR1G	6.77761	6.83e-07
O15460	P4HA2	7.62709	7.79e-10
O15504	NUP42	11.2133	2.04e-05
O43143	DHX15	2.53719	1.03e-07
O43148	RNMT	2.37783	8.86e-05
O43156	TTI1	2.95493	1.46e-05
O43159	RRP8	6.32816	7.05e-12
O43169	CYB5B	2.18999	1.45e-05
O43172	PRPF4	2.52969	1.11e-05
O43251	RBFOX2	2.15935	0.00671557
O43290	SART1	2.61622	2.78e-06
O43292	GPAA1	5.19163	0.000783782
O43390	HNRNPR	2.21355	1.88e-08
O43395	PRPF3	3.08215	5.39e-07
O43402	EMC8	3.5774	0.00177412
O43451	MGAM	42.1707	2.74e-07
O43592	XPOT	5.38186	2.72e-07
O43660	PLRG1	2.4738	1.85e-05
O43670	ZNF207	2.07323	2.65e-05
O43684	BUB3	2.39776	8.9e-08
O43709	BUD23	6.61517	1.18e-06
O43719	HTATSF1	2.87363	1.02e-06
O43752	STX6	2.77777	5.24e-06
O43818	RRP9	6.45971	1.22e-09
O43847	NRDC	2.0203	2.97e-05
O43913	ORC5	15.0173	9.54e-08
O43929	ORC4	2.85959	2.74e-06
O60220	TIMM8A	2.13719	0.000164678
O60231	DHX16	2.37283	1.72e-05
O60232	ZNRD2	3.86952	0.000337913
O60244	MED14	2.44621	0.000210988
O60264	SMARCA5	2.34316	7.41e-05
O60287	URB1	4.12272	0.000475112
O60306	AQR	2.41181	1.07e-05
O60318	MCM3AP	8.14381	1.3e-08
O60336	MAPKBP1	6.29374	8.56e-09
O60341	KDM1A	2.16394	5.56e-05
O60343	TBC1D4	2.84459	6.69e-05
O60381	HBP1	11.9219	9.32e-10
O60443	GSDME	21.1523	8.07e-09
O60488	ACSL4	3.48322	2.37e-07
O60524	NEMF	2.65425	0.000333772
O60565	GREM1	14.4728	3.88e-06
O60568	PLOD3	3.26011	4.12e-06
O60678	PRMT3	5.17856	6.3e-09
O60687	SRPX2	47.4677	2.34e-12
O60762	DPM1	2.09386	4.84e-05
O60828	PQBP1	4.17987	2.34e-06
O60830	TIMM17B	15.6851	4.02e-09
O60832	DKC1	2.25338	0.000138964
O60934	NBN	2.28455	0.000147834
O60942	RNGTT	5.238	4.77e-05
O75150	RNF40	3.81338	5.15e-08
O75151	PHF2	13.4088	1.38e-14
O75152	ZC3H11A	3.07431	5.77e-06
O75153	CLUH	2.34125	0.00781411
O75179	ANKRD17	8.00517	2.76e-10
O75312	ZPR1	2.27073	5.16e-05
O75394	MRPL33	2.01851	0.000160282
O75400	PRPF40A	2.37189	1.7e-05
O75439	PMPCB	2.28121	2.29e-06
O75448	MED24	2.5156	0.00168773
O75494	SRSF10	3.13526	8.86e-06
O75496	GMNN	4.46562	0.0014134
O75525	KHDRBS3	4.1548	7.42e-05
O75533	SF3B1	2.00425	1.59e-07
O75563	SKAP2	14.5918	0.000369433
O75570	MTRF1	6.55848	0.00217146
O75586	MED6	8.7396	5.33e-14
O75592	MYCBP2	5.49309	4.05e-09
O75594	PGLYRP1	4.24818	1.67e-06
O75607	NPM3	5.80067	5.37e-07
O75610	LEFTY1	5.04901	0.00980226
O75616	ERAL1	6.65776	7.21e-08
O75676	RPS6KA4	3.02302	8.21e-05
O75683	SURF6	5.16826	3.1e-09
O75691	UTP20	7.68033	1.85e-12
O75694	NUP155	2.34341	0.000473179
O75718	CRTAP	8.3765	1.49e-12
O75787	ATP6AP2	16.4351	4.03e-11
O75792	RNASEH2A	9.41618	6.74e-16
O75794	CDC123	17.7079	2.96e-10
O75909	CCNK	3.86691	1.03e-06
O75911	DHRS3	6.71327	9.82e-07
O75934	BCAS2	2.58732	8.56e-06
O75940	SMNDC1	6.09939	0.000140529
O76021	RSL1D1	3.44556	5.98e-07
O76031	CLPX	2.24743	0.000133858
O94763	URI1	37.8809	7.05e-12
O94804	STK10	2.23674	0.00365885
O94808	GFPT2	7.03347	0.000143452
O94842	TOX4	2.85764	0.00112538
O94851	MICAL2	4.67177	1.12e-06
O94855	SEC24D	2.40573	1.02e-05
O94868	FCHSD2	4.33532	0.00403801
O94880	PHF14	4.21336	1.65e-08
O94886	TMEM63A	3.44648	8.24e-07
O94913	PCF11	4.95908	2.69e-06
O94923	GLCE	6.26914	0.00142982
O94927	HAUS5	3.14781	0.000766469
O94966	USP19	5.85325	6.46e-05
O95050	INMT	26.076	1.23e-21
O95071	UBR5	2.71216	5.58e-05
O95155	UBE4B	11.5047	1.59e-06
O95159	ZFPL1	5.28805	0.00313827
O95163	ELP1	3.31434	2.61e-05
O95232	LUC7L3	2.64623	6.19e-06
O95239	KIF4A	4.48528	1.37e-10
O95294	RASAL1	6.3336	0.000468226
O95302	FKBP9	2.82728	2.21e-05
O95347	SMC2	5.28249	1.92e-11
O95361	TRIM16	12.8004	2e-11
O95365	ZBTB7A	11.5877	1.45e-08
O95376	ARIH2	6.30052	0.000151595
O95394	PGM3	2.05872	1.25e-06
O95396	MOCS3	3.82481	1.16e-05
O95400	CD2BP2	2.98221	1.24e-07
O95407	TNFRSF6B	79.2267	2.41e-07
O95429	BAG4	3.87383	0.0027902
O95433	AHSA1	2.03819	0.00286153
O95453	PARN	2.44813	0.00118096
O95478	NSA2	8.18746	1.38e-13
O95528	SLC2A10	5.09089	0.00254911
O95573	ACSL3	2.10727	0.000175009
O95602	POLR1A	4.97009	3.97e-08
O95619	YEATS4	5.28101	0.000188
O95685	PPP1R3D	47.9727	4.87e-10
O95696	BRD1	3.78161	5.43e-05
O95707	POP4	2.71826	0.000753536
O95716	RAB3D	2.15918	0.00371215
O95777	LSM8	2.19062	0.00018789
O95793	STAU1	2.73886	1.31e-05
O95801	TTC4	2.77296	0.00510975
O95848	NUDT14	5.45015	3.46e-06
O95872	GPANK1	4.23925	0.00130713
O95881	TXNDC12	2.06347	0.000107175
O95900	TRUB2	8.43368	1.47e-07
O95967	EFEMP2	6.57553	0.00056213
O95969	SCGB1D2	23.6129	2.79e-11
O95983	MBD3	3.90697	4.87e-08
O95985	TOP3B	8.90033	6.4e-05
O96019	ACTL6A	2.33025	2.2e-05
P00491	PNP	2.36052	6.52e-05
P00734	F2	2.64725	0.00465275
P00736	C1R	3.01424	4.8e-05
P00742	F10	10.1093	0.00892056
P00748	F12	7.68705	0.0039026
P01033	TIMP1	28.6271	4.51e-29
P01037	CST1	88.0935	1.07e-11
P01040	CSTA	2.87901	6.81e-06
P01130	LDLR	66.7914	3.47e-08
P01137	TGFB1	20.6474	1.83e-13
P01344	IGF2	40.1484	2.39e-07
P01704	IGLV2-14	8.45292	0.00022683
P01861	IGHG4	2.59012	0.00081926
P02538	KRT6A	3.07128	0.0028488
P02671	FGA	2.25325	0.00439891
P02679	FGG	2.87403	0.000224946
P02749	APOH	2.22212	0.000662928
P02751	FN1	3.62323	2.58e-07
P02786	TFRC	4.13838	2.13e-07
P02788	LTF	3.08148	0.000392795
P02792	FTL	3.31004	0.000400595
P03956	MMP1	36.0775	2.43e-08
P04080	CSTB	2.00235	1.78e-07
P04183	TK1	4.78132	6.09e-07
P04216	THY1	2.07672	0.00356274
P04259	KRT6B	2.18602	0.000250647
P05067	APP	4.41935	2.64e-07
P05107	ITGB2	2.61877	0.0023776
P05154	SERPINA5	11.0962	1.62e-07
P05161	ISG15	2.62424	0.000179691
P05164	MPO	4.28651	3.09e-08
P05198	EIF2S1	2.23697	7e-08
P05412	JUN	33.4488	3.49e-09
P05783	KRT18	2.1678	5.9e-05
P06132	UROD	2.61537	0.00126944
P06400	RB1	6.66485	2.87e-07
P06454	PTMA	7.01715	2.28e-08
P06493	CDK1	5.73984	9.1e-13
P06702	S100A9	4.44308	6.67e-10
P06731	CEACAM5	17.067	1.02e-07
P06746	POLB	26.7858	2.19e-08
P06748	NPM1	2.96776	1.16e-09
P07093	SERPINE2	25.0168	3.01e-16
P07199	CENPB	4.09844	1.78e-07
P07602	PSAP	2.17825	0.000136738
P07741	APRT	2.16683	4.14e-05
P07910	HNRNPC	2.60899	4.4e-08
P07992	ERCC1	5.78893	1.13e-08
P07996	THBS1	8.72229	1.44e-17
P08195	SLC3A2	3.74954	2.8e-06
P08238	HSP90AB1	2.58833	5.74e-08
P08240	SRPRA	2.37484	1.78e-06
P08243	ASNS	2.59262	1.13e-07
P08253	MMP2	10.1994	4.46e-09
P08397	HMBS	2.16763	3.07e-05
P08473	MME	98.8365	4.85e-12
P08514	ITGA2B	11.8927	1.6e-05
P08579	SNRPB2	2.09167	2.76e-05
P08582	MELTF	3.76596	0.000181018
P08621	SNRNP70	2.08142	0.000182496
P08637	FCGR3A	7.24587	9.44e-13
P08684	CYP3A4	19.01	3.32e-05
P08729	KRT7	373.301	1.37e-09
P09012	SNRPA	2.02966	0.0002984
P09237	MMP7	106.907	1.1e-07
P09467	FBP1	2.26855	0.000449433
P09486	SPARC	8.55951	5.87e-13
P09488	GSTM1	4.57708	8.43e-05
P09525	ANXA4	2.72412	1.28e-08
P09619	PDGFRB	3.69048	5.78e-05
P09651	HNRNPA1	2.41723	3.3e-07
P09661	SNRPA1	2.16479	8.24e-05
P09668	CTSH	2.26382	0.000257767
P09758	TACSTD2	124.851	3.77e-19
P09913	IFIT2	40.5983	6.83e-08
P0CG12	DERPC	3.39658	1.15e-05
P0DN76		2.24887	7.16e-05
P0DPB6	POLR1D	6.83233	1.85e-05
P10144	GZMB	2.20994	0.00265178
P10646	TFPI	4.97278	3.94e-05
P11142	HSPA8	2.11464	1.19e-07
P11166	SLC2A1	3.95866	3.2e-05
P11169	SLC2A3	8.40601	0.00776929
P11172	UMPS	2.16158	1.09e-05
P11215	ITGAM	2.9554	1.91e-05
P11279	LAMP1	2.78089	1.05e-07
P11387	TOP1	3.11369	1.81e-06
P11388	TOP2A	9.92113	3.7e-14
P11441	UBL4A	2.62374	1.16e-06
P11712	CYP2C9	2.73548	3.32e-05
P11717	IGF2R	2.55571	1.82e-05
P11940	PABPC1	2.20302	1.21e-07
P12004	PCNA	2.23354	0.000203563
P12268	IMPDH2	2.26104	1.29e-08
P12429	ANXA3	3.32558	9.27e-10
P12955	PEPD	2.6087	3.82e-10
P13051	UNG	3.55664	0.000842054
P13164	IFITM1	11.0241	1.36e-08
P13498	CYBA	2.85561	2.26e-05
P13569	CFTR	6.17998	1.25e-08
P13646	KRT13	3.41217	6.72e-07
P13647	KRT5	2.66207	0.00397534
P13674	P4HA1	4.17086	2.47e-07
P13693	TPT1	2.07441	1.27e-06
P13797	PLS3	2.23238	2.74e-07
P13984	GTF2F2	2.13191	6.88e-05
P13995	MTHFD2	7.25853	1.92e-14
P14091	CTSE	28.6901	0.00729668
P14136	GFAP	4.03896	0.00248666
P14174	MIF	2.15857	1.37e-09
P14324	FDPS	3.68528	2.87e-07
P14635	CCNB1	5.46621	2.03e-11
P14649	MYL6B	2.75366	9.18e-05
P14678	SNRPB	2.53109	2.61e-08
P14735	IDE	2.31055	1.18e-05
P14780	MMP9	3.8505	7.94e-10
P14859	POU2F1	5.00181	3.77e-07
P14868	DARS1	2.31917	1.26e-08
P15104	GLUL	2.80747	5.78e-06
P15291	B4GALT1	2.16169	2.79e-05
P15336	ATF2	3.29126	0.00475569
P15374	UCHL3	2.47872	1.31e-05
P15408	FOSL2	6.88663	1.62e-07
P15531	NME1	2.20065	1.09e-07
P15586	GNS	2.09853	3.2e-05
P15907	ST6GAL1	4.04417	4.84e-05
P16401	H1-5	2.01074	8.77e-05
P16444	DPEP1	31.0962	7.46e-25
P16591	FER	3.08276	4.4e-05
P16989	YBX3	2.32047	1.09e-05
P17096	HMGA1	2.28766	3.02e-05
P17275	JUNB	16.4063	7.29e-18
P17540	CKMT2	64.9196	1.62e-16
P17706	PTPN2	4.00173	0.00714949
P17844	DDX5	2.98776	7.96e-10
P18031	PTPN1	2.14012	6.43e-05
P18074	ERCC2	7.36117	0.000210646
P18077	RPL35A	2.24863	0.000143511
P18084	ITGB5	3.02844	1.35e-05
P18283	GPX2	2.26343	0.000110154
P18583	SON	2.64383	4.12e-05
P18615	NELFE	2.43474	1.29e-05
P18754	RCC1	2.09732	3.4e-05
P18858	LIG1	10.0206	3.49e-09
P18887	XRCC1	2.7571	3.81e-06
P19174	PLCG1	3.00329	2.43e-05
P19338	NCL	2.53338	1.6e-07
P19387	POLR2C	2.2381	6.1e-06
P19388	POLR2E	2.39707	9.34e-06
P19440	GGT1	145.398	6.88e-11
P19447	ERCC3	13.4292	3.64e-13
P19623	SRM	2.09434	3.25e-09
P19793	RXRA	2.92645	1.38e-06
P19835	CEL	62.8119	2.47e-09
P19957	PI3	96.5963	6.32e-11
P19971	TYMP	3.75495	2.03e-07
P20042	EIF2S2	2.01636	0.000141336
P20160	AZU1	4.08357	3.29e-10
P20585	MSH3	2.0819	0.00108768
P20591	MX1	5.29138	7.79e-05
P20592	MX2	5.49844	3.64e-07
P20702	ITGAX	7.86198	9.82e-07
P20815	CYP3A5	6.61308	0.00298456
P20823	HNF1A	3.51127	3.38e-05
P20839	IMPDH1	9.72668	6.14e-18
P20936	RASA1	2.64736	0.00459474
P21359	NF1	3.38351	0.00250728
P22087	FBL	2.0025	1.6e-06
P22090	RPS4Y1	2.69648	0.000623397
P22102	GART	2.56772	6.42e-07
P22223	CDH3	13.0733	2.02e-07
P22570	FDXR	2.13532	0.000906563
P22626	HNRNPA2B1	2.16996	4.34e-07
P22894	MMP8	4.77337	5.56e-05
P23083	IGHV1-2	70.5449	5.59e-08
P23246	SFPQ	2.17556	2.78e-07
P23434	GCSH	5.40066	2.85e-09
P23468	PTPRD	2.91185	6.46e-05
P23469	PTPRE	2.89586	0.00806066
P23497	SP100	2.12668	0.000444215
P23588	EIF4B	2.22398	0.000376567
P23919	DTYMK	2.22455	9.04e-05
P23921	RRM1	4.5375	8.87e-09
P24158	PRTN3	5.48082	7.88e-13
P24347	MMP11	29.1326	5.72e-08
P24928	POLR2A	2.29277	2.87e-06
P24941	CDK2	6.43857	2.27e-10
P25092	GUCY2C	4.50241	8.02e-05
P25205	MCM3	2.72503	1.54e-06
P25440	BRD2	29.2142	9.13e-08
P25685	DNAJB1	2.1646	0.000983941
P25815	S100P	2.29538	2.79e-05
P26358	DNMT1	2.78565	2.48e-05
P26368	U2AF2	2.37038	6.91e-08
P26373	RPL13	2.05223	8.33e-06
P26599	PTBP1	2.0773	8.86e-07
P27448	MARK3	2.86931	0.00291538
P27708	CAD	3.29575	7.06e-07
P28290	ITPRID2	2.06384	0.0070731
P28300	LOX	20.5172	3.37e-05
P28340	POLD1	3.29986	0.000128731
P29083	GTF2E1	3.46684	0.00173102
P29084	GTF2E2	3.8075	0.00499214
P29120	PCSK1	60.4872	0.00105831
P29144	TPP2	2.02945	7.48e-05
P29317	EPHA2	14.9672	5.23e-07
P29372	MPG	3.99835	2.25e-07
P29508	SERPINB3	37.5348	0.00611327
P29728	OAS2	3.81641	0.000124523
P30038	ALDH4A1	2.11321	0.00878654
P30260	CDC27	5.25173	0.000331643
P30273	FCER1G	4.79341	0.000321021
P30520	ADSS2	2.2066	1.5e-08
P30825	SLC7A1	2.12783	0.000612425
P31153	MAT2A	2.01246	6.57e-06
P31350	RRM2	3.53214	2.16e-10
P31483	TIA1	3.4463	2.54e-06
P31689	DNAJA1	2.06767	3.5e-05
P31942	HNRNPH3	2.36279	4.93e-07
P31943	HNRNPH1	2.32956	2.86e-08
P31949	S100A11	2.99323	3.81e-06
P31997	CEACAM8	4.65025	1.57e-08
P32189	GK	3.62997	3.55e-05
P32320	CDA	7.61712	0.00442786
P32321	DCTD	2.51253	1.17e-05
P32322	PYCR1	4.66208	1.7e-07
P32519	ELF1	2.92123	5.31e-06
P32926	DSG3	173	1.6e-15
P33121	ACSL1	2.29802	0.000171795
P33240	CSTF2	3.30604	1.29e-06
P33552	CKS2	4.93805	6.58e-08
P33897	ABCD1	2.50442	0.00381893
P33991	MCM4	2.29728	4.8e-06
P33992	MCM5	3.1921	2.31e-06
P33993	MCM7	2.86665	8.02e-07
P34897	SHMT2	4.05018	1.47e-06
P35249	RFC4	2.67934	8.99e-06
P35250	RFC2	2.8271	2.97e-05
P35269	GTF2F1	2.59732	1.2e-06
P35442	THBS2	47.8377	9.78e-24
P35637	FUS	2.37374	1.29e-07
P35659	DEK	2.0489	0.000352925
P35858	IGFALS	5.64912	6.88e-06
P35869	AHR	5.80353	0.000225393
P36222	CHI3L1	2.98297	0.00059825
P36404	ARL2	2.40773	0.000289641
P36551	CPOX	2.40471	2.51e-05
P36578	RPL4	2.19248	1.9e-07
P36952	SERPINB5	6.87715	4.07e-13
P37268	FDFT1	3.39219	0.000255413
P37802	TAGLN2	2.24352	3.08e-07
P38159	RBMX	2.43332	1.73e-08
P38432	COIL	3.15362	0.000524791
P38919	EIF4A3	2.30745	4.11e-08
P39748	FEN1	2.38126	8.32e-06
P40121	CAPG	3.01083	7.41e-10
P40199	CEACAM6	15.6265	6.6e-13
P40222	TXLNA	3.73199	1.01e-06
P40261	NNMT	5.79159	7.79e-08
P40818	USP8	2.34928	2.11e-05
P40937	RFC5	2.69109	5.44e-06
P40938	RFC3	4.6337	7.56e-06
P41134	ID1	7.19991	1.42e-07
P41212	ETV6	9.79509	7.63e-11
P41218	MNDA	2.83186	2.04e-05
P41221	WNT5A	46.1147	5.72e-10
P41225	SOX3	6.62984	0.000113704
P41229	KDM5C	14.972	7.33e-09
P41235	HNF4A	3.78432	3.02e-05
P41250	GARS1	2.44618	1.12e-09
P41743	PRKCI	3.14059	2.75e-05
P42166	TMPO	2.08325	0.00117881
P42224	STAT1	2.08615	4.03e-06
P42285	MTREX	2.40626	3.08e-05
P42356	PI4KA	2.47127	0.000447149
P42695	NCAPD3	2.82899	0.000667682
P42696	RBM34	4.4575	4.31e-12
P42766	RPL35	2.52555	7.6e-05
P42771	CDKN2A	11.7205	8.55e-12
P43243	MATR3	2.35611	7.94e-09
P43246	MSH2	2.9021	4.34e-06
P43353	ALDH3B1	39.7397	5.08e-10
P43487	RANBP1	2.10098	4.14e-05
P43490	NAMPT	2.14265	6.64e-05
P43897	TSFM	2.04446	0.000476528
P46013	MKI67	4.35571	1.97e-12
P46060	RANGAP1	2.1751	2.19e-05
P46087	NOP2	4.07079	6.01e-08
P46100	ATRX	2.77497	6.46e-05
P46199	MTIF2	2.8757	2.73e-05
P46379	BAG6	2.26929	0.00611719
P46778	RPL21	2.18137	1.46e-06
P47224	RABIF	4.53795	4.2e-07
P47895	ALDH1A3	5.05307	2.54e-06
P47902	CDX1	10.0419	4.52e-07
P48382	RFX5	3.87063	0.00317994
P48436	SOX9	9.8345	1.86e-13
P48449	LSS	3.39861	4.61e-06
P48507	GCLM	2.33059	3.03e-05
P48595	SERPINB10	4.04052	0.00982128
P48634	PRRC2A	5.79134	1.63e-09
P49005	POLD2	4.18823	3.24e-09
P49006	MARCKSL1	3.1372	0.00122406
P49137	MAPKAPK2	2.79745	0.00562144
P49207	RPL34	2.46065	5.94e-05
P49247	RPIA	2.63417	5.39e-06
P49327	FASN	3.93729	1.96e-06
P49590	HARS2	2.01771	0.000512274
P49643	PRIM2	2.38205	0.000577633
P49662	CASP4	4.67171	0.00663755
P49674	CSNK1E	4.02721	0.000787152
P49736	MCM2	2.96174	4.29e-06
P49750	YLPM1	5.38153	2.02e-07
P49756	RBM25	2.02477	0.000110478
P49790	NUP153	2.18647	4.79e-06
P49792	RANBP2	2.49862	2.39e-05
P49913	CAMP	2.89925	4.2e-08
P49915	GMPS	3.6291	8.63e-08
P49916	LIG3	2.31405	4.91e-05
P49959	MRE11	2.96011	8.7e-06
P50053	KHK	7.48897	0.00157423
P50120	RBP2	211.573	2.51e-12
P50281	MMP14	7.98961	6.22e-15
P50336	PPOX	2.62088	0.00406783
P50452	SERPINB8	2.90432	0.000120117
P50454	SERPINH1	4.15695	8.64e-19
P50583	NUDT2	3.83334	9.54e-05
P50613	CDK7	3.98358	3.03e-07
P50750	CDK9	2.91712	4.01e-05
P51003	PAPOLA	2.06933	0.000102851
P51114	FXR1	2.36304	0.000193599
P51116	FXR2	5.60817	2.06e-06
P51161	FABP6	14.5518	1.83e-20
P51570	GALK1	2.32298	0.00135805
P51571	SSR4	2.13823	8.53e-05
P51617	IRAK1	3.8371	1.09e-06
P51798	CLCN7	17.2649	1.9e-08
P51809	VAMP7	2.18931	0.0014078
P52209	PGD	2.00707	1.94e-06
P52272	HNRNPM	2.05144	3.08e-07
P52292	KPNA2	7.50425	6.14e-18
P52298	NCBP2	2.36334	8.53e-05
P52434	POLR2H	2.36989	1.65e-05
P52597	HNRNPF	2.17413	5.99e-07
P52655	GTF2A1	33.0298	4.36e-11
P52701	MSH6	2.93388	1.49e-06
P52732	KIF11	6.89734	1.33e-05
P52790	HK3	3.53292	0.000337335
P52888	THOP1	2.36525	3.34e-05
P52926	HMGA2	3.77301	0.00814516
P52948	NUP98	2.19048	3.27e-05
P53396	ACLY	2.28971	1.51e-08
P53602	MVD	3.10774	1.03e-06
P54105	CLNS1A	2.66086	3.01e-05
P54687	BCAT1	49.5234	4.28e-09
P54753	EPHB3	7.73104	2.05e-06
P54802	NAGLU	2.14854	0.000142077
P54886	ALDH18A1	2.5528	2.09e-05
P55001	MFAP2	18.9484	5.28e-11
P55011	SLC12A2	2.70248	9.86e-05
P55058	PLTP	5.39873	0.00501228
P55060	CSE1L	2.0394	9.31e-07
P55265	ADAR	3.25414	7.73e-06
P55795	HNRNPH2	2.03732	1.16e-08
P55957	BID	2.66257	7.1e-06
P56182	RRP1	3.76104	1.73e-07
P56537	EIF6	2.73409	0.000174836
P56545	CTBP2	2.47027	0.00010917
P56937	HSD17B7	3.60909	0.000217432
P57076	CFAP298	5.59169	0.000155899
P57081	WDR4	8.37802	2.19e-11
P57678	GEMIN4	5.01125	7.17e-07
P57737	CORO7	2.06434	1.55e-05
P57740	NUP107	2.94531	1.26e-05
P59665	DEFA1	8.67687	1.31e-13
P60510	PPP4C	2.05626	4.19e-06
P61024	CKS1B	22.6119	2.08e-12
P61254	RPL26	2.16162	1.87e-06
P61289	PSME3	2.25014	5.73e-05
P61313	RPL15	2.2041	8.73e-08
P61353	RPL27	2.34727	1.87e-07
P61457	PCBD1	2.01314	2.87e-05
P61626	LYZ	4.35116	1.18e-05
P61962	DCAF7	2.39544	8.7e-06
P61964	WDR5	2.08408	0.000166425
P62244	RPS15A	2.00937	6.13e-07
P62263	RPS14	2.00406	1.69e-06
P62277	RPS13	2.01349	8.26e-07
P62280	RPS11	2.24109	2.46e-07
P62306	SNRPF	3.01563	5.77e-06
P62308	SNRPG	2.11418	1.79e-07
P62310	LSM3	3.92798	4.83e-06
P62312	LSM6	2.29052	2.85e-05
P62314	SNRPD1	2.01836	1.6e-07
P62316	SNRPD2	2.01637	5.48e-05
P62424	RPL7A	2.01828	8.82e-07
P62495	ETF1	2.1046	1.14e-08
P62633	CNBP	2.49407	0.000914784
P62701	RPS4X	2.31355	8.08e-08
P62760	VSNL1	4.30989	5.5e-10
P62807	H2BC4	2.24528	1.01e-07
P62826	RAN	2.02682	6.26e-07
P62857	RPS28	2.27778	1.1e-07
P62861	FAU	2.04645	9.34e-08
P62875	POLR2L	2.17509	0.000852755
P62888	RPL30	2.15389	1.18e-07
P62917	RPL8	2.15978	8.18e-07
P62995	TRA2B	2.58143	2.52e-05
P63165	SUMO1	2.80755	5.01e-07
P63244	RACK1	2.04146	2.39e-06
P63272	SUPT4H1	4.94598	5.03e-07
P67809	YBX1	2.10626	4.89e-05
P78316	NOP14	4.04308	4.55e-07
P78318	IGBP1	2.38642	0.000427905
P78330	PSPH	6.86161	3.13e-11
P78345	RPP38	8.0805	0.00123226
P78346	RPP30	3.50873	3.81e-06
P78347	GTF2I	2.20729	0.000172453
P78362	SRPK2	5.12599	8.04e-09
P78406	RAE1	2.39628	5.48e-05
P78527	PRKDC	2.16853	1.02e-06
P78545	ELF3	29.2059	7.02e-07
P80188	LCN2	4.70022	2.35e-12
P80511	S100A12	2.57492	6.19e-09
P81877	SSBP2	12.2915	3.99e-05
P82663	MRPS25	2.22497	5.43e-05
P82932	MRPS6	2.01002	9.77e-05
P82979	SARNP	2.11056	0.000159035
P83731	RPL24	2.13819	2.41e-07
P84090	ERH	2.00062	1.7e-08
P84098	RPL19	2.31553	2.69e-06
P84103	SRSF3	2.93716	4.58e-09
P85037	FOXK1	2.68549	2.01e-05
P98170	XIAP	3.74858	2.64e-05
P98171	ARHGAP4	3.78585	2.05e-07
P98172	EFNB1	2.96956	3.5e-06
P98175	RBM10	2.634	5.95e-06
P98179	RBM3	2.53056	2.8e-05
P98194	ATP2C1	2.42003	0.00497947
P98196	ATP11A	52.5881	1.05e-10
Q00534	CDK6	3.35574	1.59e-06
Q00535	CDK5	5.02197	3.38e-09
Q00587	CDC42EP1	3.79632	2.3e-08
Q00613	HSF1	5.96914	0.000250647
Q00796	SORD	2.26184	0.000833587
Q00839	HNRNPU	2.21276	2.66e-07
Q00872	MYBPC1	92.3975	1.87e-06
Q01085	TIAL1	2.14096	1.31e-08
Q01196	RUNX1	71.0414	7.29e-18
Q01415	GALK2	2.40402	0.000121042
Q01581	HMGCS1	2.65188	4.71e-05
Q01628	IFITM3	4.83695	0.00193028
Q01650	SLC7A5	3.6477	0.00123999
Q01668	CACNA1D	10.8825	1.35e-08
Q01780	EXOSC10	2.63012	9.95e-05
Q01804	OTUD4	2.32954	0.00133518
Q01831	XPC	8.57885	0.00233429
Q02040	AKAP17A	3.4343	0.00470568
Q02241	KIF23	11.6083	1.29e-09
Q02809	PLOD1	4.59748	3.33e-07
Q03154	ACY1	2.46813	7.96e-06
Q03426	MVK	211.99	5.7e-21
Q03518	TAP1	2.50502	1.5e-05
Q03519	TAP2	2.04211	6.28e-05
Q03701	CEBPZ	3.63714	1.59e-07
Q04206	RELA	2.2337	0.000443882
Q04695	KRT17	4.35449	0.00277642
Q04724	TLE1	6.49884	1.18e-05
Q04726	TLE3	2.34422	2.62e-05
Q04837	SSBP1	2.13878	1.34e-06
Q04864	REL	2.21634	0.00833285
Q05048	CSTF1	3.40491	2.54e-06
Q05209	PTPN12	4.60598	0.000353287
Q06203	PPAT	2.64966	0.000898832
Q06330	RBPJ	3.62948	0.000620677
Q06546	GABPA	2.02748	0.000124068
Q06587	RING1	2.16184	0.000600163
Q06787	FMR1	2.72664	2.51e-06
Q07020	RPL18	2.0821	2.39e-07
Q07075	ENPEP	25.1257	1.07e-11
Q07817	BCL2L1	7.95061	3.43e-15
Q07955	SRSF1	2.52536	8.63e-08
Q08211	DHX9	2.17083	7.35e-07
Q08380	LGALS3BP	3.19455	1.69e-07
Q08397	LOXL1	10.6656	4.42e-06
Q08722	CD47	3.34238	3.3e-07
Q08752	PPID	2.03922	0.000692936
Q08945	SSRP1	2.38173	2.04e-05
Q08AD1	CAMSAP2	5.47042	0.00266161
Q08AF3	SLFN5	3.10406	0.000621347
Q08J23	NSUN2	2.50538	5.21e-06
Q09161	NCBP1	2.1581	2.36e-05
Q09328	MGAT5	21.4714	2.86e-17
Q0VDF9	HSPA14	7.24915	3.28e-08
Q10570	CPSF1	2.94686	4.06e-06
Q10713	PMPCA	2.27446	0.000104633
Q12769	NUP160	2.64791	6.96e-05
Q12788	TBL3	3.39367	7.33e-08
Q12789	GTF3C1	2.81143	5.25e-05
Q12800	TFCP2	2.29147	4.86e-05
Q12884	FAP	17.7871	9.34e-16
Q12888	TP53BP1	2.76405	0.000184938
Q12894	IFRD2	3.26503	2.17e-07
Q12899	TRIM26	3.24255	0.000315055
Q12913	PTPRJ	8.00808	8.22e-08
Q12931	TRAP1	2.61894	4.03e-06
Q12996	CSTF3	3.28446	5.55e-07
Q13002	GRIK2	6.075	2.79e-08
Q13042	CDC16	4.16765	2.79e-05
Q13085	ACACA	3.34377	0.000101687
Q13112	CHAF1B	9.49781	2.31e-15
Q13123	IK	2.13955	4.54e-05
Q13136	PPFIA1	3.10187	1.04e-05
Q13144	EIF2B5	2.01232	7.96e-05
Q13188	STK3	8.9623	1.13e-10
Q13206	DDX10	5.31279	2.77e-09
Q13217	DNAJC3	3.17154	1.07e-06
Q13242	SRSF9	2.5727	8.96e-06
Q13243	SRSF5	2.0003	2.88e-05
Q13257	MAD2L1	4.07877	1.6e-08
Q13263	TRIM28	2.51511	3.07e-08
Q13277	STX3	8.7347	6.16e-05
Q13283	G3BP1	2.81017	4.64e-09
Q13308	PTK7	5.60922	2.14e-06
Q13310	PABPC4	2.35527	5.29e-05
Q13330	MTA1	3.25063	8.81e-05
Q13371	PDCL	5.548	0.000309741
Q13395	TARBP1	5.48229	3.49e-09
Q13421	MSLN	46.9547	1.58e-08
Q13426	XRCC4	2.38829	0.000134126
Q13427	PPIG	2.17635	5.59e-05
Q13428	TCOF1	2.78248	1.14e-05
Q13445	TMED1	2.55528	0.000107694
Q13470	TNK1	2.66244	0.000854574
Q13472	TOP3A	101.487	1.08e-10
Q13488	TCIRG1	2.53723	5.17e-05
Q13501	SQSTM1	5.14108	5.21e-08
Q13523	PRPF4B	2.29908	1.77e-05
Q13573	SNW1	2.02229	2.09e-05
Q13595	TRA2A	2.46171	8.2e-05
Q13601	KRR1	4.318	5.6e-09
Q13608	PEX6	4.84797	2.06e-06
Q13610	PWP1	2.78772	2.58e-06
Q13630	GFUS	2.54516	5.15e-07
Q13636	RAB31	2.37674	0.00607672
Q13641	TPBG	17.7234	1.31e-06
Q13671	RIN1	14.7073	7.98e-11
Q13751	LAMB3	4.45533	3.86e-06
Q13753	LAMC2	4.50788	1.01e-06
Q13835	PKP1	77.0154	3.35e-07
Q13838	DDX39B	2.26823	6.52e-08
Q13868	EXOSC2	2.02273	0.000220573
Q13885	TUBB2A	2.66985	4.04e-10
Q13888	GTF2H2	32.5774	2.38e-13
Q13889	GTF2H3	13.4833	1.56e-10
Q13895	BYSL	2.85988	1.39e-06
Q13907	IDI1	2.59856	5.97e-06
Q13951	CBFB	2.92955	6.27e-05
Q13952	NFYC	2.60632	2.13e-05
Q14134	TRIM29	11.602	3.4e-10
Q14137	BOP1	4.69539	4.18e-11
Q14145	KEAP1	6.65378	2.83e-07
Q14149	MORC3	12.9358	7.44e-11
Q14151	SAFB2	2.54331	0.000107402
Q14157	UBAP2L	2.01152	2.85e-09
Q14186	TFDP1	2.62099	6.57e-05
Q14192	FHL2	4.83846	2.28e-08
Q14257	RCN2	2.22316	8.62e-05
Q14320	FAM50A	3.83943	3.73e-07
Q14331	FRG1	2.23123	2.71e-05
Q14392	LRRC32	15.9053	4.57e-10
Q14444	CAPRIN1	2.49474	2.29e-05
Q14451	GRB7	14.8923	4.39e-10
Q14498	RBM39	2.63529	2.66e-05
Q14517	FAT1	84.9435	2.98e-31
Q14534	SQLE	5.68881	1.56e-10
Q14562	DHX8	2.92194	1.07e-05
Q14566	MCM6	2.69482	8.26e-06
Q14571	ITPR2	4.10655	1.25e-06
Q14587	ZNF268	4.65876	3.01e-05
Q14669	TRIP12	2.72166	2.35e-06
Q14671	PUM1	2.67836	0.00135069
Q14676	MDC1	12.2788	5.18e-11
Q14683	SMC1A	2.39363	7.71e-05
Q14684	RRP1B	5.86744	5.36e-10
Q14687	GSE1	24.9073	3.03e-08
Q14690	PDCD11	2.72122	1.57e-06
Q14692	BMS1	3.54584	1.29e-08
Q14694	USP10	2.04482	5.84e-05
Q14739	LBR	2.20937	0.000951103
Q14766	LTBP1	19.542	3.02e-14
Q14767	LTBP2	9.40152	1.22e-11
Q14790	CASP8	2.35259	5.12e-05
Q14807	KIF22	10.5	3.98e-13
Q14839	CHD4	2.42297	2.01e-05
Q14978	NOLC1	3.9346	3.64e-07
Q14997	PSME4	3.3268	1.92e-06
Q14C86	GAPVD1	2.50654	7.09e-06
Q15003	NCAPH	3.79634	2.35e-14
Q15014	MORF4L2	5.02832	3.45e-08
Q15021	NCAPD2	3.68525	6.18e-09
Q15024	EXOSC7	11.0839	6.2e-06
Q15025	TNIP1	4.4782	0.000278674
Q15027	ACAP1	2.11509	0.000513386
Q15029	EFTUD2	2.666	4.85e-05
Q15031	LARS2	2.25881	4.13e-05
Q15050	RRS1	4.73633	9.51e-09
Q15054	POLD3	2.94638	0.00771308
Q15061	WDR43	10.143	1e-17
Q15080	NCF4	3.87166	0.00576077
Q15084	PDIA6	2.13636	1.41e-06
Q15102	PAFAH1B3	2.59384	7.42e-05
Q15154	PCM1	3.12095	0.00617106
Q15181	PPA1	3.17757	2.34e-09
Q15233	NONO	2.20048	1.78e-07
Q15269	PWP2	3.08571	1.2e-06
Q15274	QPRT	4.67282	2.72e-05
Q15287	RNPS1	2.64045	1.44e-05
Q15293	RCN1	2.04513	0.000151905
Q15365	PCBP1	2.02387	4.11e-08
Q15366	PCBP2	2.17878	1.54e-07
Q15382	RHEB	2.44944	9.31e-05
Q15390	MTFR1	7.47371	0.000214948
Q15393	SF3B3	2.50566	2.51e-05
Q15399	TLR1	3.82528	0.00113902
Q15427	SF3B4	2.0858	0.000221211
Q15434	RBMS2	6.62361	7.88e-09
Q15436	SEC23A	2.06058	3.21e-05
Q15628	TRADD	2.67681	0.0033678
Q15629	TRAM1	4.62601	0.000628414
Q15637	SF1	2.03543	0.000120044
Q15643	TRIP11	2.07546	0.000738172
Q15645	TRIP13	6.79526	3.86e-11
Q15646	OASL	36.5086	3.49e-08
Q15648	MED1	2.04583	0.00161637
Q15653	NFKBIB	3.73031	0.000606229
Q15717	ELAVL1	2.42408	4.18e-09
Q15738	NSDHL	2.83134	9.13e-06
Q15758	SLC1A5	2.70548	3.79e-05
Q15772	SPEG	4.03468	5.26e-05
Q15785	TOMM34	4.16602	5.13e-08
Q15813	TBCE	2.45385	0.00109522
Q15853	USF2	5.32737	0.000460602
Q15904	ATP6AP1	4.29601	2.56e-08
Q15911	ZFHX3	26.2285	2.3e-07
Q16270	IGFBP7	3.5528	1.07e-06
Q16512	PKN1	2.38552	0.0093728
Q16513	PKN2	2.23382	0.000255413
Q16540	MRPL23	2.13458	9.11e-05
Q16594	TAF9	5.26263	0.000419093
Q16626	MEA1	14.4392	0.000170607
Q16629	SRSF7	2.72564	2e-08
Q16630	CPSF6	2.04627	0.000105208
Q16637	SMN1	100.581	3.9e-13
Q16650	TBR1	3.69576	6.55e-07
Q16658	FSCN1	3.13622	1.49e-09
Q16763	UBE2S	9.06328	1.94e-14
Q16787	LAMA3	2.59555	0.0078081
Q16790	CA9	13.5934	2.1e-06
Q16816	PHKG1	7.08832	1.37e-13
Q16850	CYP51A1	2.10552	0.00021674
Q2KHR3	QSER1	8.65896	5.49e-08
Q2M3G4	SHROOM1	24.3249	1.18e-08
Q2NL82	TSR1	3.38067	1.68e-06
Q2PPJ7	RALGAPA2	3.79404	0.000417381
Q2TAL8	QRICH1	2.14513	0.000208857
Q2TAY7	SMU1	2.05231	4.13e-05
Q2TB90	HKDC1	81.0002	6.21e-26
Q2VPK5	CTU2	11.4488	2.34e-10
Q32P28	P3H1	7.58122	6.4e-12
Q32P41	TRMT5	16.4819	2.78e-23
Q32P44	EML3	2.57824	3.25e-06
Q3B726	POLR1F	6.59486	0.00241314
Q3KQV9	UAP1L1	2.90593	4.67e-07
Q3MHD2	LSM12	2.71112	2.31e-05
Q3ZCM7	TUBB8	3.24346	0.00112165
Q3ZCQ8	TIMM50	2.00204	0.000528237
Q460N5	PARP14	2.70232	1.76e-06
Q495W5	FUT11	5.28922	0.00105313
Q49AJ0	FAM135B	17.3486	0.000338786
Q4G0J3	LARP7	2.97547	2.28e-05
Q4G0P3	HYDIN	2.5231	0.000108398
Q4G148	GXYLT1	3.12868	2.65e-06
Q4KMP7	TBC1D10B	3.23705	3.83e-06
Q4L180	FILIP1L	2.21146	0.00202463
Q4V328	GRIPAP1	2.05367	6.43e-05
Q53EP0	FNDC3B	3.78845	0.000155899
Q53F19	NCBP3	2.6224	0.00162707
Q53GL7	PARP10	2.09431	0.00011715
Q53GS7	GLE1	14.2609	1.93e-10
Q53GS9	USP39	2.21631	1.95e-05
Q53H96	PYCR3	2.39613	3.69e-05
Q58A45	PAN3	25.0857	2.76e-13
Q58FF6	HSP90AB4P	4.42622	6.17e-11
Q5BKZ1	ZNF326	2.42199	0.000142786
Q5EB52	MEST	7.35188	5e-05
Q5EBL4	RILPL1	4.46471	0.0028853
Q5EBM0	CMPK2	23.2954	2.8e-05
Q5J8M3	EMC4	2.37009	6.24e-06
Q5JPH6	EARS2	2.15062	0.00432899
Q5JRA6	MIA3	2.76782	5.56e-05
Q5JS37	NHLRC3	2.03955	0.00626585
Q5JSL3	DOCK11	2.90327	0.00185808
Q5JSZ5	PRRC2B	8.81619	2.1e-09
Q5JTH9	RRP12	2.51829	1.01e-06
Q5K4L6	SLC27A3	7.48347	8.35e-06
Q5PRF9	SAMD4B	2.46274	0.00564069
Q5QJE6	DNTTIP2	4.43081	1.41e-09
Q5RKV6	EXOSC6	2.27917	5.11e-05
Q5SNT2	TMEM201	5.37804	0.000963398
Q5SRE5	NUP188	2.03987	0.00066694
Q5ST30	VARS2	6.79341	0.0022332
Q5SW79	CEP170	14.8052	4.79e-17
Q5SXH7	PLEKHS1	18.3098	8.38e-08
Q5SY16	NOL9	2.69184	0.000349305
Q5T0Z8	C6orf132	5.10449	0.000558194
Q5T1V6	DDX59	6.16865	0.00291265
Q5T200	ZC3H13	2.46787	0.00979394
Q5T280	SPOUT1	9.19703	2.11e-07
Q5T2R2	PDSS1	2.81061	0.0029017
Q5T3I0	GPATCH4	4.13906	0.00010917
Q5T440	IBA57	2.02906	0.000357602
Q5T4B2	CERCAM	12.4501	8.53e-08
Q5T5P2	KIAA1217	2.28446	0.0002471
Q5T6F2	UBAP2	7.47006	2.11e-09
Q5T7N2	L1TD1	136.158	2.09e-06
Q5T8P6	RBM26	2.68324	1.28e-06
Q5TA45	INTS11	3.02801	5.83e-05
Q5TBA9	FRY	8.3583	1.9e-07
Q5TDH0	DDI2	2.30339	2.92e-05
Q5UIP0	RIF1	4.55475	5.29e-05
Q5VIR6	VPS53	2.92318	0.000337913
Q5VT52	RPRD2	2.92907	1.88e-05
Q5VTB9	RNF220	35.1468	7.94e-09
Q5VTL8	PRPF38B	2.40771	2.19e-06
Q5VUA4	ZNF318	4.25754	0.00360859
Q5VV42	CDKAL1	17.5161	6.59e-06
Q5VWN6	TASOR2	5.87524	0.000273747
Q5VYY1	ANKRD22	2.74254	3.52e-05
Q5VZE5	NAA35	2.47588	0.00260386
Q5W0Z9	ZDHHC20	45.6527	2.22e-08
Q5XUX0	FBXO31	16.0729	5.38e-10
Q5ZPR3	CD276	22.426	8.4e-10
Q63HN8	RNF213	3.33541	3.69e-07
Q658Y4	FAM91A1	2.97961	0.00186557
Q66K79	CPZ	11.1467	0.000168015
Q674X7	KAZN	37.1978	1.07e-06
Q68CP9	ARID2	3.00811	1.94e-05
Q68CQ4	UTP25	7.90157	2.3e-13
Q68CZ2	TNS3	2.05434	0.00128608
Q68DU8	KCTD16	21.9314	8.39e-20
Q68E01	INTS3	2.80778	2e-05
Q69YL0	NCBP2AS2	6.20484	5.29e-07
Q6DD87	ZNF787	4.65085	3.37e-08
Q6DKI1	RPL7L1	5.11369	4.7e-13
Q6DN14	MCTP1	7.87977	7.76e-05
Q6FHJ7	SFRP4	43.5538	1.88e-08
Q6FI81	CIAPIN1	2.01577	9.32e-06
Q6GMV2	SMYD5	4.75418	0.000152749
Q6I9Y2	THOC7	4.76565	0.00475455
Q6IN84	MRM1	5.54141	2.86e-06
Q6IN85	PPP4R3A	3.82215	2.26e-05
Q6IQ49	SDE2	6.05494	0.00301549
Q6KB66	KRT80	9.71947	1.62e-08
Q6KC79	NIPBL	2.96299	8.54e-05
Q6N069	NAA16	2.11638	0.000226551
Q6NUQ4	TMEM214	2.38068	0.000117134
Q6NXE6	ARMC6	4.71588	0.000400508
Q6NXR4	TTI2	3.6932	3.33e-05
Q6NYC1	JMJD6	4.54036	1.03e-06
Q6NYC8	PPP1R18	2.73443	0.00394743
Q6NZ67	MZT2B	3.57913	1.55e-05
Q6NZY4	ZCCHC8	2.01726	0.00462412
Q6P158	DHX57	2.77647	2.77e-05
Q6P1J9	CDC73	2.04578	4.16e-05
Q6P1K2	PMF1	2.24918	0.000339755
Q6P1M0	SLC27A4	2.143	0.000185032
Q6P1N9	TATDN1	2.44134	0.000872387
Q6P2Q9	PRPF8	2.47583	1.09e-07
Q6P3X3	TTC27	7.47892	0.000118073
Q6P4A8	PLBD1	2.73446	1.63e-05
Q6P4I2	WDR73	11.149	0.00353448
Q6P589	TNFAIP8L2	2.76867	0.00205536
Q6P5R6	RPL22L1	5.4176	6.61e-06
Q6P5W5	SLC39A4	79.091	7.06e-13
Q6P6B1	ERICH5	3.06927	0.00132485
Q6P9B9	INTS5	2.37535	8.14e-05
Q6PCE3	PGM2L1	3.67697	0.000281305
Q6PD62	CTR9	2.36773	0.000166932
Q6PEY2	TUBA3E	6.67037	2.63e-08
Q6PI48	DARS2	2.07775	2.26e-05
Q6PIU2	NCEH1	3.23323	3.29e-06
Q6PJ69	TRIM65	3.20381	4.4e-06
Q6PJG6	BRAT1	3.41562	9.65e-07
Q6PKG0	LARP1	2.75275	1.12e-06
Q6PL18	ATAD2	3.70773	2.45e-06
Q6PML9	SLC30A9	2.10004	0.000352509
Q6QNY0	BLOC1S3	2.18806	2.82e-05
Q6RFH5	WDR74	6.06527	2.9e-10
Q6RW13	AGTRAP	3.88703	6.13e-05
Q6SPF0	SAMD1	6.11868	2.05e-07
Q6T4R5	NHS	24.8946	1.93e-05
Q6UB35	MTHFD1L	6.42386	9.13e-18
Q6UVY6	MOXD1	5.6595	1.72e-05
Q6UW63	POGLUT2	5.05114	9.39e-05
Q6UWH4	GASK1B	9.95415	8.08e-05
Q6UX04	CWC27	7.32517	7.79e-10
Q6UX06	OLFM4	6.72673	0.00173595
Q6UXH9	PAMR1	10.1733	1.29e-17
Q6UXN9	WDR82	2.02394	4.48e-05
Q6W2J9	BCOR	14.2156	3.37e-12
Q6WKZ4	RAB11FIP1	2.52294	1.39e-05
Q6Y7W6	GIGYF2	2.40551	0.000132728
Q6ZMJ2	SCARA5	80.7538	2.19e-11
Q6ZN28	MACC1	3.30058	0.00662272
Q6ZNJ1	NBEAL2	5.20548	6.87e-12
Q6ZNW5	GDPGP1	2.42444	0.000209163
Q6ZRP7	QSOX2	5.02089	0.000189035
Q6ZSJ8	C1orf122	6.26766	2.23e-10
Q6ZUJ8	PIK3AP1	2.04604	1.47e-06
Q6ZW49	PAXIP1	19.8847	6.74e-07
Q6ZXV5	TMTC3	10.0478	2.87e-08
Q70EK8	USP53	5.05228	0.000653776
Q70EL1	USP54	6.55858	0.000132747
Q70J99	UNC13D	3.03099	2.96e-06
Q70UQ0	IKBIP	7.19354	6.58e-11
Q712K3	UBE2R2	7.44807	9.7e-11
Q71DI3	H3C15	2.3129	4.87e-05
Q71RC2	LARP4	2.34605	7.96e-05
Q75N03	CBLL1	10.5928	6.83e-05
Q76M96	CCDC80	8.29877	6.27e-05
Q76NI1	KNDC1	6.01091	9.81e-06
Q7KZ85	SUPT6H	5.45248	6.44e-11
Q7L014	DDX46	2.2233	2.99e-05
Q7L0Y3	TRMT10C	2.06547	4.32e-05
Q7L2E3	DHX30	3.63569	8.92e-06
Q7L2J0	MEPCE	2.73799	1.76e-07
Q7L4I2	RSRC2	2.35475	8.92e-05
Q7L591	DOK3	7.55485	9.46e-07
Q7L592	NDUFAF7	4.13902	4.21e-07
Q7L5D6	GET4	3.11337	2.89e-06
Q7L5N7	LPCAT2	3.86864	0.000582969
Q7L5Y9	MAEA	5.99915	0.00127121
Q7L7X3	TAOK1	2.96528	0.000237635
Q7L8L6	FASTKD5	5.13705	3.53e-09
Q7L8W6	DPH6	5.35839	0.000864809
Q7L9B9	EEPD1	6.94318	2.61e-09
Q7LBC6	KDM3B	2.86442	7.03e-06
Q7LBR1	CHMP1B	2.7089	0.000144491
Q7Z2T5	TRMT1L	4.05008	6.42e-08
Q7Z2W4	ZC3HAV1	2.50382	3.18e-06
Q7Z3C6	ATG9A	10.1068	1.93e-12
Q7Z417	NUFIP2	2.14847	0.000101208
Q7Z4G4	TRMT11	3.13427	6.83e-05
Q7Z4H7	HAUS6	10.7962	9.59e-08
Q7Z4Q2	HEATR3	3.78283	1.86e-06
Q7Z4Y8	ATP5MGL	6.16046	1.07e-11
Q7Z5K2	WAPL	3.50134	0.000113108
Q7Z5L9	IRF2BP2	2.878	2.32e-05
Q7Z6E9	RBBP6	13.5047	2.13e-06
Q7Z6I8	C5orf24	3.87114	0.000382618
Q7Z6M4	MTERF4	9.02061	0.000538572
Q7Z6P3	RAB44	34.0861	1.33e-06
Q7Z7A3	CTU1	6.18648	8.3e-10
Q7Z7H8	MRPL10	2.16772	0.00267061
Q7Z7K6	CENPV	2.01829	0.00110359
Q7Z7L8	C11orf96	4.55974	0.00422244
Q86TB9	PATL1	2.6598	6.3e-05
Q86TI2	DPP9	2.12448	2.99e-05
Q86U38	NOP9	2.89992	4.02e-07
Q86U86	PBRM1	2.20632	4.91e-05
Q86U90	YRDC	9.18102	5.88e-07
Q86UA1	PRPF39	4.09091	0.000957032
Q86UK7	ZNF598	8.11598	7.34e-11
Q86UL3	GPAT4	20.4494	2.26e-09
Q86UP8	GTF2IRD2	81.0619	6.72e-07
Q86V21	AACS	2.38361	0.000106386
Q86V81	ALYREF	2.01076	1.5e-06
Q86VI3	IQGAP3	5.4481	1.06e-05
Q86VM9	ZC3H18	2.21599	0.004961
Q86VR2	RETREG3	2.51836	0.00512301
Q86W42	THOC6	2.02564	4.27e-05
Q86W56	PARG	2.67688	0.0040331
Q86WA8	LONP2	5.57285	9.06e-08
Q86WJ1	CHD1L	2.30332	0.00959552
Q86WQ0	NR2C2AP	3.0985	0.000104487
Q86WX3	RPS19BP1	10.9673	4.82e-15
Q86X10	RALGAPB	2.19723	7.22e-05
Q86XL3	ANKLE2	17.4768	1.26e-11
Q86XN7	PROSER1	11.97	5.52e-12
Q86Y07	VRK2	10.2764	0.000526194
Q86Y56	DNAAF5	2.59599	0.000185394
Q86Y79	PTRH1	8.67075	9.01e-13
Q86YH6	PDSS2	2.59833	0.00371512
Q86YP4	GATAD2A	2.51374	2.71e-05
Q86YV9	HPS6	2.93157	0.000672504
Q8IU81	IRF2BP1	4.89333	2.11e-08
Q8IUC4	RHPN2	3.48297	0.00212781
Q8IUF1	CBWD2	5.05502	0.00146642
Q8IUX7	AEBP1	3.32243	0.00381596
Q8IVD9	NUDCD3	2.97143	6.13e-06
Q8IVL6	P3H3	56.9407	1.15e-21
Q8IVS2	MCAT	2.57962	7.84e-06
Q8IVT2	MISP	2.00336	0.000182571
Q8IWA0	WDR75	10.1098	9.6e-19
Q8IWB7	WDFY1	2.31748	8.26e-05
Q8IWB9	TEX2	4.43551	1.93e-06
Q8IWS0	PHF6	39.9343	1.74e-06
Q8IWU6	SULF1	9.03546	4.37e-12
Q8IWW6	ARHGAP12	2.45621	0.000520956
Q8IWX8	CHERP	2.54884	1e-05
Q8IWZ3	ANKHD1	2.35908	7.29e-06
Q8IWZ8	SUGP1	2.1332	0.000255718
Q8IX01	SUGP2	5.17332	7.22e-05
Q8IX12	CCAR1	2.00865	2.02e-05
Q8IX18	DHX40	28.5167	7.63e-11
Q8IXB1	DNAJC10	2.44243	2.09e-05
Q8IXK0	PHC2	2.3178	8.13e-05
Q8IXM3	MRPL41	2.25506	7.46e-05
Q8IXQ4	GPALPP1	8.41225	8.88e-12
Q8IXQ6	PARP9	2.47958	1.42e-06
Q8IXT5	RBM12B	3.38957	4.62e-07
Q8IY33	MICALL2	3.89575	0.00555651
Q8IY37	DHX37	3.42595	1.09e-05
Q8IY67	RAVER1	2.33302	7.98e-06
Q8IY81	FTSJ3	7.22174	8.61e-14
Q8IYQ7	THNSL1	2.87748	0.00357507
Q8IYS1	PM20D2	7.10202	1.47e-13
Q8IYW5	RNF168	2.59593	0.00292389
Q8IZ52	CHPF	5.3674	9.1e-07
Q8IZ73	RPUSD2	2.26914	0.00100136
Q8IZD4	DCP1B	2.93776	0.00191865
Q8IZH2	XRN1	2.84235	0.000984992
Q8IZL8	PELP1	3.66026	4.52e-06
Q8IZV5	RDH10	2.13621	0.00853862
Q8IZW8	TNS4	86.8137	2.16e-12
Q8IZY2	ABCA7	15.5341	3.32e-12
Q8N0W3	FCSK	2.30985	0.0016359
Q8N131	TMEM123	3.09219	0.00521316
Q8N137	CNTROB	11.6753	7.79e-16
Q8N183	NDUFAF2	2.06341	4.51e-05
Q8N1F7	NUP93	2.22707	1.15e-05
Q8N1F8	STK11IP	6.24363	0.000131668
Q8N1G2	CMTR1	2.9729	3.21e-05
Q8N2C7	UNC80	3.98378	2.51e-09
Q8N2F6	ARMC10	3.24169	2.51e-06
Q8N2G8	GHDC	6.15513	0.00353448
Q8N2Q7	NLGN1	2.26036	1.09e-07
Q8N394	TMTC2	2.3725	0.000370811
Q8N3C0	ASCC3	2.31175	0.000115869
Q8N3U4	STAG2	2.40541	6.37e-05
Q8N3X1	FNBP4	4.08926	0.00031317
Q8N4J0	CARNMT1	17.2017	1.31e-06
Q8N4V2	SVOP	3.64763	1.14e-07
Q8N543	OGFOD1	3.16927	0.000813177
Q8N5A5	ZGPAT	13.0184	4.84e-13
Q8N5F7	NKAP	2.6637	0.00386336
Q8N5I2	ARRDC1	28.1821	7.97e-18
Q8N5M4	TTC9C	3.81563	0.000877452
Q8N684	CPSF7	2.05067	2.32e-05
Q8N6M0	OTUD6B	6.54191	1.97e-12
Q8N6R0	METTL13	4.37378	7.03e-08
Q8N6T3	ARFGAP1	2.4419	0.000392613
Q8N8A6	DDX51	5.31586	9.47e-08
Q8N8R5	C2orf69	37.7364	1.32e-07
Q8N8U2	CDYL2	3.74195	0.0001316
Q8N960	CEP120	4.49838	2.15e-06
Q8N9N8	EIF1AD	7.50693	1.12e-06
Q8NAN2	MIGA1	3.658	0.00203828
Q8NAV1	PRPF38A	3.10694	1.9e-05
Q8NB16	MLKL	10.0978	4.71e-11
Q8NB90	SPATA5	3.5556	0.000228939
Q8NBJ5	COLGALT1	2.57899	1.52e-05
Q8NBK3	SUMF1	8.84766	3.67e-13
Q8NBL1	POGLUT1	2.86893	1.14e-06
Q8NBM4	UBAC2	4.65464	7.56e-07
Q8NBP0	TTC13	7.59224	3.17e-08
Q8NBZ7	UXS1	3.19325	5.53e-05
Q8NC60	NOA1	4.62568	1.02e-08
Q8NCE2	MTMR14	2.72574	7.68e-06
Q8NCF5	NFATC2IP	2.31042	0.00067403
Q8NCL4	GALNT6	71.7053	7.54e-17
Q8ND04	SMG8	3.42935	3.82e-05
Q8NDF8	TENT4B	6.31547	3.46e-06
Q8NDT2	RBM15B	5.07885	0.00171301
Q8NE01	CNNM3	4.03157	0.000189462
Q8NEJ9	NGDN	5.33437	4e-09
Q8NEN9	PDZD8	6.85265	4.69e-08
Q8NEY8	PPHLN1	6.68933	1.57e-07
Q8NFD5	ARID1B	4.02266	1.93e-07
Q8NFF5	FLAD1	3.0719	1.46e-05
Q8NFH3	NUP43	3.77515	2.04e-08
Q8NFH4	NUP37	2.1164	1.31e-05
Q8NFH5	NUP35	2.93074	2.29e-06
Q8NFU1	BEST2	7.57313	9.15e-11
Q8NFW9	MYRIP	11.1546	6.77e-16
Q8NHG8	ZNRF2	2.1722	5.72e-05
Q8NHU6	TDRD7	7.23549	1.39e-10
Q8NHV4	NEDD1	2.5231	0.000467171
Q8NI36	WDR36	4.75819	9.64e-10
Q8TAE8	GADD45GIP1	2.23994	5.12e-06
Q8TAP9	MPLKIP	2.93609	0.0063118
Q8TAV3	CYP2W1	2.8074	0.000790797
Q8TB03	CXorf38	2.99009	0.000136915
Q8TB40	ABHD4	17.0034	2.94e-07
Q8TBB1	LNX1	5.61636	4.73e-20
Q8TCF1	ZFAND1	8.57194	3.54e-07
Q8TCS8	PNPT1	2.70514	1.26e-05
Q8TCT9	HM13	2.12576	0.000423683
Q8TCU4	ALMS1	3.37328	3.47e-07
Q8TD30	GPT2	41.4281	4.8e-07
Q8TDB6	DTX3L	2.86083	3.93e-06
Q8TDD1	DDX54	4.2519	8.5e-09
Q8TDH9	BLOC1S5	2.2496	0.000921133
Q8TDJ6	DMXL2	4.14077	1.57e-05
Q8TDN4	CABLES1	3.268	1.67e-05
Q8TDN6	BRIX1	3.39364	3.55e-07
Q8TDP1	RNASEH2C	4.18994	2.05e-09
Q8TE67	EPS8L3	2.16	0.000250172
Q8TE68	EPS8L1	13.2911	1.82e-10
Q8TED0	UTP15	3.83022	1.19e-08
Q8TED1	GPX8	11.5025	1.23e-10
Q8TEM1	NUP210	3.38551	9.16e-07
Q8TEQ6	GEMIN5	3.16175	7.89e-05
Q8TER5	ARHGEF40	2.62582	3.94e-05
Q8TEX9	IPO4	4.4762	1.69e-07
Q8TF64	GIPC3	7.84243	6.95e-13
Q8TF66	LRRC15	12.2769	1.11e-07
Q8TF68	ZNF384	4.37053	0.00470099
Q8TF72	SHROOM3	3.63382	5.78e-07
Q8WTT2	NOC3L	4.56713	1.16e-06
Q8WTV0	SCARB1	287.465	9.38e-19
Q8WU90	ZC3H15	2.03103	9.84e-05
Q8WUA2	PPIL4	3.37361	1.44e-05
Q8WUA4	GTF3C2	2.27083	0.00156617
Q8WUF5	PPP1R13L	11.8651	7.34e-15
Q8WUK0	PTPMT1	17.3629	1.17e-07
Q8WUM0	NUP133	2.71565	9.63e-06
Q8WUP2	FBLIM1	2.64718	0.000160153
Q8WUQ7	CACTIN	6.59273	1.1e-07
Q8WV74	NUDT8	3.02804	0.00668641
Q8WVB6	CHTF18	5.72038	5.18e-11
Q8WVC0	LEO1	4.93823	0.000509932
Q8WVK2	SNRNP27	2.51004	3.48e-06
Q8WVM0	TFB1M	3.01548	5.9e-05
Q8WVV9	HNRNPLL	2.71489	7.98e-06
Q8WWI1	LMO7	2.9023	5.23e-06
Q8WWM7	ATXN2L	2.29867	9.36e-06
Q8WWN8	ARAP3	4.4838	2.62e-05
Q8WWQ0	PHIP	2.02575	0.00297023
Q8WX92	NELFB	2.36075	7.86e-06
Q8WXF1	PSPC1	2.15911	0.00029168
Q8WXI9	GATAD2B	2.17174	0.000442346
Q8WY07	SLC7A3	58.2088	9.07e-09
Q8WYP5	AHCTF1	5.38464	1.88e-07
Q8WZ42	TTN	2.81815	0.00467797
Q92541	RTF1	2.68123	0.000109992
Q92542	NCSTN	3.0543	2.43e-06
Q92598	HSPH1	3.94138	1.51e-06
Q92604	LPGAT1	3.15696	0.000229856
Q92615	LARP4B	5.4739	1.57e-10
Q92616	GCN1	2.07313	9.59e-08
Q92620	DHX38	2.5862	2.19e-06
Q92621	NUP205	3.10123	5.89e-06
Q92643	PIGK	2.28604	1.11e-05
Q92692	NECTIN2	2.38401	0.00117073
Q92759	GTF2H4	4.29351	2.98e-06
Q92785	DPF2	5.05404	1.45e-05
Q92791	P3H4	77.6483	3.6e-23
Q92797	SYMPK	2.90435	3.88e-06
Q92817	EVPL	11.6125	6.06e-14
Q92820	GGH	2.95575	1.71e-05
Q92835	INPP5D	2.38331	0.000148152
Q92845	KIFAP3	23.1727	4.21e-07
Q92878	RAD50	2.26036	4.75e-06
Q92900	UPF1	2.08318	1.59e-05
Q92901	RPL3L	3.64773	3.28e-06
Q92908	GATA6	2.96542	0.00991278
Q92917	GPKOW	3.64836	6.29e-07
Q92922	SMARCC1	2.69601	1.43e-06
Q92925	SMARCD2	2.38009	6.14e-06
Q92945	KHSRP	2.37809	7.2e-08
Q92974	ARHGEF2	2.69615	4.83e-06
Q92979	EMG1	5.68877	1.29e-09
Q92989	CLP1	2.93727	0.00362955
Q93074	MED12	3.48092	9.76e-05
Q969G3	SMARCE1	2.52688	6.14e-06
Q969H4	CNKSR1	15.0764	1.83e-05
Q969N2	PIGT	3.06552	0.00050688
Q969Q0	RPL36AL	4.33986	7.1e-10
Q969Q1	TRIM63	2.22857	0.00172745
Q969S3	ZNF622	2.11883	2.53e-05
Q969U7	PSMG2	2.49319	3.76e-05
Q969X6	UTP4	10.3292	4e-16
Q969Z0	TBRG4	2.09277	4.16e-05
Q96A08	H2BC1	2.40217	0.00016152
Q96AE4	FUBP1	2.23915	4.53e-07
Q96AG3	SLC25A46	3.59607	0.00367593
Q96AY3	FKBP10	5.14038	3.1e-08
Q96AY4	TTC28	11.8085	3e-12
Q96B49	TOMM6	3.10627	4.82e-05
Q96BN8	OTULIN	3.84831	4.26e-05
Q96BP2	CHCHD1	6.82936	2.5e-05
Q96BP3	PPWD1	2.54288	0.00159136
Q96BR5	COA7	4.20511	6.4e-06
Q96BS2	TESC	19.7381	1.6e-07
Q96BW9	TAMM41	3.29533	1.67e-05
Q96C01	FAM136A	6.13757	0.00786161
Q96C36	PYCR2	4.15421	3.81e-08
Q96C57	CUSTOS	4.28644	5.77e-06
Q96C90	PPP1R14B	3.57108	3.48e-06
Q96CF2	CHMP4C	8.62657	3.76e-05
Q96CG8	CTHRC1	440.955	9.8e-15
Q96CT7	CCDC124	2.62752	4.53e-05
Q96CU9	FOXRED1	3.57061	4.63e-07
Q96D15	RCN3	9.19569	6.1e-10
Q96D46	NMD3	9.90593	8.84e-16
Q96D53	COQ8B	14.3615	2.72e-08
Q96D71	REPS1	2.79796	3.48e-06
Q96DA6	DNAJC19	6.61229	0.000738101
Q96DH6	MSI2	2.7479	8.76e-06
Q96DI7	SNRNP40	2.37991	3.71e-06
Q96DX5	ASB9	5.57415	5.55e-07
Q96E29	MTERF3	23.7418	1.11e-09
Q96E39	RBMXL1	2.18773	0.00558692
Q96EE3	SEH1L	2.25079	5.22e-06
Q96EE4	CCDC126	7.50692	8.63e-08
Q96EK5	KIFBP	5.77547	2.5e-05
Q96EN8	MOCOS	11.1532	0.000520956
Q96ER9	CCDC51	2.06849	0.00048671
Q96ES7	SGF29	2.26781	1.81e-05
Q96EV8	DTNBP1	2.72989	0.000209163
Q96EY1	DNAJA3	2.10349	0.000542619
Q96F86	EDC3	2.26304	6.93e-05
Q96FK6	WDR89	5.70159	2.56e-05
Q96FV9	THOC1	3.93787	1.33e-06
Q96FX7	TRMT61A	13.6337	3.41e-16
Q96G21	IMP4	21.1772	5.83e-08
Q96G23	CERS2	7.25989	8.36e-06
Q96G46	DUS3L	9.90535	1.49e-16
Q96G97	BSCL2	6.59208	2.93e-12
Q96GA3	LTV1	2.54596	0.00685471
Q96GD4	AURKB	5.94064	3.04e-05
Q96GM8	TOE1	3.38774	3.98e-06
Q96GQ7	DDX27	4.0984	1.06e-09
Q96GW9	MARS2	3.06072	0.000262235
Q96H79	ZC3HAV1L	6.54536	8.56e-06
Q96HA8	NTAQ1	8.53251	1.3e-06
Q96HE7	ERO1A	2.62714	1.38e-07
Q96HF1	SFRP2	12.2133	0.000254869
Q96HL8	SH3YL1	2.96498	0.000760528
Q96HP0	DOCK6	3.7762	3.5e-06
Q96HQ2	CDKN2AIPNL	10.3199	1.78e-09
Q96HR3	MED30	3.03773	0.00021674
Q96HR8	NAF1	53.3931	7.36e-23
Q96HR9	REEP6	13.1225	1.64e-09
Q96HS1	PGAM5	2.95109	1.64e-06
Q96HW7	INTS4	3.73969	1.59e-05
Q96I15	SCLY	2.05861	0.000378928
Q96I24	FUBP3	2.34775	4.54e-05
Q96I25	RBM17	2.2172	3.44e-05
Q96I51	RCC1L	6.52278	8.66e-05
Q96IR7	HPDL	4.27848	1.13e-05
Q96IY1	NSL1	59.2991	4.57e-10
Q96J01	THOC3	2.3985	2.94e-05
Q96J88	EPSTI1	4.01094	0.00010917
Q96JH7	VCPIP1	2.28138	4.65e-05
Q96JJ3	ELMO2	13.4629	0.000114136
Q96JY6	PDLIM2	2.16453	0.00173327
Q96K17	BTF3L4	2.8957	1.05e-05
Q96KB5	PBK	2.72	1.54e-06
Q96KR1	ZFR	2.1887	0.000182571
Q96L91	EP400	3.879	4.34e-06
Q96ME1	FBXL18	5.73076	4.65e-07
Q96MP8	KCTD7	2.25142	7.15e-07
Q96MU7	YTHDC1	3.80391	1.64e-08
Q96MW1	CCDC43	18.6957	1.18e-22
Q96MY1	NOL4L	3.7893	5.5e-05
Q96NB3	ZNF830	7.56489	0.00468314
Q96NL6	SCLT1	25.1365	4.11e-08
Q96P11	NSUN5	2.6051	8.28e-07
Q96P70	IPO9	2.38312	3.4e-05
Q96PC5	MIA2	2.29869	0.000802442
Q96PK6	RBM14	2.2269	7.4e-05
Q96PY5	FMNL2	7.53299	7.88e-13
Q96PZ0	PUS7	4.65276	4.94e-11
Q96QC0	PPP1R10	2.07563	1.28e-05
Q96QD9	FYTTD1	4.72996	1.04e-06
Q96QE3	ATAD5	14.1987	0.00947856
Q96RK0	CIC	4.58404	0.00763337
Q96RQ1	ERGIC2	3.93359	0.00247363
Q96RQ9	IL4I1	3.17814	0.00300051
Q96RS0	TGS1	4.63944	6.1e-10
Q96RS6	NUDCD1	5.38919	5.35e-08
Q96RW7	HMCN1	10.131	1.02e-20
Q96S44	TP53RK	2.04853	2.26e-05
Q96S55	WRNIP1	3.22303	1.74e-06
Q96S59	RANBP9	7.25486	0.000103955
Q96S86	HAPLN3	31.9009	4.95e-07
Q96SB4	SRPK1	3.29623	9.65e-07
Q96SB8	SMC6	3.55344	0.00158981
Q96SI9	STRBP	2.01038	9.56e-05
Q96SL4	GPX7	13.9597	1.51e-09
Q96SM3	CPXM1	28.3607	2.87e-08
Q96SQ9	CYP2S1	3.50078	4.71e-06
Q96ST2	IWS1	2.22169	0.000257959
Q96SY0	INTS14	2.6367	0.000511058
Q96SZ5	ADO	5.6561	0.00108719
Q96T37	RBM15	3.42718	1.96e-06
Q96T58	SPEN	3.24243	5.77e-06
Q96T60	PNKP	2.99134	0.000143029
Q96T83	SLC9A7	15.0065	1.12e-15
Q96T88	UHRF1	4.45434	5.32e-16
Q96TA2	YME1L1	4.20568	1.51e-07
Q99081	TCF12	3.85883	0.00255103
Q99424	ACOX2	7.84577	0.00156821
Q99439	CNN2	2.83214	2e-16
Q99459	CDC5L	2.25902	5.73e-06
Q99470	SDF2	3.09964	6.3e-06
Q99496	RNF2	3.91308	9.57e-08
Q99519	NEU1	3.38217	1.84e-05
Q99525	H4C7	12.3664	0.00147265
Q99541	PLIN2	64.9188	3.98e-13
Q99543	DNAJC2	4.32005	0.00132084
Q99569	PKP4	9.62725	3.13e-12
Q99570	PIK3R4	2.05711	0.000275834
Q99575	POP1	7.58299	1.13e-12
Q99595	TIMM17A	5.04588	0.000517434
Q99615	DNAJC7	2.18514	1.87e-05
Q99638	RAD9A	18.9004	2.18e-08
Q99661	KIF2C	3.25511	7.67e-05
Q99674	CGREF1	115.877	1.81e-14
Q99700	ATXN2	6.10997	9.53e-07
Q99715	COL12A1	6.48816	1.91e-08
Q99797	MIPEP	5.58412	1.14e-12
Q99807	COQ7	2.18	0.000649327
Q99829	CPNE1	2.14008	0.000732313
Q99836	MYD88	2.8304	0.00654261
Q99848	EBNA1BP2	4.11892	8.7e-08
Q99856	ARID3A	6.63027	3.29e-06
Q99873	PRMT1	2.21025	2.85e-05
Q99986	VRK1	2.46687	2.07e-05
Q99988	GDF15	44.3559	1.66e-07
Q9BPX3	NCAPG	7.82462	3.4e-09
Q9BQ13	KCTD14	11.4367	2.7e-12
Q9BQ39	DDX50	3.47948	2.96e-08
Q9BQ48	MRPL34	3.52105	0.00587265
Q9BQ67	GRWD1	3.87455	4.78e-09
Q9BQ70	TCF25	2.64553	6.85e-06
Q9BQ75	CMSS1	3.55997	8.61e-07
Q9BQB6	VKORC1	7.03513	7.63e-07
Q9BQC3	DPH2	4.50866	0.00546394
Q9BQE5	APOL2	3.81197	0.000388792
Q9BQG0	MYBBP1A	3.12854	4.52e-07
Q9BQL6	FERMT1	3.1899	7.35e-07
Q9BQP7	MGME1	13.7905	2.02e-06
Q9BRJ6	C7orf50	4.01871	1.19e-07
Q9BRP4	PAAF1	3.83978	0.000533383
Q9BRQ6	CHCHD6	8.24748	8.94e-11
Q9BRR8	GPATCH1	15.1545	4.2e-08
Q9BRT6	LLPH	3.70374	6.22e-07
Q9BRT9	GINS4	10.3854	0.00151774
Q9BRU9	UTP23	48.7199	1.35e-10
Q9BRV8	SIKE1	34.4555	1.32e-08
Q9BRX2	PELO	3.05469	1.23e-05
Q9BRX5	GINS3	3.68657	9.41e-11
Q9BSB4	ATG101	2.43622	0.000693796
Q9BSC4	NOL10	6.3714	1.9e-09
Q9BSM1	PCGF1	31.4902	2.45e-09
Q9BST9	RTKN	26.6207	1.12e-25
Q9BSV6	TSEN34	6.11579	2.83e-10
Q9BT09	CNPY3	3.08311	2.13e-06
Q9BT17	MTG1	2.37898	3.75e-05
Q9BT22	ALG1	2.31796	0.00177179
Q9BT25	HAUS8	4.76159	0.000442346
Q9BT73	PSMG3	3.54552	2.46e-05
Q9BT76	UPK3B	2.02262	0.000899897
Q9BTC0	DIDO1	3.46781	9.56e-06
Q9BTC8	MTA3	2.44931	3.64e-05
Q9BTE3	MCMBP	3.7173	4.54e-05
Q9BTE7	DCUN1D5	3.48195	0.000302423
Q9BTL3	RAMAC	17.4571	1.42e-06
Q9BTU6	PI4K2A	2.53278	0.00825488
Q9BTW9	TBCD	2.68293	3.28e-05
Q9BTX1	NDC1	8.74713	1.57e-10
Q9BTY7	HGH1	2.92795	5.63e-05
Q9BU61	NDUFAF3	2.35864	0.000144575
Q9BU76	MMTAG2	4.51954	1.41e-06
Q9BU89	DOHH	8.7235	6.02e-14
Q9BUD6	SPON2	64.4708	4.7e-13
Q9BUI4	POLR3C	2.51685	0.000195199
Q9BUJ2	HNRNPUL1	2.00816	4.65e-07
Q9BUK0	CHCHD7	2.40968	0.00632344
Q9BUK6	MSTO1	38.0363	6.23e-09
Q9BUL9	RPP25	8.02555	4.7e-13
Q9BUN8	DERL1	3.73368	0.000110548
Q9BUQ8	DDX23	2.45413	2.6e-06
Q9BV38	WDR18	3.24428	9.52e-07
Q9BV40	VAMP8	2.78341	0.000952161
Q9BV44	THUMPD3	3.55234	4.46e-08
Q9BV57	ADI1	3.34978	3.17e-06
Q9BV86	NTMT1	3.05432	8.09e-06
Q9BVC5	C2orf49	3.63009	0.00253909
Q9BVG4	PBDC1	2.27115	0.000227368
Q9BVI4	NOC4L	4.65957	4.67e-11
Q9BVJ6	UTP14A	2.8265	3.78e-10
Q9BVJ7	DUSP23	2.92813	1.58e-06
Q9BVL2	NUP58	2.5468	3.96e-06
Q9BVM4	GGACT	2.64944	3.52e-05
Q9BVN2	RUSC1	26.8069	2.19e-08
Q9BVP2	GNL3	2.83287	5.45e-07
Q9BVQ7	SPATA5L1	2.55719	4.86e-05
Q9BVS5	TRMT61B	3.24405	0.00153704
Q9BVT8	TMUB1	2.18612	0.000400508
Q9BW04	SARG	11.3697	4.03e-14
Q9BW19	KIFC1	8.59417	2.56e-05
Q9BW27	NUP85	2.94777	2.76e-05
Q9BW92	TARS2	2.52838	1.44e-05
Q9BWE0	REPIN1	4.02754	6.55e-07
Q9BWF3	RBM4	2.4679	2.65e-06
Q9BWN1	PRR14	7.20927	2.6e-06
Q9BWU0	SLC4A1AP	2.66261	3.09e-06
Q9BX40	LSM14B	2.61339	3.71e-06
Q9BXD5	NPL	2.99528	0.00584962
Q9BXJ9	NAA15	2.07066	0.00403224
Q9BXK1	KLF16	8.78089	1.21e-06
Q9BXP2	SLC12A9	2.93532	6.23e-06
Q9BXR0	QTRT1	2.8102	0.00409614
Q9BXY0	MAK16	4.68433	1.43e-08
Q9BY42	RTF2	2.1842	5.15e-05
Q9BY44	EIF2A	2.08338	2.21e-05
Q9BY77	POLDIP3	2.10626	3e-05
Q9BYB0	SHANK3	4.90235	0.00423354
Q9BYC9	MRPL20	2.62769	0.000282952
Q9BYD1	MRPL13	2.0686	1.59e-05
Q9BYF1	ACE2	50.8157	3.33e-07
Q9BYG3	NIFK	4.17213	2.09e-09
Q9BYG5	PARD6B	8.42874	4.88e-12
Q9BYJ9	YTHDF1	3.15082	2.47e-05
Q9BYK8	HELZ2	12.4557	2.67e-15
Q9BYN0	SRXN1	44.8972	3.66e-08
Q9BYX2	TBC1D2	64.6574	1.73e-12
Q9BYX4	IFIH1	2.60743	0.0054795
Q9BYX7	POTEKP	2.81273	1.25e-11
Q9BZ23	PANK2	6.39232	5.07e-06
Q9BZ29	DOCK9	9.75815	0.00359802
Q9BZ67	FRMD8	2.20052	0.00181759
Q9BZD4	NUF2	4.57993	2.8e-09
Q9BZE1	MRPL37	2.40142	5.58e-05
Q9BZE4	GTPBP4	2.22368	4.18e-05
Q9BZE9	ASPSCR1	2.38986	8.02e-06
Q9BZF1	OSBPL8	2.53798	4.14e-06
Q9BZJ0	CRNKL1	2.52348	2.75e-05
Q9BZX2	UCK2	9.64644	1e-17
Q9C075	KRT23	315.362	3.49e-37
Q9C0B5	ZDHHC5	2.07105	3.65e-05
Q9C0C9	UBE2O	2.2812	0.00211677
Q9C0E2	XPO4	2.4133	0.000287394
Q9C0I1	MTMR12	15.6731	2.37e-10
Q9C0J8	WDR33	7.8356	3.58e-07
Q9GZL7	WDR12	2.72056	1.04e-05
Q9GZR2	REXO4	9.0926	1.41e-06
Q9GZR7	DDX24	4.19667	1.2e-09
Q9GZT3	SLIRP	2.29833	0.000203042
Q9GZU8	PSME3IP1	3.84184	0.000423749
Q9GZY8	MFF	2.21448	0.000812593
Q9H000	MKRN2	3.38736	0.000292617
Q9H078	CLPB	2.2182	0.000266889
Q9H089	LSG1	5.90384	1.19e-06
Q9H0A0	NAT10	3.35774	5.29e-07
Q9H0B6	KLC2	3.27183	3.22e-07
Q9H0C8	ILKAP	3.10594	5.36e-06
Q9H0D6	XRN2	2.29198	1.03e-05
Q9H0H5	RACGAP1	17.4574	2.82e-12
Q9H0L4	CSTF2T	3.00785	4.62e-07
Q9H0S4	DDX47	4.97784	1.03e-07
Q9H0W8	SMG9	3.7636	6.76e-06
Q9H173	SIL1	32.0649	5.52e-11
Q9H1A4	ANAPC1	5.72744	2.62e-11
Q9H1C4	UNC93B1	5.3346	3.76e-12
Q9H1D9	POLR3F	5.42009	6.54e-10
Q9H1E3	NUCKS1	2.92791	8.92e-07
Q9H1I8	ASCC2	2.07388	0.000803574
Q9H270	VPS11	2.0563	0.000495801
Q9H2K0	MTIF3	7.55998	1.98e-05
Q9H2M9	RAB3GAP2	2.26476	1.05e-05
Q9H2P0	ADNP	3.46351	5.54e-07
Q9H2U1	DHX36	3.08037	3.87e-05
Q9H307	PNN	2.40487	2.24e-05
Q9H3H1	TRIT1	20.7138	3.1e-08
Q9H3K6	BOLA2	2.11106	0.000303368
Q9H3P2	NELFA	2.40813	8.38e-06
Q9H3R2	MUC13	2.94421	0.000497494
Q9H3S1	SEMA4A	2.93284	0.00310819
Q9H488	POFUT1	3.03952	1.09e-05
Q9H4B7	TUBB1	128.387	2.88e-07
Q9H4I3	TRABD	2.53193	0.00311627
Q9H4K7	MTG2	25.3353	2.02e-08
Q9H4L4	SENP3	2.9036	3.52e-05
Q9H4L5	OSBPL3	4.73503	2.34e-06
Q9H4L7	SMARCAD1	4.08914	6.83e-07
Q9H4M7	PLEKHA4	2.94726	3.61e-05
Q9H4Z3	PCIF1	2.38481	0.000791001
Q9H501	ESF1	6.41052	2.6e-10
Q9H583	HEATR1	4.11234	1.28e-08
Q9H6E4	CCDC134	3.45193	0.000591152
Q9H6F5	CCDC86	4.09527	2.17e-07
Q9H6K5	PRR36	42.8713	1.15e-08
Q9H6Q4	CIAO3	3.17903	0.00491161
Q9H6R4	NOL6	4.55197	1.59e-07
Q9H6T3	RPAP3	3.34649	0.000656134
Q9H6W3	RIOX1	5.10506	5.21e-10
Q9H6X2	ANTXR1	17.819	5.03e-09
Q9H6Y2	WDR55	54.7068	1.11e-09
Q9H773	DCTPP1	2.31737	4.58e-05
Q9H7B2	RPF2	4.16192	1.48e-09
Q9H7B4	SMYD3	4.54423	8.77e-07
Q9H7E2	TDRD3	9.28378	0.00492239
Q9H7E9	C8orf33	4.01194	3.92e-06
Q9H7N4	SCAF1	21.5361	6.52e-08
Q9H7Z6	KAT8	2.38583	0.00380854
Q9H814	PHAX	3.8783	6.98e-05
Q9H857	NT5DC2	9.8341	4.64e-15
Q9H892	TTC12	43.7441	1.79e-08
Q9H8H0	NOL11	7.57588	2e-11
Q9H8H2	DDX31	8.12019	1e-10
Q9H8J5	MANSC1	8.68902	2.32e-05
Q9H8Y5	ANKZF1	5.12431	5.94e-09
Q9H936	SLC25A22	3.45747	4.03e-05
Q9H944	MED20	7.36431	2.77e-07
Q9H981	ACTR8	8.75015	1.13e-12
Q9H9A5	CNOT10	2.39759	1.13e-05
Q9H9B1	EHMT1	2.48302	0.000218504
Q9H9Y2	RPF1	5.6762	2.13e-10
Q9H9Y6	POLR1B	5.40154	1.15e-11
Q9HA77	CARS2	2.16845	0.00549173
Q9HAU0	PLEKHA5	3.44892	0.000286557
Q9HAV4	XPO5	3.52934	2.46e-07
Q9HAV7	GRPEL1	2.34267	9.94e-06
Q9HAW9	UGT1A8	2.82308	1.31e-05
Q9HB07	MYG1	2.38087	0.00027549
Q9HB71	CACYBP	2.01613	1.96e-06
Q9HBH1	PDF	2.29768	0.000703464
Q9HBL8	NMRAL1	2.1755	0.00281541
Q9HC07	TMEM165	6.19236	0.00132342
Q9HC52	CBX8	44.877	1.44e-12
Q9HCD5	NCOA5	4.13763	1.21e-07
Q9HCE1	MOV10	2.4889	0.00074817
Q9HCG8	CWC22	3.73882	6.58e-05
Q9HCK8	CHD8	2.74602	1.28e-05
Q9HCN4	GPN1	4.11992	9.81e-06
Q9HCS7	XAB2	2.52959	2.8e-05
Q9HCU5	PREB	2.32011	0.000238095
Q9HD89	RETN	2.07543	8.03e-08
Q9NP58	ABCB6	10.7939	0.000153729
Q9NP66	HMG20A	3.47521	0.0001
Q9NP77	SSU72	2.77594	3.03e-05
Q9NPA0	EMC7	3.23986	0.00821586
Q9NPD3	EXOSC4	11.6082	4.7e-13
Q9NPE3	NOP10	2.31764	6.01e-06
Q9NPF5	DMAP1	3.09507	0.000233682
Q9NPI6	DCP1A	2.22223	0.0004313
Q9NPY3	CD93	6.71777	0.00169684
Q9NQ29	LUC7L	3.98908	1.69e-06
Q9NQ55	PPAN	5.4419	5.81e-14
Q9NQ88	TIGAR	3.10311	3.23e-06
Q9NQC8	IFT46	3.97628	0.00195881
Q9NQG5	RPRD1B	2.00734	0.000133836
Q9NQH7	XPNPEP3	4.36748	0.000160282
Q9NQS1	AVEN	4.96353	0.000449112
Q9NQT4	EXOSC5	3.7242	2.03e-09
Q9NQT5	EXOSC3	5.69016	0.000625093
Q9NQZ2	UTP3	16.4743	1.21e-08
Q9NQZ5	STARD7	3.3695	7.28e-06
Q9NR09	BIRC6	3.31045	1.97e-06
Q9NR30	DDX21	3.36519	3.11e-07
Q9NR33	POLE4	15.7246	5.69e-10
Q9NR99	MXRA5	14.496	1.59e-12
Q9NRF8	CTPS2	2.1935	0.00217091
Q9NRF9	POLE3	5.1944	0.00335452
Q9NRG0	CHRAC1	4.5922	1e-11
Q9NRG1	PRTFDC1	2.65737	0.00126877
Q9NRG4	SMYD2	2.97095	0.000867208
Q9NRG9	AAAS	3.2469	0.000109519
Q9NRK6	ABCB10	2.12154	0.000312107
Q9NRL3	STRN4	2.83262	6.46e-05
Q9NRU3	CNNM1	6.66692	6.78e-05
Q9NRX1	PNO1	2.66752	3.86e-07
Q9NRY4	ARHGAP35	3.54429	0.00139585
Q9NRZ9	HELLS	5.75583	0.000217362
Q9NS87	KIF15	11.6556	1.4e-08
Q9NSA3	CTNNBIP1	6.31328	1.07e-09
Q9NSC5	HOMER3	21.3386	1.11e-17
Q9NSI2	SLX9	9.68423	2e-12
Q9NSY1	BMP2K	2.06728	0.000190192
Q9NTJ3	SMC4	2.74097	1.53e-06
Q9NTZ6	RBM12	2.32026	1.55e-05
Q9NU22	MDN1	2.07682	3.07e-05
Q9NUB1	ACSS1	2.10972	0.00375181
Q9NUD5	ZCCHC3	4.63054	0.000231506
Q9NUL3	STAU2	5.88153	3.29e-09
Q9NUL7	DDX28	7.1037	4.01e-09
Q9NUQ3	TXLNG	7.27654	0.00168976
Q9NUQ8	ABCF3	2.41374	8.48e-06
Q9NUT2	ABCB8	3.34926	0.000367176
Q9NV06	DCAF13	8.97057	6.55e-12
Q9NV31	IMP3	11.5045	3.2e-15
Q9NV56	MRGBP	4.78823	5.81e-06
Q9NV88	INTS9	4.33957	4.87e-05
Q9NVA1	UQCC1	5.43289	1.99e-05
Q9NVG8	TBC1D13	3.32171	0.00469293
Q9NVH2	INTS7	3.07205	9.45e-06
Q9NVM1	EVA1B	44.7913	7.41e-10
Q9NVM9	INTS13	3.08269	9.56e-06
Q9NVP1	DDX18	3.69565	2.9e-08
Q9NVR2	INTS10	5.88837	4.21e-06
Q9NVS9	PNPO	2.3585	0.00105924
Q9NVV4	MTPAP	6.17364	0.000936765
Q9NVX2	NLE1	12.4376	2.19e-20
Q9NW13	RBM28	8.95891	6.33e-17
Q9NW64	RBM22	2.94919	6.01e-07
Q9NW81	DMAC2	2.93119	0.000232133
Q9NW82	WDR70	2.63497	1.09e-05
Q9NWH9	SLTM	2.15305	9.58e-05
Q9NWS0	PIH1D1	4.46875	8.09e-05
Q9NWT1	PAK1IP1	3.77491	0.000131678
Q9NWW5	CLN6	6.47014	6.64e-10
Q9NWX5	ASB6	20.2775	4.88e-10
Q9NWZ3	IRAK4	2.97707	6.79e-05
Q9NWZ5	UCKL1	2.85005	7.57e-05
Q9NWZ8	GEMIN8	3.49182	3.3e-07
Q9NX18	SDHAF2	2.00548	4.54e-05
Q9NX58	LYAR	3.38406	0.00013606
Q9NX62	BPNT2	3.01675	0.000154506
Q9NXC5	MIOS	2.71696	0.00305384
Q9NXE8	CWC25	4.59488	0.00230519
Q9NXF1	TEX10	3.41772	2.36e-07
Q9NXH9	TRMT1	8.66002	7.63e-11
Q9NXW2	DNAJB12	2.30399	0.00011952
Q9NY12	GAR1	3.11261	3.74e-05
Q9NY61	AATF	3.43013	5.76e-07
Q9NY93	DDX56	6.43724	4.36e-11
Q9NYH9	UTP6	11.7911	1.08e-14
Q9NYK5	MRPL39	2.09137	0.000308274
Q9NYL4	FKBP11	2.03186	0.000256794
Q9NYR9	NKIRAS2	2.53562	7.72e-06
Q9NYV4	CDK12	31.846	2.19e-09
Q9NZC9	SMARCAL1	4.84426	0.00288077
Q9NZD8	SPG21	3.42382	5.89e-06
Q9NZJ9	NUDT4	2.47468	0.000209458
Q9NZN8	CNOT2	2.42034	5.58e-05
Q9NZT2	OGFR	3.35267	3.1e-07
Q9NZU5	LMCD1	7.7652	8.68e-09
Q9P031	CCDC59	4.81662	0.000276092
Q9P0P0	RNF181	3.18704	0.00120002
Q9P0U4	CXXC1	8.54486	2.84e-05
Q9P107	GMIP	2.21477	0.000243932
Q9P1Y5	CAMSAP3	3.23227	8.83e-05
Q9P1Y6	PHRF1	14.6197	8.39e-20
Q9P225	DNAH2	33.8987	2.18e-14
Q9P258	RCC2	2.29592	2.08e-05
Q9P287	BCCIP	2.98316	6.59e-06
Q9P2B4	CTTNBP2NL	3.68042	0.00188658
Q9P2E3	ZNFX1	14.769	2e-11
Q9P2I0	CPSF2	2.59363	3.23e-06
Q9P2J5	LARS1	2.02718	0.00011722
Q9P2N5	RBM27	3.08013	1.81e-08
Q9UBB5	MBD2	2.01105	0.000110478
Q9UBB9	TFIP11	3.29372	9.84e-05
Q9UBE0	SAE1	2.16524	8.24e-05
Q9UBF2	COPG2	3.17681	4.93e-07
Q9UBJ2	ABCD2	71.8827	1.56e-15
Q9UBK9	UXT	11.0896	6.22e-15
Q9UBM7	DHCR7	2.75	9.26e-06
Q9UBP6	METTL1	3.94197	2.29e-08
Q9UBT2	UBA2	2.48279	3.94e-05
Q9UBU7	DBF4	3.80845	1.2e-06
Q9UBU8	MORF4L1	2.64971	0.00177192
Q9UBU9	NXF1	2.52449	9.14e-07
Q9UBV7	B4GALT7	5.62988	3.24e-07
Q9UBW7	ZMYM2	34.3624	6.29e-09
Q9UDY2	TJP2	2.53225	3.15e-05
Q9UEE9	CFDP1	2.10346	9.62e-05
Q9UER7	DAXX	2.10893	0.000908054
Q9UF12	PRODH2	2.31362	1.74e-05
Q9UFC0	LRWD1	4.47164	1.19e-09
Q9UG63	ABCF2	2.17238	5.43e-05
Q9UGM3	DMBT1	10.6948	0.00221012
Q9UGP4	LIMD1	2.65876	0.000628414
Q9UGU0	TCF20	5.71148	0.000181186
Q9UH62	ARMCX3	3.19551	8.24e-05
Q9UH92	MLX	5.27292	6.69e-06
Q9UHA3	RSL24D1	7.8679	1.25e-06
Q9UHI6	DDX20	4.26938	1.33e-06
Q9UHJ6	SHPK	2.00885	0.00831723
Q9UHN6	CEMIP2	7.48176	7.05e-16
Q9UHR4	BAIAP2L1	2.44487	0.000159849
Q9UHR5	SAP30BP	2.35494	7.92e-05
Q9UHR6	ZNHIT2	112.944	2.81e-11
Q9UHW5	GPN3	36.107	1.35e-08
Q9UHX1	PUF60	2.12429	1.78e-05
Q9UI10	EIF2B4	2.56263	0.000327469
Q9UI30	TRMT112	2.71846	1.24e-05
Q9UI36	DACH1	4.63326	5.24e-06
Q9UIF9	BAZ2A	13.1646	4.87e-10
Q9UIG0	BAZ1B	2.50884	2.74e-06
Q9UJ37	ST6GALNAC2	5.80634	0.000928867
Q9UJ83	HACL1	9.79826	8.7e-06
Q9UJA5	TRMT6	7.9819	8.38e-11
Q9UJV8	PURG	202.428	2.93e-07
Q9UJV9	DDX41	4.08649	5.5e-10
Q9UJX2	CDC23	2.3412	0.000628742
Q9UJX3	ANAPC7	10.5099	3.71e-11
Q9UJX4	ANAPC5	4.8042	5.74e-06
Q9UK45	LSM7	2.08247	4.73e-05
Q9UK55	SERPINA10	17.2854	7.75e-08
Q9UK59	DBR1	2.4042	6.2e-06
Q9UK61	TASOR	3.95191	5.9e-05
Q9UK76	JPT1	2.02543	0.000125395
Q9UKD2	MRTO4	2.31977	4.24e-06
Q9UKF6	CPSF3	2.3832	8.51e-05
Q9UKL0	RCOR1	2.58046	1.39e-05
Q9UKM7	MAN1B1	3.17037	0.000130578
Q9UKM9	RALY	2.41109	1.97e-06
Q9UKN8	GTF3C4	5.32224	2.59e-08
Q9UKR5	ERG28	3.40615	0.00156441
Q9UKX5	ITGA11	89.8181	7.08e-14
Q9UKX7	NUP50	2.1747	2.11e-05
Q9UKZ1	CNOT11	2.53368	0.00228849
Q9UKZ9	PCOLCE2	5.5164	0.00167981
Q9UL03	INTS6	3.27975	6.28e-07
Q9UL26	RAB22A	3.19764	0.000153859
Q9UL40	ZNF346	10.2908	0.000224121
Q9ULE6	PALD1	7.2692	4.29e-06
Q9ULH0	KIDINS220	4.16463	0.00110134
Q9ULI4	KIF26A	7.26864	0.00173195
Q9ULK4	MED23	5.89447	0.000506739
Q9ULR0	ISY1	3.97104	2.72e-09
Q9ULR3	PPM1H	9.44827	2.88e-07
Q9ULU4	ZMYND8	3.7073	5.02e-07
Q9ULU8	CADPS	21.3687	2.91e-08
Q9ULW3	ABT1	6.2331	1.05e-09
Q9ULX3	NOB1	3.45534	7.98e-08
Q9UM00	TMCO1	2.9094	1.72e-07
Q9UM07	PADI4	2.39258	0.000101583
Q9UM22	EPDR1	2.78941	0.00328545
Q9UMR2	DDX19B	5.02537	0.00475455
Q9UMS4	PRPF19	2.11727	5.23e-07
Q9UMY1	NOL7	4.97922	2.38e-07
Q9UMZ2	SYNRG	2.3636	0.00545519
Q9UN81	L1RE1	11.9418	5.6e-14
Q9UNF1	MAGED2	3.37839	2.12e-05
Q9UNP9	PPIE	2.19597	0.000210245
Q9UNQ2	DIMT1	4.44175	3.99e-09
Q9UNW1	MINPP1	6.56481	2.07e-09
Q9UNX4	WDR3	3.71218	8.54e-07
Q9UNY4	TTF2	3.67259	2.64e-06
Q9UP83	COG5	2.29163	0.000494669
Q9UP95	SLC12A4	3.27281	0.000882376
Q9UPN6	SCAF8	2.96455	7.36e-05
Q9UPN9	TRIM33	2.35406	8.29e-06
Q9UPT6	MAPK8IP3	8.77968	3.27e-12
Q9UQ35	SRRM2	2.93911	8.29e-06
Q9UQB8	BAIAP2	6.69403	8.68e-09
Q9Y221	NIP7	4.69737	1.36e-07
Q9Y232	CDYL	6.83667	6.83e-08
Q9Y237	PIN4	2.40073	0.00258209
Q9Y244	POMP	3.6235	0.001035
Q9Y283	INVS	3.49771	2.41e-05
Q9Y291	MRPS33	6.83306	8.09e-09
Q9Y295	DRG1	2.41122	4.88e-06
Q9Y2B0	CNPY2	2.18043	0.00015795
Q9Y2H0	DLGAP4	2.35231	0.00284286
Q9Y2K7	KDM2A	4.05555	1.56e-08
Q9Y2L1	DIS3	3.44203	1.97e-07
Q9Y2L5	TRAPPC8	6.71394	1.26e-10
Q9Y2L9	LRCH1	7.75785	1.75e-07
Q9Y2P8	RCL1	3.68605	2.13e-10
Q9Y2R4	DDX52	5.61111	1.58e-10
Q9Y2R5	MRPS17	2.40852	2.35e-06
Q9Y2S7	POLDIP2	2.62409	8.09e-06
Q9Y2U8	LEMD3	2.12908	0.000953162
Q9Y2W2	WBP11	2.17527	0.000104311
Q9Y2W6	TDRKH	31.9081	1.93e-12
Q9Y2X3	NOP58	2.34155	5.61e-06
Q9Y2X7	GIT1	2.91804	2.91e-07
Q9Y2Z4	YARS2	2.42139	0.000400508
Q9Y305	ACOT9	2.04936	0.000476224
Q9Y314	NOSIP	2.55127	1.67e-05
Q9Y316	MEMO1	2.05219	0.00190594
Q9Y324	FCF1	45.5263	7.35e-12
Q9Y399	MRPS2	2.13205	0.000336651
Q9Y3A2	UTP11	5.49966	7.2e-06
Q9Y3A4	RRP7A	4.87531	2.52e-11
Q9Y3B2	EXOSC1	2.40527	3e-05
Q9Y3B9	RRP15	39.1557	2.34e-32
Q9Y3C1	NOP16	3.0446	2.47e-06
Q9Y3C4	TPRKB	2.8082	7.67e-06
Q9Y3C8	UFC1	2.17544	0.000114872
Q9Y3D0	CIAO2B	2.65036	5.73e-06
Q9Y3D7	PAM16	4.3395	5.48e-06
Q9Y3D9	MRPS23	2.24669	1.9e-05
Q9Y3F4	STRAP	2.14361	1.09e-06
Q9Y3T9	NOC2L	3.0808	2.05e-07
Q9Y446	PKP3	2.2778	2.39e-05
Q9Y496	KIF3A	3.26636	8.47e-09
Q9Y4A5	TRRAP	3.31991	5.74e-05
Q9Y4B6	DCAF1	2.13313	0.000286397
Q9Y4C1	KDM3A	16.3542	5.53e-07
Q9Y4C2	TCAF1	11.8934	8.18e-07
Q9Y4C8	RBM19	5.32305	2.29e-11
Q9Y4D8	HECTD4	4.61355	0.00377416
Q9Y4F1	FARP1	2.13859	0.00112165
Q9Y4F5	CEP170B	11.0384	1.83e-08
Q9Y4G8	RAPGEF2	7.56276	8.17e-12
Q9Y4H2	IRS2	14.0041	6.6e-13
Q9Y4K4	MAP4K5	5.96415	0.000340028
Q9Y4P8	WIPI2	2.74076	0.00684645
Q9Y4R8	TELO2	3.28647	0.0035797
Q9Y4W2	LAS1L	3.15808	0.000151421
Q9Y4X5	ARIH1	3.71253	7.94e-08
Q9Y4Y9	LSM5	5.82356	2.97e-05
Q9Y4Z0	LSM4	2.1147	3.76e-05
Q9Y508	RNF114	7.50216	9.21e-06
Q9Y520	PRRC2C	2.06862	0.00026259
Q9Y592	CEP83	6.7343	3.1e-13
Q9Y5A9	YTHDF2	2.72962	2.15e-06
Q9Y5B6	PAXBP1	3.53146	0.0082445
Q9Y5B9	SUPT16H	2.1249	1.51e-05
Q9Y5F9	PCDHGB6	3.53334	0.000215866
Q9Y5J1	UTP18	13.0906	6.68e-17
Q9Y5J6	TIMM10B	2.17725	0.000114437
Q9Y5J9	TIMM8B	4.27984	7.7e-05
Q9Y5Q8	GTF3C5	2.53117	1.23e-06
Q9Y5Q9	GTF3C3	4.0568	1.96e-06
Q9Y5S8	NOX1	5.18766	2.16e-09
Q9Y5V0	ZNF706	2.99118	0.000261556
Q9Y5V3	MAGED1	52.2689	6.05e-13
Q9Y5X2	SNX8	9.51434	1.78e-12
Q9Y605	MRFAP1	3.33739	3.67e-05
Q9Y606	PUS1	3.05184	2.13e-06
Q9Y617	PSAT1	5.16662	7.95e-07
Q9Y618	NCOR2	3.5783	1.81e-09
Q9Y653	ADGRG1	11.1029	9.54e-11
Q9Y666	SLC12A7	2.16623	0.00525056
Q9Y679	AUP1	2.32079	6.52e-05
Q9Y697	NFS1	2.14084	0.00148135
Q9Y6D9	MAD1L1	9.83369	0.000420343
Q9Y6E2	BZW2	2.55893	5.9e-05
Q9Y6I4	USP3	4.58748	4.82e-05
Q9Y6K1	DNMT3A	3.16422	0.000601009
Q9Y6K5	OAS3	3.42563	1.1e-05
Q9Y6M1	IGF2BP2	2.60507	1.58e-05
Q9Y6N7	ROBO1	8.01919	5.26e-09
Q9Y6Q9	NCOA3	11.4032	6.28e-14

## Sheet: D. Prot_down_RS_crcd_diann
D. Down-regulated proteins between disease group and normal group using RS.
prot	Gene	FC	pvalueAd
A1A5D9	BICDL2	0.161842	0.00218032
A1IGU5	ARHGEF37	0.0853091	4.39e-06
A5D8W1	CFAP69	0.136129	1.24e-05
A6NL88	SHISA7	0.333437	2.04e-05
A8K7I4	CLCA1	0.11274	0.00112904
B9A064	IGLL5	0.498696	0.00289138
O00159	MYO1C	0.460043	0.000463442
O00339	MATN2	0.179668	1.59e-15
O00423	EML1	0.0641335	1.31e-08
O00533	CHL1	0.0264016	3.32e-10
O14558	HSPB6	0.15578	4.14e-14
O14815	CAPN9	0.225491	0.00323925
O14972	VPS26C	0.360452	8.86e-07
O15061	SYNM	0.190884	2.64e-11
O15075	DCLK1	0.363472	2.77e-09
O15204	ADAMDEC1	0.288939	0.000903714
O15230	LAMA5	0.45708	3.49e-09
O15239	NDUFA1	0.287486	0.00250365
O15247	CLIC2	0.368525	0.0032159
O15344	MID1	0.343294	0.00236795
O43294	TGFB1I1	0.450187	0.00393831
O43301	HSPA12A	0.239841	6.84e-12
O43414	ERI3	0.161401	0.00913058
O43556	SGCE	0.0815621	3.97e-05
O43665	RGS10	0.428681	1.8e-07
O43674	NDUFB5	0.443303	0.000872903
O60237	PPP1R12B	0.0977968	3.35e-09
O60462	NRP2	0.22051	0.00395921
O60844	ZG16	0.104696	0.00012707
O60861	GAS7	0.373319	0.000603541
O75051	PLXNA2	0.43661	0.00621977
O75112	LDB3	0.114575	2.68e-07
O75521	ECI2	0.357789	5.14e-09
O75581	LRP6	0.0396002	6.44e-11
O75764	TCEA3	0.226203	0.000935549
O75781	PALM	0.393226	1.15e-11
O75820	ZNF189	0.0266629	6.66e-06
O76038	SCGN	0.0701726	1e-17
O76070	SNCG	0.0312742	8.39e-20
O76074	PDE5A	0.137833	3.39e-09
O94811	TPPP	0.108725	3.63e-14
O94817	ATG12	0.111826	4.23e-06
O94875	SORBS2	0.169746	1.22e-13
O94911	ABCA8	0.0450728	1.06e-09
O95139	NDUFB6	0.354306	0.000479152
O95169	NDUFB8	0.374986	0.00125735
O95197	RTN3	0.425148	5.07e-06
O95260	ATE1	0.249936	5.76e-05
O95298	NDUFC2	0.190444	0.00420298
O95497	VNN1	0.0797193	1.21e-07
O95810	CAVIN2	0.0819911	2.86e-17
O95816	BAG2	0.464289	7.96e-05
P00325	ADH1B	0.134626	1.23e-12
P00326	ADH1C	0.127142	0.00390541
P00488	F13A1	0.369477	6.97e-06
P00746	CFD	0.359172	4.92e-08
P00846	MT-ATP6	0.175574	0.000231909
P01275	GCG	0.490043	0.000138833
P01282	VIP	0.0887729	3.06e-12
P02461	COL3A1	0.340605	0.00525023
P02511	CRYAB	0.221752	2.94e-14
P02743	APCS	0.313161	7.32e-08
P03891	MT-ND2	0.174136	0.00300066
P03928	MT-ATP8	0.0954801	4.97e-05
P04156	PRNP	0.166035	2.13e-06
P04271	S100B	0.114072	1.28e-17
P05362	ICAM1	0.176212	3.99e-06
P05771	PRKCB	0.332852	1.34e-05
P07196	NEFL	0.0808295	9.23e-05
P07327	ADH1A	0.0668529	0.000566558
P07585	DCN	0.261262	3.98e-07
P07998	RNASE1	0.134721	0.00845451
P08648	ITGA5	0.318688	2.26e-05
P09038	FGF2	0.310846	0.00633787
P09471	GNAO1	0.092388	2.35e-14
P09493	TPM1	0.170676	4.54e-09
P09936	UCHL1	0.222285	4.35e-13
P0CG29	GSTT2	0.418599	0.00844529
P0CG39	POTEJ	0.252125	0.000221262
P11532	DMD	0.256578	9.71e-07
P11766	ADH5	0.258145	1.58e-19
P12110	COL6A2	0.45427	1.37e-11
P12277	CKB	0.429098	4.29e-05
P13521	SCG2	0.0763471	1.08e-14
P13591	NCAM1	0.0444758	1.17e-18
P15088	CPA3	0.228676	3.84e-12
P15090	FABP4	0.49572	1.51e-07
P15428	HPGD	0.39166	0.000327469
P16083	NQO2	0.289693	1.1e-08
P16298	PPP3CB	0.454372	0.000356383
P17568	NDUFB7	0.227125	5.18e-09
P17600	SYN1	0.0813272	8.36e-06
P17661	DES	0.377659	5.91e-07
P18054	ALOX12	0.331208	0.00100226
P18859	ATP5PF	0.416917	0.00261388
P19224	UGT1A6	0.20957	0.000226996
P19634	SLC9A1	0.150369	0.00102587
P20231	TPSB2	0.198771	9.81e-06
P20774	OGN	0.115188	9.24e-12
P21266	GSTM3	0.238631	9.77e-18
P21291	CSRP1	0.364844	9.4e-06
P21397	MAOA	0.478249	0.00625374
P22105	TNXB	0.200547	6.23e-12
P22466	GAL	0.113791	4.2e-07
P22676	CALB2	0.280724	1.34e-10
P22694	PRKACB	0.442163	5.32e-05
P22748	CA4	0.0677216	4.58e-05
P23219	PTGS1	0.0786416	5.08e-10
P23634	ATP2B4	0.330204	3.73e-07
P23946	CMA1	0.18344	2.72e-08
P24298	GPT	0.0738942	3.57e-05
P24539	ATP5PB	0.443291	0.000160153
P24844	MYL9	0.288086	0.00124422
P25189	MPZ	0.0171509	8.31e-10
P25445	FAS	0.0718435	0.000892383
P26006	ITGA3	0.479372	2.2e-05
P27338	MAOB	0.340824	9.7e-10
P27658	COL8A1	0.39956	0.0014078
P27987	ITPKB	0.197789	0.000117746
P28161	GSTM2	0.359421	1.18e-10
P28289	TMOD1	0.091604	1.37e-05
P28715	ERCC5	0.462641	0.000315174
P29536	LMOD1	0.212103	9.5e-09
P29972	AQP1	0.182704	0.00124219
P31323	PRKAR2B	0.297067	2.93e-14
P32004	L1CAM	0.486039	1.78e-12
P34913	EPHX2	0.292789	1.59e-12
P35241	RDX	0.284047	3.43e-13
P35443	THBS4	0.250858	0.0010811
P35558	PCK1	0.131836	0.000276667
P35749	MYH11	0.134625	1.54e-07
P37059	HSD17B2	0.157071	0.00186452
P37840	SNCA	0.117087	4.53e-05
P40123	CAP2	0.141112	8.43e-10
P40879	SLC26A3	0.0729355	3.77e-05
P41219	PRPH	0.147354	3.46e-15
P42773	CDKN2C	0.224516	0.000164936
P43121	MCAM	0.293431	1.11e-10
P46821	MAP1B	0.483076	9.38e-06
P46934	NEDD4	0.32733	0.00704416
P49326	FMO5	0.0593455	7.17e-06
P50443	SLC26A2	0.214731	0.00289
P50895	BCAM	0.208532	7.08e-14
P50993	ATP1A2	0.342381	0.000234453
P51178	PLCD1	0.141419	6.72e-07
P51608	MECP2	0.479844	0.000156856
P51884	LUM	0.407219	2.83e-08
P51888	PRELP	0.410214	7.91e-11
P51911	CNN1	0.239429	3.61e-06
P53985	SLC16A1	0.246454	2.49e-06
P54289	CACNA2D1	0.373615	9.52e-05
P55268	LAMB2	0.290369	1.04e-13
P56134	ATP5MF	0.45965	0.000708439
P56378	ATP5MJ	0.212317	0.00161493
P58335	ANTXR2	0.102577	9.31e-07
P60033	CD81	0.176779	7.62e-08
P60981	DSTN	0.381176	3.06e-07
P61601	NCALD	0.0601302	7.07e-05
P61764	STXBP1	0.369746	0.000115262
P62070	RRAS2	0.222651	1.25e-09
P62166	NCS1	0.0829187	0.000595301
P62736	ACTA2	0.428835	0.00650827
P62834	RAP1A	0.0605204	1.26e-08
P63096	GNAI1	0.273119	0.000305217
P63267	ACTG2	0.44432	0.000106532
P68133	ACTA1	0.459941	2.48e-05
P78539	SRPX	0.236849	8.65e-05
P78560	CRADD	0.218703	5.31e-06
P80365	HSD11B2	0.172292	0.00567789
P82970	HMGN5	0.471481	0.00695314
P84157	MXRA7	0.19547	0.000123116
Q00722	PLCB2	0.165026	5.24e-06
Q01459	CTBS	0.235872	0.00566201
Q01995	TAGLN	0.356459	6.61e-05
Q02952	AKAP12	0.316803	1.49e-12
Q03135	CAV1	0.0466117	1.32e-13
Q07507	DPT	0.224248	2.77e-09
Q09666	AHNAK	0.496175	3.13e-09
Q0VDG4	SCRN3	0.46447	0.00340259
Q10589	BST2	0.421195	0.000281811
Q12791	KCNMA1	0.097535	0.000307954
Q12809	KCNH2	0.0400836	1.17e-07
Q13228	SELENBP1	0.388691	0.000475204
Q13361	MFAP5	0.472579	0.00221382
Q13542	EIF4EBP2	0.245255	0.00981987
Q13554	CAMK2B	0.0870218	8.4e-05
Q13555	CAMK2G	0.22475	4.26e-08
Q13642	FHL1	0.151676	1.02e-13
Q13683	ITGA7	0.148851	6.83e-11
Q13797	ITGA9	0.0738224	6.14e-06
Q14012	CAMK1	0.418919	0.00126944
Q14141	SEPTIN6	0.447987	4.19e-05
Q14315	FLNC	0.299466	8.36e-06
Q14457	BECN1	0.146609	0.00820721
Q14515	SPARCL1	0.128223	0.000830724
Q14643	ITPR1	0.36247	1.19e-06
Q14BN4	SLMAP	0.338859	4.46e-05
Q14CN2	CLCA4	0.0512283	7.82e-06
Q15124	PGM5	0.140314	6.34e-13
Q15223	NECTIN1	0.237023	0.00983027
Q15746	MYLK	0.359699	0.00879099
Q15847	ADIRF	0.482109	6.55e-06
Q16134	ETFDH	0.346667	0.000787152
Q16352	INA	0.294714	2.97e-06
Q16363	LAMA4	0.497231	2.54e-06
Q16568	CARTPT	0.0570287	0.000174223
Q16853	AOC3	0.193391	1.51e-07
Q2M2Z5	KIZ	0.0384804	5.53e-07
Q2UY09	COL28A1	0.497454	3.85e-13
Q3L8U1	CHD9	0.236349	0.00611324
Q3SYC2	MOGAT2	0.0893607	0.000225397
Q53GL0	PLEKHO1	0.382162	0.000766007
Q5JTB6	PLAC9	0.14319	1.38e-06
Q5T013	HYI	0.403606	7.12e-05
Q5TC79	ZBTB37	0.327741	0.000259534
Q5VVJ2	MYSM1	0.425002	0.000616727
Q63HR2	TNS2	0.373483	2.35e-05
Q63ZY3	KANK2	0.370713	9.86e-05
Q66K74	MAP1S	0.129774	0.00750015
Q6GYQ0	RALGAPA1	0.166995	0.0052836
Q6IC98	GRAMD4	0.079721	4.54e-05
Q6NZI2	CAVIN1	0.377238	0.000208433
Q6PHW0	IYD	0.266347	0.000155392
Q6UVK1	CSPG4	0.318948	1.4e-08
Q6UWF7	NXPE4	0.21631	0.00114832
Q6UWM9	UGT2A3	0.0694337	1.67e-05
Q6UWP2	DHRS11	0.26421	1.09e-05
Q6UWY5	OLFML1	0.364605	0.000517177
Q6UX82	LYPD8	0.480488	0.000790218
Q6UXV4	APOOL	0.280582	3.55e-08
Q6UY14	ADAMTSL4	0.456292	0.000743606
Q6ZVM7	TOM1L2	0.485138	1.19e-05
Q7L099	RUFY3	0.205597	0.000294042
Q7L5Y1	ENOSF1	0.321767	0.00381893
Q7Z3B1	NEGR1	0.115996	2.55e-18
Q7Z4I7	LIMS2	0.150649	0.000508741
Q7Z6K5	ARPIN	0.46784	1.64e-07
Q7Z7A1	CNTRL	0.0506085	0.00393954
Q7Z7G0	ABI3BP	0.0607648	2.93e-14
Q86UX2	ITIH5	0.161758	8.02e-09
Q86VQ1	GLCCI1	0.16646	0.00228849
Q86WU2	LDHD	0.0721789	0.000232455
Q86YB7	ECHDC2	0.169825	0.000449452
Q86Z14	KLB	0.42032	4.69e-06
Q8IUH2	CREG2	0.320042	0.00141939
Q8IUZ5	PHYKPL	0.13165	0.00133777
Q8IVF2	AHNAK2	0.437605	0.00011722
Q8IVL0	NAV3	0.309962	3.09e-07
Q8IVN8	SBSPON	0.274821	0.00700689
Q8IYU8	MICU2	0.236071	0.00942954
Q8IZT6	ASPM	0.0500813	2.39e-05
Q8N126	CADM3	0.0214115	3.55e-10
Q8N3E9	PLCD3	0.311123	0.000513065
Q8N4C8	MINK1	0.479077	0.00405034
Q8N5X7	EIF4E3	0.235284	1.1e-13
Q8NEZ4	KMT2C	0.436777	0.0030234
Q8NF91	SYNE1	0.482414	0.00018713
Q8NFW1	COL22A1	0.241675	7.52e-06
Q8NHL6	LILRB1	0.334499	0.000228656
Q8TCZ2	CD99L2	0.199617	1.67e-25
Q8TDQ7	GNPDA2	0.193268	0.0019657
Q8TEA7	TBCK	0.20653	0.00624288
Q8WUY3	PRUNE2	0.173171	0.000847481
Q8WWM9	CYGB	0.458505	2.55e-05
Q8WXF7	ATL1	0.181598	3.73e-06
Q92484	SMPDL3A	0.0809351	2.48e-05
Q92545	TMEM131	0.325028	0.00339064
Q92629	SGCD	0.4399	1.71e-07
Q92777	SYN2	0.0693238	4.23e-09
Q93052	LPP	0.394532	0.000510485
Q93097	WNT2B	0.299854	0.00133757
Q969G5	CAVIN3	0.412797	2.83e-08
Q969Z3	MTARC2	0.323613	4.02e-05
Q96AC1	FERMT2	0.22313	0.00115224
Q96AM1	MRGPRF	0.0906852	2.76e-05
Q96CX6	LRRC58	0.131138	1.24e-06
Q96F85	CNRIP1	0.0561993	1.14e-12
Q96FJ2	DYNLL2	0.0470754	7.74e-05
Q96HN2	AHCYL2	0.173666	0.000756188
Q96I59	NARS2	0.316287	0.00447917
Q96IQ7	VSIG2	0.0644494	9.02e-06
Q96IX5	ATP5MK	0.445371	0.000150541
Q96LZ7	RMDN2	0.351499	0.00293889
Q96MM6	HSPA12B	0.447936	0.000639464
Q96P44	COL21A1	0.0621685	2.98e-05
Q96PE3	INPP4A	0.489564	0.00245897
Q96Q06	PLIN4	0.106181	5.7e-05
Q96RU3	FNBP1	0.354498	8.79e-09
Q99626	CDX2	0.398407	1.41e-05
Q99719	SEPTIN5	0.466854	0.00410577
Q99969	RARRES2	0.287377	3.73e-05
Q9BPW9	DHRS9	0.197333	0.000750245
Q9BQS8	FYCO1	0.453397	6.88e-05
Q9BR39	JPH2	0.123641	0.000730641
Q9BRF8	CPPED1	0.488691	3.33e-11
Q9BRQ3	NUDT22	0.495031	1.89e-05
Q9BVA1	TUBB2B	0.278794	1.23e-08
Q9BW30	TPPP3	0.337694	4.98e-06
Q9BWQ8	FAIM2	0.435578	4.46e-08
Q9BX66	SORBS1	0.233562	1.08e-08
Q9BXJ4	C1QTNF3	0.373888	1.46e-05
Q9BXW6	OSBPL1A	0.0995179	2.73e-06
Q9BZL4	PPP1R12C	0.396144	0.00445968
Q9BZQ8	NIBAN1	0.172932	1.44e-05
Q9BZZ2	SIGLEC1	0.267504	0.00219925
Q9C0D5	TANC1	0.296704	0.00043786
Q9H008	LHPP	0.318351	1.15e-10
Q9H098	FAM107B	0.250768	0.00279019
Q9H0W9	C11orf54	0.454463	0.000177952
Q9H159	CDH19	0.038675	2.41e-07
Q9H2D6	TRIOBP	0.487391	1.49e-06
Q9H2J7	SLC6A15	0.0909631	6.93e-06
Q9H329	EPB41L4B	0.296375	0.00637
Q9H4G4	GLIPR2	0.372429	2.26e-05
Q9H5Q4	TFB2M	0.211093	4.62e-06
Q9H8H3	METTL7A	0.257893	2.7e-05
Q9H9J4	USP42	0.352234	0.00193706
Q9HA65	TBC1D17	0.322763	6.11e-07
Q9HAV0	GNB4	0.304418	0.000741821
Q9HBL0	TNS1	0.419706	0.000383682
Q9HC77	CENPJ	0.0867072	5.2e-05
Q9HCB6	SPON1	0.399241	8.36e-10
Q9HCM4	EPB41L5	0.45068	1.86e-06
Q9HD67	MYO10	0.270113	0.0081127
Q9NR12	PDLIM7	0.404326	0.000226276
Q9NRY5	FAM114A2	0.322053	0.00182226
Q9NTW7	ZFP64	0.251329	7.4e-08
Q9NVD7	PARVA	0.365517	8.63e-07
Q9NVE7	PANK4	0.492378	1.17e-08
Q9NW08	POLR3B	0.0919489	1.63e-13
Q9NW15	ANO10	0.294153	0.00783857
Q9NWQ8	PAG1	0.172744	0.00119985
Q9NZ45	CISD1	0.471195	1.81e-07
Q9NZA1	CLIC5	0.268629	0.00430043
Q9NZD2	GLTP	0.0721701	1.72e-05
Q9NZN4	EHD2	0.223328	1.15e-06
Q9P0K1	ADAM22	0.390832	0.00906584
Q9P266	JCAD	0.222967	0.00870322
Q9UBY9	HSPB7	0.30233	0.000502783
Q9UDY4	DNAJB4	0.133452	0.000279897
Q9UHG2	PCSK1N	0.290062	2.19e-11
Q9UKA9	PTBP2	0.0989676	0.000121042
Q9UKE5	TNIK	0.343485	0.00194401
Q9UKG9	CROT	0.244522	0.00483927
Q9UKS6	PACSIN3	0.15953	0.00182109
Q9UMD9	COL17A1	0.185922	1.67e-06
Q9UMS6	SYNPO2	0.189121	1.85e-08
Q9Y250	LZTS1	0.147045	1.72e-05
Q9Y281	CFL2	0.102992	2.86e-09
Q9Y2B9	PKIG	0.156352	0.000301634
Q9Y2I1	NISCH	0.380516	4.36e-06
Q9Y2J2	EPB41L3	0.260622	1.73e-12
Q9Y2K3	MYH15	0.42385	0.00770158
Q9Y3E1	HDGFL3	0.288116	2.84e-10
Q9Y4J8	DTNA	0.107884	2.16e-06
Q9Y5Z7	HCFC2	0.0265911	9.9e-06
Q9Y6F6	IRAG1	0.424296	5.59e-07
Q9Y6Q2	STON1	0.156592	0.00417885
Q9Y6R1	SLC4A4	0.0909462	2.95e-05

## Sheet: E. Prot_up_IF_crcd_diann
E. Up-regulated proteins between disease group and normal group using IF.
prot	Gene	FC	pvalueAd
A0A075B6H9	IGLV4-69	7.5048	0.000241197
A0A0C4DH29	IGHV1-3	24.4249	3.44e-06
A0A1B0GTL2	C20orf204	4.30497	2.03e-07
A1L188	NDUFAF8	5.88248	0.00305849
A1X283	SH3PXD2B	5.61759	1.23e-07
A3KN83.2	SBNO1	4.9516	1.43e-08
A4D1E9	GTPBP10	8.37216	4.76e-09
A4FU69	EFCAB5	2.15856	4.83e-06
A6NC98	CCDC88B	6.80859	0.00444198
A6NDG6	PGP	2.57773	0.000704252
A6NDU8	RIMOC1	5.71676	0.000124113
A6NED2	RCCD1	3.17172	0.00279576
A6NIH7	UNC119B	7.6394	1.48e-12
A8MXV4	NUDT19	3.23222	0.000128052
C9JLW8	MCRIP1	2.08164	0.0041619
E9PRG8	C11orf98	2.84535	7.96e-06
L0R8F8	MIEF1	4.95031	1.17e-06
O00115.2	DNASE2	2.21077	8.04e-06
O00139.2	KIF2A	2.49871	0.000111921
O00148	DDX39A	2.98159	5.61e-07
O00154	ACOT7	2.70243	4.67e-05
O00154.5	ACOT7	2.14598	4.99e-08
O00165	HAX1	3.35328	1.68e-06
O00204.2	SULT2B1	33.4617	3.22e-18
O00244	ATOX1	2.65325	0.000902982
O00267	SUPT5H	2.11111	7.45e-05
O00268	TAF4	6.33989	0.00130131
O00291	HIP1	2.53324	0.000739964
O00292	LEFTY2	5.87694	0.00260933
O00299	CLIC1	2.04996	5.91e-07
O00338	SULT1C2	144.858	1.78e-16
O00411	POLRMT	3.1551	4.39e-06
O00422.2	SAP18	2.19355	5.19e-05
O00425	IGF2BP3	3.93882	0.00193791
O00443	PIK3C2A	3.1099	0.00202814
O00469.2	PLOD2	5.71343	8.96e-08
O00487	PSMD14	2.2804	0.000728249
O00515	LAD1	2.54671	2.52e-05
O00541	PES1	3.15736	2.01e-07
O00560.2	SDCBP	5.7183	0.00698068
O00566	MPHOSPH10	4.78611	4.52e-11
O00567	NOP56	2.57688	2.46e-08
O00584	RNASET2	2.10672	8.46e-05
O00625	PIR	2.43586	0.00985575
O00635	TRIM38	2.07904	0.00201447
O00712.5	NFIB	3.07778	0.00842159
O00762	UBE2C	5.04446	7.69e-09
O00767	SCD	5.721	9.25e-05
O14562	UBFD1	45.5453	2.57e-16
O14578.4	CIT	5.7892	3.6e-08
O14646.2	CHD1	4.40292	3.48e-06
O14647	CHD2	3.71793	0.000531611
O14656	TOR1A	2.40306	0.000106226
O14662	STX16	2.12656	0.000101492
O14686	KMT2D	2.19714	0.000269698
O14757.3	CHEK1	10.2573	1.29e-07
O14776.2	TCERG1	2.25906	4.49e-05
O14791.2	APOL1	36.1616	4.34e-07
O14802	POLR3A	3.89402	6.05e-06
O14828	SCAMP3	2.21255	5.91e-05
O14879	IFIT3	3.04283	9.91e-05
O14925	TIMM23	9.77312	3.59e-08
O14929	HAT1	2.23791	0.0032991
O14933	UBE2L6	4.11467	0.000300288
O14981	BTAF1	3.54049	2.32e-06
O15020	SPTBN2	42.4666	1.51e-19
O15027.5	SEC16A	2.20187	9.41e-06
O15042.2	U2SURP	2.36866	4.65e-06
O15067	PFAS	2.20875	0.000214727
O15120	AGPAT2	2.58948	0.000787734
O15121	DEGS1	6.67373	0.000150056
O15160	POLR1C	3.46086	1.33e-06
O15164	TRIM24	5.50089	1.18e-05
O15213	WDR46	7.0783	4.11e-15
O15226.2	NKRF	6.7673	7.9e-14
O15228	GNPAT	4.25367	0.00123783
O15231	ZNF185	4.69503	0.000637737
O15231.3	ZNF185	2.92066	0.000119398
O15294	OGT	2.28812	0.000119381
O15327	INPP4B	6.45811	0.00101987
O15347	HMGB3	2.16871	2.12e-05
O15355	PPM1G	2.79915	3.01e-06
O15357	INPPL1	2.48885	3.63e-06
O15379	HDAC3	11.1695	1.38e-08
O15381	NVL	4.58914	0.000152999
O15393.2	TMPRSS2	98.3926	6.16e-09
O15397	IPO8	2.6728	1.38e-06
O15446.2	POLR1G	13.8151	7.52e-11
O15460.2	P4HA2	7.89749	1.86e-10
O15523	DDX3Y	2.67607	0.00399022
O43143	DHX15	2.6596	1.03e-07
O43148.2	RNMT	2.44519	1.33e-05
O43156	TTI1	4.40773	1.03e-07
O43159	RRP8	6.12407	4.1e-11
O43169	CYB5B	2.20241	6.54e-06
O43172.2	PRPF4	2.54339	8.24e-06
O43251.6	RBFOX2	2.36626	0.00588593
O43290	SART1	2.62939	2.23e-06
O43291	SPINT2	2.23219	0.000442148
O43292	GPAA1	7.26289	5.56e-06
O43390	HNRNPR	2.21622	1.64e-08
O43395	PRPF3	2.87003	2.11e-06
O43399.6	TPD52L2	16.2549	7.41e-07
O43402	EMC8	3.96	0.000924371
O43427.2	FIBP	2.03295	0.00551356
O43490.2	PROM1	4.73799	0.0068424
O43524	FOXO3	3.24803	0.00306399
O43572	AKAP10	3.14445	0.00332533
O43583	DENR	2.12257	0.00175133
O43592	XPOT	4.59927	5.52e-06
O43660	PLRG1	2.14618	3.57e-05
O43670.2	ZNF207	2.17466	2.68e-05
O43684	BUB3	2.39179	7.52e-08
O43709	BUD23	5.04131	6.02e-06
O43719	HTATSF1	2.95741	1.25e-06
O43747	AP1G1	3.32854	0.00197519
O43752	STX6	2.62244	8.55e-06
O43818	RRP9	5.6713	7.11e-10
O43847.2	NRDC	2.07725	1.26e-05
O43913	ORC5	19.1867	7.48e-11
O43929	ORC4	4.80311	7.67e-08
O60220	TIMM8A	2.2653	9.63e-05
O60231	DHX16	2.72986	4.93e-06
O60232	ZNRD2	3.70359	2.85e-05
O60241.2	ADGRB2	6.46784	2.99e-06
O60244	MED14	2.2616	0.000803642
O60264	SMARCA5	2.15805	6.77e-05
O60287	URB1	5.37998	1.25e-05
O60306	AQR	2.57217	4.38e-06
O60318	MCM3AP	6.46719	2.86e-08
O60341	KDM1A	2.01027	4.16e-05
O60343.2	TBC1D4	2.9258	8.57e-05
O60443	GSDME	9.94792	9.66e-06
O60488.2	ACSL4	3.45572	3.58e-08
O60524.4	NEMF	2.79833	0.000139035
O60565	GREM1	9.7481	2.83e-05
O60568	PLOD3	3.24491	4.42e-06
O60610	DIAPH1	2.07838	8.13e-05
O60678	PRMT3	5.79786	1.13e-09
O60687	SRPX2	48.2765	8.87e-13
O60762	DPM1	2.06847	6.57e-05
O60828	PQBP1	5.37888	8.97e-08
O60830	TIMM17B	17.462	2.54e-09
O60832	DKC1	2.22783	2e-05
O60934	NBN	3.05132	2.67e-05
O60942	RNGTT	4.01239	0.00206442
O75127	PTCD1	11.5829	4.51e-11
O75150	RNF40	3.44586	1.21e-07
O75151	PHF2	11.2952	8.38e-16
O75152	ZC3H11A	3.27912	7.13e-07
O75153	CLUH	2.30251	0.00562068
O75179.2	ANKRD17	11.1411	6.56e-13
O75312	ZPR1	2.26182	6.63e-05
O75376	NCOR1	2.58565	0.00327496
O75394	MRPL33	2.1477	3.11e-05
O75400	PRPF40A	2.36621	1.67e-05
O75400.3	PRPF40A	4.77064	0.00140854
O75439	PMPCB	2.28758	1.13e-06
O75448.2	MED24	3.08412	6.18e-05
O75494.3	SRSF10	3.15578	8.33e-06
O75496	GMNN	5.58979	0.00025443
O75525	KHDRBS3	4.18383	0.000103506
O75530	EED	2.13443	0.00374294
O75533	SF3B1	2.01917	1.19e-07
O75563	SKAP2	12.5943	0.000315753
O75570	MTRF1	9.00678	0.00012512
O75586	MED6	11.2677	3.44e-17
O75592	MYCBP2	4.88008	3.34e-07
O75594	PGLYRP1	4.40698	1.35e-06
O75607	NPM3	7.8606	3.76e-08
O75610	LEFTY1	3.82185	0.000939205
O75616	ERAL1	5.16048	2.81e-06
O75631	UPK3A	2.7339	0.00994992
O75648	TRMU	8.86216	0.000234362
O75676	RPS6KA4	2.07117	0.00259837
O75683	SURF6	4.92755	1.1e-07
O75691	UTP20	6.13281	3.25e-11
O75694	NUP155	2.29371	0.00080765
O75717	WDHD1	4.35473	1.34e-05
O75718	CRTAP	2.21163	2.72e-07
O75787.2	ATP6AP2	4.09737	1.45e-06
O75792	RNASEH2A	6.90127	1.29e-10
O75794	CDC123	19.0036	1.56e-07
O75909	CCNK	3.53789	2.35e-05
O75911	DHRS3	9.93081	5.71e-06
O75934	BCAS2	2.74213	1.9e-06
O75940	SMNDC1	6.13717	4.16e-05
O75962	TRIO	2.04687	7.58e-05
O76003	GLRX3	2.01378	0.000134534
O76021	RSL1D1	3.43468	5.4e-07
O76031	CLPX	2.18066	5.87e-05
O76041.2	NEBL	7.96436	1.27e-11
O94763	URI1	47.7981	3.04e-14
O94804	STK10	2.19089	0.00309697
O94808	GFPT2	8.02705	7.45e-05
O94818	NOL4	3.70533	0.000657209
O94842.2	TOX4	3.48075	0.000368223
O94851.5	MICAL2	3.82443	9.07e-06
O94880	PHF14	4.28729	4.07e-09
O94886	TMEM63A	3.03552	5.7e-06
O94906	PRPF6	2.11595	2.18e-05
O94913	PCF11	4.37215	3.77e-07
O94923	GLCE	6.20935	0.00257311
O94925.3	GLS	4.79195	1.42e-07
O94966.6	USP19	3.5563	0.0018737
O94985.2	CLSTN1	28.4016	9.11e-08
O95071.2	UBR5	3.44048	3.78e-07
O95155.2	UBE4B	8.52225	3.25e-06
O95159	ZFPL1	4.7225	0.00746571
O95163	ELP1	2.82184	5.06e-05
O95232	LUC7L3	2.62396	8.02e-06
O95239	KIF4A	3.61838	8.73e-09
O95251	KAT7	2.05233	0.000509969
O95294.4	RASAL1	10.9099	3.3e-07
O95295	SNAPIN	2.05327	0.000889851
O95302	FKBP9	2.9675	6.07e-06
O95347	SMC2	4.54984	1.08e-09
O95361	TRIM16	13.3213	3.59e-12
O95365	ZBTB7A	10.2299	1.83e-07
O95376	ARIH2	11.3471	1.61e-07
O95394.4	PGM3	2.07386	9.42e-07
O95396	MOCS3	5.05186	3.44e-07
O95400	CD2BP2	2.8088	6.08e-07
O95407	TNFRSF6B	87.7829	4.89e-08
O95429.2	BAG4	3.01176	0.00249423
O95433	AHSA1	2.01927	0.00439503
O95453	PARN	2.27276	0.00114666
O95466.2	FMNL1	2.05447	0.00477274
O95478	NSA2	8.69958	2.42e-13
O95528	SLC2A10	3.88879	0.000965153
O95573	ACSL3	2.06648	0.000145332
O95602	POLR1A	5.15433	1.71e-08
O95619	YEATS4	38.3582	8.52e-11
O95644.4	NFATC1	3.66865	2.41e-05
O95685	PPP1R3D	48.097	2.23e-09
O95696	BRD1	3.39174	0.000149955
O95707	POP4	4.65184	7.01e-05
O95716	RAB3D	2.09895	0.0022174
O95749	GGPS1	14.8	4.83e-07
O95777	LSM8	2.1576	0.000208623
O95793.2	STAU1	2.89807	7.96e-06
O95801	TTC4	4.26746	0.000273459
O95848	NUDT14	5.22184	1.94e-05
O95881	TXNDC12	2.05517	0.000129255
O95900	TRUB2	6.0431	9.09e-06
O95967	EFEMP2	6.98	1.43e-05
O95983	MBD3	4.18242	1.13e-09
O95985	TOP3B	2.64157	0.00171006
O96019	ACTL6A	2.3378	3.25e-05
P00491	PNP	2.72463	7.19e-06
P00734	F2	2.58745	0.00290256
P00736	C1R	4.66564	2.54e-06
P00742	F10	10.7808	0.000852466
P01033	TIMP1	24.3904	4.26e-28
P01037	CST1	89.2181	1.22e-12
P01040	CSTA	3.08234	3.78e-06
P01137	TGFB1	23.1036	3.95e-14
P01344.3	IGF2	39.5957	8.66e-07
P01593	IGKV1D-33	9.55819	4.43e-05
P01704	IGLV2-14	10.9491	8.94e-07
P01743	IGHV1-46	5.53526	0.000351532
P01764	IGHV3-23	6.28428	0.00253088
P01772	IGHV3-33	3.27934	0.0091887
P01861	IGHG4	3.62489	0.000108592
P02538	KRT6A	3.18776	0.000249159
P02671	FGA	2.15137	0.00312372
P02679.2	FGG	3.04953	0.000115439
P02749	APOH	2.14311	0.000514729
P02751.1	FN1	3.53249	1.07e-06
P02786	TFRC	4.21452	3.39e-07
P02788	LTF	3.09659	0.000176333
P02792	FTL	3.39411	0.000255483
P03956	MMP1	38.45	8.77e-09
P04070.2	PROC	13.556	5.67e-09
P04080	CSTB	2.02283	9.45e-08
P04183	TK1	4.85969	3.77e-07
P04216	THY1	2.0192	0.00552867
P04259	KRT6B	4.41558	0.0048428
P05067	APP	5.37951	3.92e-09
P05067.11	APP	6.6645	8.59e-08
P05107	ITGB2	2.71788	0.000337167
P05109	S100A8	2.02751	2.13e-07
P05154	SERPINA5	10.251	8.85e-07
P05161	ISG15	4.30792	8.2e-07
P05164	MPO	4.42929	1.69e-08
P05198	EIF2S1	2.255	4.82e-08
P05362	ICAM1	2.34226	0.000348908
P05412	JUN	29.318	8.59e-08
P05783	KRT18	2.31224	2.77e-05
P06132	UROD	2.05492	0.00621694
P06400	RB1	6.7011	4.44e-09
P06454.2	PTMA	4.9718	2.43e-06
P06493	CDK1	5.76561	3.13e-13
P06702	S100A9	2.34016	5.04e-09
P06731.2	CEACAM5	16.6032	1.25e-07
P06746	POLB	22.7255	1.77e-08
P06748	NPM1	3.02233	5.81e-10
P07093	SERPINE2	23.5177	6.36e-15
P07199	CENPB	4.45574	6.47e-08
P07205	PGK2	3.59947	1.69e-07
P07437	TUBB	2.10228	2.33e-07
P07602	PSAP	2.08847	0.000123181
P07900.2	HSP90AA1	2.004	2.1e-06
P07910.2	HNRNPC	2.62791	3.46e-08
P07948	LYN	4.32177	0.00437813
P07992	ERCC1	8.14668	1.06e-11
P07996	THBS1	8.68235	2.19e-17
P08195.2	SLC3A2	3.75583	3.01e-06
P08238	HSP90AB1	2.16383	9.07e-07
P08240	SRPRA	2.37465	5.99e-06
P08243.2	ASNS	2.78649	2.2e-08
P08246	ELANE	6.31118	3.33e-09
P08253	MMP2	16.9731	2.63e-11
P08473	MME	136.534	4.13e-12
P08514	ITGA2B	10.7867	1.95e-05
P08579	SNRPB2	2.25339	3.57e-05
P08637	FCGR3A	4.99365	9.56e-11
P08729	KRT7	371.067	4.68e-09
P09012	SNRPA	2.03215	0.000168969
P09237	MMP7	117.785	3.6e-08
P09467	FBP1	2.25591	0.000270174
P09486	SPARC	6.77089	1.27e-11
P09488	GSTM1	3.99593	0.000892503
P09525	ANXA4	2.70309	4.21e-09
P09619	PDGFRB	3.32707	0.000154838
P09651	HNRNPA1	2.04081	2.43e-07
P09651.2	HNRNPA1	2.05382	3e-06
P09661	SNRPA1	2.15027	9.19e-05
P09668	CTSH	2.2024	0.000215183
P09758	TACSTD2	20.6613	2.21e-13
P09913	IFIT2	45.3916	6.64e-08
P09914	IFIT1	4.35432	5.88e-05
P0CG12	DERPC	2.91599	1.54e-05
P0DJI8	SAA1	5.48693	0.00963505
P0DN76		2.21483	4.74e-05
P0DPB6	POLR1D	6.52327	1.39e-05
P11142	HSPA8	2.09939	1.53e-07
P11166	SLC2A1	4.15941	7.22e-06
P11172	UMPS	2.3824	1.47e-06
P11215.2	ITGAM	2.7258	2.26e-05
P11279	LAMP1	2.71117	6.26e-08
P11387	TOP1	3.40285	5.51e-07
P11388.2	TOP2A	9.62161	6.1e-13
P11441	UBL4A	2.65639	4.35e-07
P11717	IGF2R	2.30604	5.3e-05
P11940	PABPC1	2.30267	3.93e-08
P12004	PCNA	2.29022	0.000253755
P12268	IMPDH2	2.21558	1.57e-08
P12429	ANXA3	3.33381	3.51e-10
P12814	ACTN1	3.6974	3.26e-05
P12955	PEPD	2.61258	1.39e-10
P13051	UNG	3.83922	3.15e-05
P13164	IFITM1	5.505	1.05e-07
P13498	CYBA	2.63547	8.19e-05
P13569.2	CFTR	5.51361	8.99e-08
P13646	KRT13	4.54977	8.78e-08
P13647	KRT5	2.56971	0.00484153
P13674	P4HA1	4.16903	2.2e-07
P13693	TPT1	2.07069	2.94e-07
P13797	PLS3	2.22799	2.26e-07
P13984	GTF2F2	2.13001	6.31e-05
P13995	MTHFD2	9.757	1.18e-09
P14174	MIF	2.13058	1.25e-09
P14324.2	FDPS	3.53042	2.14e-06
P14618	PKM	2.21494	1.22e-08
P14635	CCNB1	5.83243	1.32e-11
P14649	MYL6B	2.81002	5.06e-05
P14678.2	SNRPB	2.55879	1.98e-08
P14735	IDE	2.46874	7.43e-06
P14780	MMP9	3.07222	3.44e-09
P14859.2	POU2F1	4.6195	2.03e-06
P14868	DARS1	2.20992	3.55e-08
P15104	GLUL	2.42737	1.31e-05
P15151.2	PVR	3.33522	0.00370271
P15291	B4GALT1	2.1833	2.72e-05
P15336.5	ATF2	3.63937	0.00308477
P15374	UCHL3	2.44971	2.5e-09
P15408	FOSL2	37.5057	2.3e-15
P15531.2	NME1	3.70601	4.17e-07
P15586	GNS	2.06476	3.95e-05
P15907	ST6GAL1	3.96976	7.73e-05
P16035	TIMP2	2.86694	0.00801831
P16401	H1-5	2.10061	9.98e-05
P16444	DPEP1	28.4571	1.75e-25
P16591	FER	2.93127	9.56e-07
P16989	YBX3	2.19628	1.63e-05
P17096	HMGA1	2.3437	2.3e-05
P17213	BPI	2.01623	5.86e-06
P17275	JUNB	52.02	5.37e-18
P17301	ITGA2	2.0802	0.000153317
P17540	CKMT2	62.9412	1.92e-15
P17844	DDX5	2.82981	4.63e-09
P17936	IGFBP3	33.8138	1.72e-08
P18031	PTPN1	2.23065	3.87e-05
P18074	ERCC2	10.7254	3.9e-06
P18077	RPL35A	2.15343	2.71e-06
P18084	ITGB5	2.97826	1.51e-06
P18283	GPX2	2.16826	9.96e-05
P18583.5	SON	2.7408	1.56e-05
P18615	NELFE	2.26471	3.53e-05
P18754.2	RCC1	2.12848	1.3e-05
P18858	LIG1	8.14469	1.28e-09
P18887	XRCC1	3.14208	1.43e-06
P19174.2	PLCG1	17.9504	2.07e-09
P19338	NCL	2.55096	1.22e-07
P19387	POLR2C	2.68866	1.7e-06
P19388	POLR2E	2.36207	3.57e-05
P19440	GGT1	178.043	9.14e-12
P19447	ERCC3	8.79594	2.09e-12
P19623	SRM	2.12599	1.78e-09
P19835	CEL	61.6068	9.19e-10
P19957	PI3	96.1666	6.3e-11
P19971	TYMP	3.16102	4.16e-05
P20160	AZU1	5.25061	2.23e-07
P20340	RAB6A	2.14832	0.000167586
P20585	MSH3	2.07078	0.000501833
P20591	MX1	5.15614	9.48e-05
P20592	MX2	4.51111	2.33e-06
P20702	ITGAX	7.52708	2.4e-07
P20742	PZP	2.188	0.000261198
P20815	CYP3A5	16.646	1.25e-06
P20839.3	IMPDH1	8.53978	1.47e-13
P21359.2	NF1	16.8599	5.51e-08
P21860.4	ERBB3	46.84	3.04e-07
P22090	RPS4Y1	3.77789	6.67e-05
P22102	GART	2.55511	6.49e-07
P22223	CDH3	12.784	2.1e-07
P22392.2	NME2	2.0298	7.78e-07
P22626	HNRNPA2B1	2.15494	5.09e-07
P22894	MMP8	4.66214	8.45e-06
P23083	IGHV1-2	70.7796	3.55e-08
P23246	SFPQ	2.17671	1.67e-07
P23434	GCSH	5.96961	3.37e-09
P23469	PTPRE	2.80261	0.00497591
P23497.4	SP100	2.56538	5.8e-05
P23526	AHCY	2.00093	2.35e-07
P23588	EIF4B	2.19244	0.000135224
P23919	DTYMK	2.29372	7.12e-05
P23921	RRM1	5.37859	6.7e-12
P24158	PRTN3	5.26923	9.69e-12
P24347	MMP11	28.7371	1.28e-08
P24468	NR2F2	2.98602	0.0038296
P24557.3	TBXAS1	2.11832	0.00028377
P24821	TNC	10.3751	0.00224297
P24928	POLR2A	2.1633	1.08e-05
P24941	CDK2	6.81796	1.23e-09
P25205.2	MCM3	2.70835	1.72e-06
P25440	BRD2	30.4579	2.12e-09
P25490	YY1	2.52704	2.68e-06
P25685	DNAJB1	2.28714	9.97e-05
P25815	S100P	2.6721	5.57e-06
P26358	DNMT1	2.69748	2.99e-05
P26368.2	U2AF2	2.37769	4.81e-08
P26373	RPL13	2.07093	2.16e-06
P26599.2	PTBP1	2.07565	7.16e-07
P27448.4	MARK3	4.88108	5.98e-06
P27708	CAD	3.35798	7.21e-07
P28290	ITPRID2	2.23393	0.00186635
P28300	LOX	18.0537	5.3e-05
P28340	POLD1	3.78578	2e-05
P28676	GCA	2.47945	6.01e-05
P28702.3	RXRB	2.56005	1.25e-06
P29083	GTF2E1	3.81645	0.000122563
P29084	GTF2E2	3.78439	0.00576386
P29144	TPP2	2.02118	6.46e-05
P29317	EPHA2	18.9502	5.63e-08
P29372	MPG	3.38001	5.18e-07
P29508	SERPINB3	47.3789	0.0039875
P29558.2	RBMS1	2.87594	0.000269312
P29692.3	EEF1D	2.56417	3.31e-05
P29728.2	OAS2	2.81793	0.000105956
P30038	ALDH4A1	2.32107	0.00748144
P30154	PPP2R1B	3.2429	0.00756987
P30260.2	CDC27	5.79877	0.000160295
P30273	FCER1G	4.72175	0.000714503
P30520	ADSS2	2.15733	1.33e-08
P30533	LRPAP1	2.00252	8.23e-05
P30613	PKLR	5.84378	0.000152238
P30825	SLC7A1	3.83094	0.00128257
P31153	MAT2A	2.21851	1.06e-07
P31321	PRKAR1B	6.03156	0.00024918
P31350.2	RRM2	3.57649	1.29e-10
P31483	TIA1	2.93863	5.27e-06
P31689	DNAJA1	2.08086	3.31e-05
P31942	HNRNPH3	2.34227	2.23e-07
P31943	HNRNPH1	2.32881	2.03e-08
P31949	S100A11	2.97191	4.4e-06
P31997	CEACAM8	4.34683	7.96e-07
P32189.1	GK	3.26471	0.000123061
P32320	CDA	6.91174	0.000955244
P32321.2	DCTD	2.5678	1.53e-05
P32322.3	PYCR1	4.31324	3.61e-07
P32519.2	ELF1	2.65639	2.22e-06
P32926	DSG3	10.8298	8.86e-09
P33121	ACSL1	2.15088	0.000230146
P33240.2	CSTF2	3.39361	4.98e-07
P33552	CKS2	8.06444	7.26e-10
P33897	ABCD1	2.64427	0.00409609
P33991	MCM4	2.33687	2.92e-06
P33992	MCM5	3.1271	2.31e-06
P33993	MCM7	3.33492	6.28e-07
P34897.3	SHMT2	3.96997	2.03e-06
P35249	RFC4	2.94058	2.23e-06
P35250	RFC2	2.79004	1.95e-05
P35269	GTF2F1	2.65926	1.08e-06
P35442	THBS2	47.2775	2.48e-24
P35579.2	MYH9	87.3364	3.66e-09
P35609	ACTN2	9.50616	9.1e-05
P35637.2	FUS	2.38451	1.22e-07
P35858	IGFALS	5.94071	1.01e-06
P35869	AHR	4.0138	0.0050722
P36222	CHI3L1	3.7058	6.19e-05
P36404	ARL2	2.15366	0.000958019
P36551	CPOX	2.38478	4.55e-05
P36578	RPL4	2.2162	1.47e-07
P36915	GNL1	2.03262	2.68e-05
P36952	SERPINB5	7.22257	6.56e-13
P37268	FDFT1	3.27992	0.00211425
P37802	TAGLN2	2.2552	3.65e-07
P38159	RBMX	2.43053	1.8e-08
P38432	COIL	3.16034	0.00106384
P38919	EIF4A3	2.19036	9.05e-08
P39748	FEN1	2.33792	9.36e-06
P40121	CAPG	3.05409	4.38e-10
P40199	CEACAM6	14.8634	1.98e-12
P40222	TXLNA	3.27677	4.39e-06
P40261	NNMT	5.3893	7.81e-09
P40818	USP8	2.14584	0.00041577
P40937	RFC5	2.61441	4.97e-06
P40938	RFC3	3.24473	0.000235937
P41134.2	ID1	7.42932	4.82e-08
P41212	ETV6	9.71021	1.76e-10
P41218	MNDA	2.84116	1.33e-05
P41221.2	WNT5A	44.9179	2.52e-09
P41229.2	KDM5C	9.92565	2.94e-07
P41235.2	HNF4A	4.21048	0.000137375
P41250	GARS1	2.46743	4.15e-10
P41252	IARS1	2.05146	1.43e-06
P41743	PRKCI	2.99363	1.22e-05
P42224	STAT1	2.17401	2.76e-06
P42285	MTREX	2.42872	3.57e-05
P42685	FRK	7.67166	0.00027477
P42696	RBM34	4.40856	1.4e-10
P42766	RPL35	2.50549	0.000154411
P42771	CDKN2A	12.2888	1.06e-11
P43243	MATR3	2.29803	1.9e-08
P43246	MSH2	3.08374	1.74e-06
P43308	SSR2	4.98378	0.00178757
P43353	ALDH3B1	10.6128	4.23e-06
P43487	RANBP1	2.09072	5.63e-08
P43490	NAMPT	2.15511	5.48e-05
P43897.2	TSFM	2.08471	0.0001887
P46013	MKI67	4.14173	2.18e-12
P46060	RANGAP1	2.13698	2.66e-05
P46087.4	NOP2	3.98177	1.26e-07
P46100	ATRX	2.71187	3.67e-05
P46199	MTIF2	2.77719	1.62e-05
P46379.2	BAG6	2.27084	0.00596141
P46778	RPL21	2.2132	9.78e-07
P46779	RPL28	4.22436	3.67e-05
P47224	RABIF	4.51246	2.69e-07
P47895	ALDH1A3	21.4585	8.81e-17
P48382	RFX5	4.37509	0.00277148
P48436	SOX9	9.88921	8.04e-14
P48449	LSS	3.38797	2.91e-06
P48507	GCLM	2.37096	2.39e-05
P48595	SERPINB10	3.67149	0.00400247
P48634	PRRC2A	4.75893	1.05e-08
P48668	KRT6C	2.60739	0.0030714
P49005	POLD2	3.27007	2.28e-07
P49137	MAPKAPK2	2.48724	0.00163831
P49207	RPL34	2.46864	0.000121719
P49247	RPIA	2.60846	4.76e-06
P49327	FASN	4.19449	1.37e-06
P49356	FNTB	3.98804	0.00599529
P49366	DHPS	23.3623	8.05e-12
P49448	GLUD2	6.74784	0.0004238
P49590	HARS2	2.142	7.73e-05
P49643	PRIM2	2.295	0.000534071
P49662	CASP4	2.91375	0.00273954
P49674	CSNK1E	3.24847	0.0023983
P49736	MCM2	2.94766	5.31e-06
P49750	YLPM1	3.79042	1.68e-06
P49756	RBM25	2.15502	3.37e-05
P49790	NUP153	2.41339	3.61e-06
P49792	RANBP2	2.35788	7.61e-05
P49815.4	TSC2	2.15476	0.00775731
P49913	CAMP	2.95534	3.84e-08
P49915	GMPS	3.5022	2.27e-07
P49916.3	LIG3	2.46782	2.57e-05
P49959.3	MRE11	2.98167	6.09e-06
P50053	KHK	3.853	0.00905931
P50053.2	KHK	46.2401	8.18e-12
P50120	RBP2	193.735	2.5e-12
P50281	MMP14	6.68933	1.35e-10
P50336	PPOX	3.11288	0.000731805
P50452	SERPINB8	2.2834	0.00063218
P50454	SERPINH1	4.17775	5.39e-18
P50542.3	PEX5	5.50677	5.82e-06
P50542.4	PEX5	14.2332	4.63e-13
P50583	NUDT2	3.165	0.000276459
P50613	CDK7	3.79294	2.02e-07
P50750.2	CDK9	3.63546	1.8e-06
P51003	PAPOLA	2.08304	0.000116016
P51114	FXR1	2.6519	7.91e-05
P51116	FXR2	10.7724	1.84e-12
P51161.2	FABP6	15.3016	6.24e-20
P51570.2	GALK1	2.33057	0.0013842
P51571	SSR4	2.11277	7.58e-05
P51589	CYP2J2	4.57211	0.00119998
P51617	IRAK1	4.38062	1.58e-09
P51688	SGSH	2.00954	0.000507266
P51784	USP11	3.03615	0.000371832
P51809	VAMP7	3.021	0.000111345
P51957	NEK4	2.58281	0.00761469
P52209.2	PGD	2.00192	1.98e-06
P52272	HNRNPM	2.06907	1.89e-07
P52292	KPNA2	7.81185	3.27e-18
P52298	NCBP2	2.16156	0.000218763
P52434	POLR2H	2.43736	1.21e-05
P52597	HNRNPF	2.25572	1.34e-07
P52630.4	STAT2	3.45287	0.000209831
P52655	GTF2A1	34.2403	2.61e-10
P52701	MSH6	4.28565	2.63e-08
P52732	KIF11	6.1745	1.91e-06
P52756	RBM5	6.13751	0.000582925
P52790	HK3	3.93923	2.22e-05
P52888	THOP1	2.72309	7.37e-06
P52948.5	NUP98	2.09081	2.22e-05
P53367.2	ARFIP1	5.0722	8.41e-06
P53396	ACLY	2.31365	1.2e-08
P53602	MVD	3.32565	1.12e-06
P54105	CLNS1A	2.61407	1.26e-05
P54687.5	BCAT1	51.7174	1.3e-09
P54753	EPHB3	6.77273	7.43e-05
P54760	EPHB4	2.39823	0.00846555
P54802	NAGLU	2.15186	7.1e-05
P54886	ALDH18A1	2.55941	2.26e-05
P55001.2	MFAP2	16.8175	4.07e-09
P55011	SLC12A2	2.72684	0.000123817
P55058	PLTP	18.1492	7.89e-06
P55060	CSE1L	2.02287	8.7e-07
P55265.4	ADAR	2.45753	2.71e-05
P55795	HNRNPH2	2.02742	3.03e-08
P55957.2	BID	2.64521	7.08e-06
P56182	RRP1	3.65447	3.56e-07
P56537	EIF6	2.74477	0.000179803
P56545.2	CTBP2	2.44898	0.000110268
P56937.3	HSD17B7	7.32002	8.2e-07
P57076	CFAP298	6.82529	3.34e-05
P57081.2	WDR4	7.66436	1.34e-11
P57678	GEMIN4	24.4754	1.13e-15
P57737.3	CORO7	2.07921	9.43e-06
P57740	NUP107	2.78137	3.75e-05
P59666	DEFA3	6.21004	4.65e-12
P60510	PPP4C	2.36827	3e-06
P61024	CKS1B	24.4644	6.4e-13
P61254	RPL26	2.22322	9.17e-07
P61289.2	PSME3	2.32338	2.76e-05
P61313	RPL15	2.21538	8.3e-08
P61353	RPL27	2.35021	1.57e-07
P61457	PCBD1	2.04605	2.34e-05
P61599	NAA20	2.13226	0.00165336
P61604	HSPE1	2.02006	1.58e-05
P61626	LYZ	4.20861	1.81e-05
P61916	NPC2	2.03369	0.000165681
P61962	DCAF7	2.4176	2.98e-06
P61964	WDR5	2.1	5.46e-05
P62244	RPS15A	2.01121	5.36e-07
P62263	RPS14	2.01329	1.51e-06
P62277	RPS13	2.01168	7.64e-07
P62280	RPS11	2.25958	1.7e-07
P62306	SNRPF	3.7857	7.01e-06
P62308	SNRPG	2.1322	1.53e-07
P62310	LSM3	3.74136	6.18e-06
P62312	LSM6	2.16257	3.84e-05
P62316	SNRPD2	2.03177	4.96e-05
P62318.2	SNRPD3	2.49868	5.53e-09
P62495	ETF1	2.14976	7.76e-09
P62633.3	CNBP	2.84552	0.00480598
P62633.8	CNBP	3.4977	0.000214137
P62701	RPS4X	2.27808	7.67e-08
P62760	VSNL1	5.07408	1.58e-09
P62807	H2BC4	2.64047	5.57e-09
P62857	RPS28	2.29492	7.32e-08
P62861	FAU	2.08997	1.92e-07
P62875	POLR2L	2.11727	0.000755235
P62888	RPL30	2.23487	1.56e-05
P62995.3	TRA2B	2.60539	1.56e-05
P63165	SUMO1	3.46006	7.78e-08
P63272	SUPT4H1	3.74497	1.89e-05
P67809	YBX1	2.17226	3.74e-05
P78316	NOP14	3.60006	1.36e-07
P78324	SIRPA	7.70324	0.00866909
P78330	PSPH	7.07225	2.04e-12
P78345	RPP38	7.89421	0.000141483
P78346.2	RPP30	3.4023	4.76e-06
P78347.2	GTF2I	2.27479	0.000128617
P78362.2	SRPK2	5.48824	2.56e-09
P78406	RAE1	2.29292	0.000120761
P78524	DENND2B	2.48306	0.000828942
P78527	PRKDC	2.17682	1.01e-06
P80188	LCN2	5.0338	1.55e-12
P80511	S100A12	2.55851	4.21e-09
P81877.4	SSBP2	7.82995	0.00102538
P82663	MRPS25	2.17535	3.95e-05
P82933	MRPS9	2.09008	1.85e-05
P82979	SARNP	2.14615	0.000120011
P83110	HTRA3	10.2692	1.08e-10
P83731	RPL24	2.18149	1.77e-07
P84090	ERH	3.98836	3.64e-09
P84098	RPL19	2.31621	7.52e-07
P84103.2	SRSF3	2.95075	3.9e-09
P85037	FOXK1	2.59827	1.82e-05
P98170	XIAP	3.48202	1.29e-05
P98171.2	ARHGAP4	2.37078	0.000274387
P98175.5	RBM10	2.5137	9.87e-06
P98179	RBM3	2.57664	1.92e-05
P98194.5	ATP2C1	3.41832	0.000986017
P98196	ATP11A	7.86091	1.89e-05
Q00534	CDK6	2.96637	1.42e-05
Q00535	CDK5	4.90271	8.87e-09
Q00587.2	CDC42EP1	3.57247	6.06e-08
Q00613.2	HSF1	5.00694	0.00127439
Q00796	SORD	2.32072	0.000495111
Q00839	HNRNPU	2.25482	1.32e-07
Q01082.3	SPTBN1	18.7857	8.52e-20
Q01085	TIAL1	2.15417	3.1e-08
Q01196.8	RUNX1	72.9233	1.58e-16
Q01415	GALK2	2.5575	3.39e-05
Q01581	HMGCS1	2.80236	8.24e-06
Q01628	IFITM3	4.8266	0.00488861
Q01650	SLC7A5	3.69031	0.000586164
Q01658	DR1	2.28172	0.00236971
Q01780	EXOSC10	2.49289	6.43e-05
Q01804	OTUD4	3.02984	1.3e-05
Q01831	XPC	10.742	3e-08
Q02040	AKAP17A	4.75251	0.00365658
Q02241	KIF23	11.1829	2.69e-10
Q02809.2	PLOD1	4.62645	1.38e-07
Q03154	ACY1	2.42541	1.52e-05
Q03426	MVK	27.5693	4.54e-16
Q03518	TAP1	2.35904	4.99e-05
Q03701	CEBPZ	3.71022	1.29e-07
Q04206.2	RELA	2.10517	0.0013364
Q04695	KRT17	2.80125	0.000714085
Q04726.5	TLE3	2.38932	1.39e-05
Q04727.4	TLE4	8.38872	9.61e-07
Q04837	SSBP1	2.1549	8.99e-07
Q04864.2	REL	2.24465	0.0047497
Q05048	CSTF1	3.32649	4.56e-06
Q05209	PTPN12	9.29126	7.65e-09
Q05519	SRSF11	2.13873	0.000163668
Q06203	PPAT	2.56526	0.000318551
Q06265.2	EXOSC9	2.14047	8.99e-05
Q06330.4	RBPJ	3.44631	0.00017049
Q06546	GABPA	2.22897	4.41e-05
Q06587	RING1	2.33859	2.47e-05
Q06787.6	FMR1	2.59706	3e-06
Q07020	RPL18	2.05458	2.46e-07
Q07075	ENPEP	27.3038	1.79e-12
Q07617	SPAG1	4.19648	0.000415039
Q07817.3	BCL2L1	5.94095	4.01e-10
Q07820	MCL1	87.7203	1.03e-07
Q07955	SRSF1	2.51904	6.95e-08
Q08211	DHX9	2.20574	6.28e-07
Q08380	LGALS3BP	3.15528	1.61e-07
Q08397	LOXL1	10.8686	4.16e-05
Q08722	CD47	4.39519	1.86e-08
Q08752	PPID	2.14043	0.000613244
Q08945	SSRP1	2.63026	4.51e-06
Q08AD1.2	CAMSAP2	6.52931	0.000566324
Q08AF3	SLFN5	3.24806	0.000710298
Q08J23	NSUN2	2.50185	9.48e-06
Q09028.3	RBBP4	2.16061	1.73e-08
Q09161	NCBP1	2.20532	6.01e-06
Q09328	MGAT5	23.8362	3.06e-17
Q0VDF9	HSPA14	8.25494	9.74e-11
Q10570	CPSF1	2.67132	7.24e-06
Q10713	PMPCA	2.23193	0.000114783
Q12769	NUP160	3.34774	2.52e-05
Q12788	TBL3	3.21241	1.26e-07
Q12789	GTF3C1	2.6657	0.000149398
Q12800	TFCP2	2.28842	8.14e-05
Q12824.2	SMARCB1	3.52714	1.64e-05
Q12830	BPTF	27.6048	5.97e-09
Q12884	FAP	18.4058	4.39e-18
Q12888.2	TP53BP1	2.71576	0.000137815
Q12894.2	IFRD2	3.31139	5.09e-07
Q12899	TRIM26	4.33782	4.8e-05
Q12913	PTPRJ	10.7906	1.74e-11
Q12931	TRAP1	2.64421	3.21e-06
Q12996	CSTF3	3.70811	7.44e-08
Q13002.2	GRIK2	4.04756	6.1e-07
Q13042	CDC16	2.45226	0.00120378
Q13085.4	ACACA	3.42672	5.3e-05
Q13112	CHAF1B	9.41514	2.58e-14
Q13136	PPFIA1	2.74792	1.34e-05
Q13144	EIF2B5	2.27715	4.54e-05
Q13188.2	STK3	12.2095	1.8e-14
Q13206	DDX10	5.77125	2.75e-10
Q13217	DNAJC3	2.96338	1.04e-06
Q13242	SRSF9	2.52315	1.25e-05
Q13257	MAD2L1	3.78955	1.84e-09
Q13263	TRIM28	2.49583	3.32e-08
Q13277.2	STX3	4.18547	0.00312338
Q13283	G3BP1	2.88342	1.02e-08
Q13308.6	PTK7	4.93302	1.36e-05
Q13310.3	PABPC4	2.35689	7.03e-05
Q13330.3	MTA1	3.71936	2.06e-05
Q13371	PDCL	6.00656	0.000261198
Q13395	TARBP1	5.25024	7.55e-08
Q13421.2	MSLN	50.8799	9.89e-09
Q13426	XRCC4	2.96322	3.16e-06
Q13427	PPIG	2.16997	7.6e-05
Q13428.3	TCOF1	2.69758	7.85e-06
Q13445	TMED1	2.44268	0.000286363
Q13488	TCIRG1	2.57771	7.78e-05
Q13501	SQSTM1	4.06189	8.7e-07
Q13523	PRPF4B	2.22281	1.62e-05
Q13595	TRA2A	2.48494	0.000100014
Q13601	KRR1	4.26424	1.26e-08
Q13608	PEX6	7.07302	1.65e-07
Q13610	PWP1	2.9422	1.37e-06
Q13619	CUL4A	2.01564	0.00168198
Q13625.3	TP53BP2	46.1396	1.53e-08
Q13630	GFUS	2.54217	2.85e-05
Q13671	RIN1	14.0238	7.99e-11
Q13751	LAMB3	4.22756	6.23e-06
Q13753	LAMC2	3.47136	1.04e-05
Q13823	GNL2	4.3723	2.52e-07
Q13835	PKP1	134.594	1.29e-09
Q13838.2	DDX39B	2.23416	6.15e-08
Q13868	EXOSC2	2.09333	8.9e-05
Q13888	GTF2H2	36.5342	4.78e-15
Q13889.2	GTF2H3	12.1789	3.63e-08
Q13895	BYSL	3.73625	2.34e-07
Q13907.2	IDI1	2.67084	7.65e-06
Q13948.2	CUX1	4.22179	0.000790845
Q13951	CBFB	15.0749	3.06e-07
Q13951.2	CBFB	2.45255	3.49e-06
Q13952	NFYC	2.66862	1.77e-05
Q14117	DPYS	15.0695	0.0075919
Q14134	TRIM29	9.50628	2.42e-10
Q14137	BOP1	5.32067	1.29e-10
Q14145	KEAP1	3.8204	0.000244404
Q14146	URB2	10.1322	7.79e-09
Q14149	MORC3	4.63741	5.67e-06
Q14151	SAFB2	2.70264	3.01e-05
Q14157.5	UBAP2L	2.33288	4.5e-10
Q14186	TFDP1	2.68162	0.000134534
Q14192	FHL2	4.75357	9.21e-08
Q14202.2	ZMYM3	3.54667	0.0060665
Q14257.2	RCN2	2.12244	0.000158067
Q14320	FAM50A	6.64	2.76e-11
Q14392	LRRC32	17.6882	2.45e-10
Q14444	CAPRIN1	2.49757	3.31e-05
Q14451.3	GRB7	18.1717	4.81e-11
Q14498.2	RBM39	2.70133	2.43e-05
Q14517	FAT1	60.5702	2.63e-29
Q14527	HLTF	2.24362	0.000605751
Q14534	SQLE	8.07551	1.1e-14
Q14562	DHX8	2.56504	2.09e-05
Q14566	MCM6	2.7347	5.7e-06
Q14571	ITPR2	3.10611	8.13e-05
Q14587	ZNF268	4.97195	1.64e-06
Q14669.2	TRIP12	2.97973	3.27e-06
Q14671	PUM1	3.13353	6.93e-05
Q14676	MDC1	9.79016	2.97e-09
Q14683	SMC1A	2.47436	3.58e-05
Q14684	RRP1B	6.60721	8.29e-12
Q14690	PDCD11	2.8749	4.95e-07
Q14692	BMS1	3.24991	6.97e-08
Q14694.2	USP10	2.10202	3.07e-05
Q14766	LTBP1	14.4926	3.59e-14
Q14767	LTBP2	9.41959	1.21e-09
Q14790.9	CASP8	2.13856	0.000204533
Q147X3	NAA30	4.88995	0.000477958
Q14807	KIF22	7.18097	2.41e-12
Q14839.2	CHD4	2.45969	1.93e-05
Q14978.2	NOLC1	3.25887	1.12e-07
Q14997	PSME4	4.1777	3.92e-08
Q14999	CUL7	3.64428	0.00478928
Q14C86.2	GAPVD1	2.46993	5.04e-06
Q14CX7	NAA25	3.16786	3.85e-06
Q15003	NCAPH	3.92063	1.63e-14
Q15007	WTAP	2.04747	1.02e-05
Q15014	MORF4L2	4.87034	8.3e-08
Q15021	NCAPD2	5.00437	3.16e-10
Q15024	EXOSC7	4.7553	0.00184269
Q15029	EFTUD2	2.30395	5.78e-05
Q15031	LARS2	2.27583	7.89e-05
Q15050	RRS1	4.59331	1.07e-08
Q15054	POLD3	4.47549	0.000257074
Q15061	WDR43	9.12325	8.56e-17
Q15080	NCF4	3.98949	0.000493993
Q15084.2	PDIA6	2.15332	1.2e-06
Q15102	PAFAH1B3	2.33741	5.83e-05
Q15120.2	PDK3	2.00423	0.00349039
Q15149	PLEC	4.42322	3.16e-06
Q15181	PPA1	3.23635	1.14e-09
Q15233	NONO	2.44186	1.3e-08
Q15269	PWP2	3.8978	1.43e-06
Q15274	QPRT	6.76735	2.23e-07
Q15287	RNPS1	2.55418	1.91e-05
Q15293	RCN1	2.07378	2.68e-06
Q15365	PCBP1	2.01989	3.09e-08
Q15366.3	PCBP2	2.18203	1e-07
Q15366.6	PCBP2	3.74347	0.000103506
Q15382	RHEB	2.51766	4.89e-05
Q15388	TOMM20	2.27424	0.00217791
Q15390	MTFR1	15.4273	3.11e-09
Q15393	SF3B3	2.53062	7.51e-06
Q15397	PUM3	7.20574	1.67e-12
Q15427	SF3B4	2.07093	0.000120453
Q15434	RBMS2	9.67929	5.47e-12
Q15545	TAF7	6.68303	0.0030761
Q15629.2	TRAM1	2.06211	0.00395852
Q15637.5	SF1	2.22516	9.45e-05
Q15645	TRIP13	8.0588	1.6e-12
Q15648	MED1	2.14261	0.000600914
Q15653	NFKBIB	3.17127	0.00131183
Q15717.2	ELAVL1	2.42977	3.18e-09
Q15738	NSDHL	3.00168	2.72e-06
Q15758	SLC1A5	2.77006	2.08e-05
Q15785	TOMM34	4.15471	3.32e-08
Q15853.2	USF2	2.71891	0.00437712
Q15904	ATP6AP1	4.07524	5.2e-08
Q16270	IGFBP7	2.55563	2.75e-05
Q16512.2	PKN1	2.38104	0.00968349
Q16540	MRPL23	2.06238	0.000143328
Q16629.4	SRSF7	2.72954	1.79e-08
Q16630.2	CPSF6	2.02057	3.53e-05
Q16637.3	SMN1	107.453	8.14e-15
Q16650	TBR1	3.95527	4.83e-07
Q16651	PRSS8	4.95633	0.00119211
Q16658	FSCN1	3.08197	6.46e-09
Q16763	UBE2S	8.54634	5.37e-15
Q16790	CA9	15.0453	4.56e-06
Q16850	CYP51A1	2.1546	0.000116539
Q2M3G4	SHROOM1	30.1794	1.7e-10
Q2NL82	TSR1	3.32554	4.98e-07
Q2PPJ7	RALGAPA2	3.75107	0.00129791
Q2TAY7	SMU1	2.06928	1.01e-05
Q2TB90	HKDC1	82.7041	5.5e-26
Q2VPK5	CTU2	15.561	5.1e-11
Q32P28	P3H1	7.66049	1.88e-10
Q32P41	TRMT5	8.20918	5.32e-13
Q32P44	EML3	2.50581	4.34e-06
Q38SD2	LRRK1	2.14463	0.00290828
Q3B726	POLR1F	8.38973	3.87e-05
Q3KQV9	UAP1L1	2.90654	1.37e-06
Q3MHD2	LSM12	2.66988	4.16e-06
Q3SYG4.4	BBS9	3.79903	4.89e-09
Q3ZCM7	TUBB8	2.41214	0.00224104
Q460N5	PARP14	3.07384	6.02e-07
Q495W5	FUT11	5.18529	0.003375
Q4G0J3.3	LARP7	2.99491	4.09e-06
Q4G148.2	GXYLT1	3.16733	8.85e-07
Q4KMP7	TBC1D10B	4.60734	3.09e-09
Q4U2R6	MRPL51	2.27199	1.5e-05
Q4V328	GRIPAP1	2.12681	6.88e-05
Q4VC05	BCL7A	3.23155	0.00209336
Q53EP0	FNDC3B	2.90816	0.00148349
Q53F19	NCBP3	2.63212	0.0003144
Q53G44	IFI44L	39.9883	7.4e-10
Q53GL7	PARP10	2.04521	0.00033447
Q53GS7	GLE1	57.9069	3.17e-16
Q53GS9	USP39	2.36742	1.47e-05
Q53H96	PYCR3	2.53743	3.36e-05
Q53HC9	EIPR1	2.28675	0.0014717
Q56A73	SPIN4	6.0679	9.92e-13
Q58A45	PAN3	36.2893	4.67e-16
Q58FF6	HSP90AB4P	4.7357	4.59e-12
Q5BKZ1	ZNF326	2.24951	0.000210898
Q5C9Z4	NOM1	3.30016	0.00400247
Q5EB52.2	MEST	4.48511	0.00250404
Q5EBL4	RILPL1	4.99734	0.0023983
Q5EBM0	CMPK2	14.7801	1.31e-05
Q5J8M3	EMC4	2.23495	8.33e-06
Q5JPH6	EARS2	2.27039	0.000481158
Q5JRA6	MIA3	2.6175	0.000137073
Q5JSL3	DOCK11	2.50686	0.00312338
Q5JSZ5	PRRC2B	8.22293	4.43e-10
Q5JTD0.2	TJAP1	5.90281	0.00169852
Q5JTH9	RRP12	2.87258	3.56e-07
Q5JTV8.3	TOR1AIP1	5.11646	1.89e-05
Q5PRF9	SAMD4B	2.05695	0.0037637
Q5QJE6	DNTTIP2	4.95782	4.43e-10
Q5RKV6	EXOSC6	2.10986	4.65e-05
Q5SRE5	NUP188	2.04229	0.000378019
Q5ST30.4	VARS2	37.7161	6.52e-09
Q5SW79	CEP170	4.23224	1.07e-05
Q5SY16	NOL9	2.82168	0.000112767
Q5T0Z8	C6orf132	6.44281	0.000222321
Q5T1V6	DDX59	8.41233	0.000436804
Q5T200	ZC3H13	3.05336	0.00119944
Q5T280	SPOUT1	8.46084	4.7e-06
Q5T2R2	PDSS1	2.42205	0.00852643
Q5T3I0.3	GPATCH4	4.53919	3.02e-05
Q5T440	IBA57	2.2088	0.000227468
Q5T4B2	CERCAM	10.2363	4.95e-07
Q5T5P2	KIAA1217	2.30961	0.000264603
Q5T6F2	UBAP2	4.80361	3.49e-07
Q5T764	IFIT1B	103.671	8.52e-10
Q5T7N2	L1TD1	141.483	2.03e-06
Q5T8P6.2	RBM26	2.65102	1.61e-06
Q5T9A4	ATAD3B	5.88258	0.00271455
Q5TA45.3	INTS11	2.90932	0.00010776
Q5TC82.2	RC3H1	7.17177	0.000147025
Q5TCY1	TTBK1	3.77136	0.000359881
Q5TDH0	DDI2	2.03808	0.000376457
Q5TH69	ARFGEF3	4.78331	0.00423387
Q5UIP0	RIF1	4.69203	3.05e-05
Q5VT52	RPRD2	2.98107	2.44e-05
Q5VTB9	RNF220	39.5464	4.72e-11
Q5VTL8	PRPF38B	2.24604	7.23e-06
Q5VV42	CDKAL1	9.6442	0.00019434
Q5VWQ0	RSBN1	9.4506	0.000326428
Q5VYY1	ANKRD22	2.90789	1.3e-05
Q5VZE5	NAA35	2.09483	0.00600802
Q5W0Z9	ZDHHC20	11.5816	5.61e-05
Q5XUX0	FBXO31	14.1365	4.77e-10
Q5ZPR3	CD276	106.847	3.01e-15
Q63HN8	RNF213	3.46657	7.84e-07
Q658Y4	FAM91A1	2.69403	0.00725164
Q66K79.2	CPZ	10.952	1.9e-05
Q676U5	ATG16L1	3.62517	0.0023971
Q68CP9	ARID2	3.15218	3.09e-05
Q68CQ4	UTP25	11.5341	1.98e-16
Q68CZ2	TNS3	2.40948	3.47e-05
Q68DU8	KCTD16	23.389	2.36e-23
Q69YL0	NCBP2AS2	5.12446	5.61e-07
Q6AI08	HEATR6	9.79237	1.54e-09
Q6BDS2	UHRF1BP1	6.09541	1.42e-06
Q6DD87	ZNF787	4.23255	1.13e-07
Q6DKI1	RPL7L1	4.50747	1.88e-10
Q6DN90	IQSEC1	12.7774	0.00638537
Q6FHJ7	SFRP4	47.2313	2.83e-09
Q6GMV2	SMYD5	5.05023	2.04e-05
Q6H8Q1.2	ABLIM2	15.15	0.000160535
Q6IA86.3	ELP2	2.23161	0.00622494
Q6IN84	MRM1	6.58822	1.03e-07
Q6IN85	PPP4R3A	4.33564	8.35e-07
Q6KB66	KRT80	110.325	1.17e-16
Q6KC79	NIPBL	2.95933	1.85e-05
Q6NUQ4	TMEM214	2.3898	1.13e-05
Q6NY19	KANK3	3.1476	0.00301127
Q6NYC1.3	JMJD6	4.72189	6.6e-08
Q6NYC8	PPP1R18	2.50964	0.00395852
Q6NZ67	MZT2B	2.82165	1.42e-05
Q6P158	DHX57	2.39635	0.000109929
Q6P1K2	PMF1	2.67864	5.95e-05
Q6P1M0	SLC27A4	2.12912	0.000131116
Q6P1N9	TATDN1	2.29742	0.000461955
Q6P2Q9	PRPF8	2.47214	1.28e-07
Q6P3X3	TTC27	6.59561	2.74e-06
Q6P4A8	PLBD1	2.83596	1.01e-05
Q6P4I2	WDR73	20.4872	5.14e-06
Q6P582	MZT2A	24.4799	2.55e-07
Q6P5R6	RPL22L1	4.54094	2.24e-05
Q6P5W5.2	SLC39A4	88.1697	6.92e-13
Q6P9B9	INTS5	2.36164	7.9e-05
Q6PCB7	SLC27A1	2.3632	0.00110663
Q6PCE3	PGM2L1	2.82726	0.00181924
Q6PD62	CTR9	2.22783	5.21e-05
Q6PI48	DARS2	2.12136	1.36e-05
Q6PIU2	NCEH1	3.00962	6.23e-06
Q6PJ69	TRIM65	2.75243	7.56e-05
Q6PJG6	BRAT1	7.01272	4.33e-11
Q6PJT7	ZC3H14	2.22268	0.000217819
Q6PKG0	LARP1	3.06328	9.17e-07
Q6PL18	ATAD2	5.99097	2.02e-09
Q6PML9	SLC30A9	2.11241	0.000281771
Q6QNY0	BLOC1S3	2.44494	8.18e-06
Q6RFH5	WDR74	8.26649	8.49e-14
Q6RW13	AGTRAP	4.36594	4.71e-06
Q6SPF0	SAMD1	7.47432	2.23e-09
Q6UB35	MTHFD1L	6.57311	5.39e-18
Q6UN15	FIP1L1	2.06675	1.54e-05
Q6UUV7.3	CRTC3	3.84464	0.000101492
Q6UVY6	MOXD1	5.80493	3.22e-06
Q6UW63	POGLUT2	2.79117	0.00264078
Q6UWH4.2	GASK1B	9.45549	0.000172096
Q6UX04	CWC27	5.86843	3.03e-08
Q6UX06	OLFM4	8.10314	0.000395143
Q6UXN9	WDR82	2.03357	4.51e-05
Q6VMQ6.4	ATF7IP	365.165	9.6e-19
Q6WKZ4	RAB11FIP1	3.0326	1.39e-05
Q6Y7W6	GIGYF2	2.2836	0.000128052
Q6YHU6	THADA	5.10193	0.00453217
Q6ZMU5	TRIM72	97.6916	2.99e-10
Q6ZMW3.2	EML6	2.19201	0.000169623
Q6ZNB6	NFXL1	5.43031	0.00292606
Q6ZNJ1.3	NBEAL2	5.29422	3.33e-12
Q6ZNW5	GDPGP1	2.68459	1.76e-05
Q6ZRP7	QSOX2	5.06755	2.96e-05
Q6ZRS2.2	SRCAP	4.16301	6e-09
Q6ZSJ8	C1orf122	6.61619	4.26e-10
Q6ZUJ8	PIK3AP1	2.00774	3.25e-06
Q6ZW49	PAXIP1	28.9144	3.37e-09
Q6ZXV5.2	TMTC3	4.10162	0.00124009
Q70EL1	USP54	10.0784	7.02e-06
Q70J99	UNC13D	3.29435	1.79e-06
Q70UQ0	IKBIP	9.46022	7.31e-13
Q70UQ0.4	IKBIP	4.12936	2.72e-06
Q712K3	UBE2R2	5.38441	1.65e-10
Q71DI3	H3C15	3.65841	2.56e-07
Q71RC2.4	LARP4	2.99773	1.59e-05
Q76M96.2	CCDC80	8.5931	2.67e-05
Q7KZ85	SUPT6H	4.60057	6.1e-10
Q7L014	DDX46	2.22563	2e-05
Q7L2E3.2	DHX30	3.24762	3.13e-06
Q7L2J0	MEPCE	3.95203	6.27e-09
Q7L4I2	RSRC2	2.31487	0.000310733
Q7L592	NDUFAF7	5.33205	3.34e-06
Q7L5D6	GET4	3.0099	1.51e-06
Q7L5N7	LPCAT2	4.07279	0.000115271
Q7L5Y9	MAEA	4.80459	0.00271998
Q7L7X3	TAOK1	2.71769	0.0004443
Q7L8L6	FASTKD5	3.67271	2.76e-06
Q7L8W6	DPH6	5.08153	0.00375993
Q7L9B9	EEPD1	8.19806	1.8e-10
Q7LBC6	KDM3B	2.99096	1.31e-06
Q7LBR1	CHMP1B	2.26269	0.000987819
Q7Z2T5	TRMT1L	3.28682	1.01e-06
Q7Z3C6	ATG9A	3.72719	3.09e-06
Q7Z417	NUFIP2	2.21281	5.35e-05
Q7Z4F1	LRP10	57.5559	6.11e-09
Q7Z4G4.2	TRMT11	3.34791	3.59e-06
Q7Z4Q2	HEATR3	4.55263	4.31e-07
Q7Z5K2.2	WAPL	3.30232	0.000143089
Q7Z5L9.2	IRF2BP2	2.75186	1.07e-05
Q7Z6E9	RBBP6	9.93914	1.63e-05
Q7Z6I8	C5orf24	5.44955	0.000172159
Q7Z7A3	CTU1	6.30726	1.69e-12
Q7Z7H8.2	MRPL10	2.42714	0.00142504
Q7Z7K6	CENPV	2.21379	0.000548581
Q7Z7K6.3	CENPV	4.94022	0.0071211
Q7Z7L8	C11orf96	5.32517	0.000821202
Q86T03.2	PIP4P1	7.01993	0.000863312
Q86TB9	PATL1	2.85562	8.47e-05
Q86TI2.2	DPP9	2.23768	9.6e-06
Q86U38	NOP9	2.94008	2.94e-07
Q86U86.8	PBRM1	2.31941	0.000100048
Q86U90	YRDC	5.5321	4.81e-06
Q86UA1	PRPF39	4.05482	0.00312868
Q86UK7.3	ZNF598	6.60837	4.79e-07
Q86V21	AACS	2.55315	3.95e-05
Q86V81	ALYREF	2.03056	1.03e-06
Q86VI3	IQGAP3	5.41351	3.81e-06
Q86VM9	ZC3H18	2.50772	0.000233534
Q86VR2	RETREG3	2.41436	0.00407696
Q86W42	THOC6	2.02191	1.56e-05
Q86W56	PARG	4.33093	5.68e-06
Q86WA8	LONP2	6.25102	3.8e-09
Q86WJ1	CHD1L	2.47335	0.00617644
Q86WQ0.2	NR2C2AP	3.27705	2.03e-05
Q86WX3	RPS19BP1	11.5719	3.98e-14
Q86X10	RALGAPB	2.19815	0.000156641
Q86XL3	ANKLE2	44.2836	1.17e-16
Q86XN7	PROSER1	14.2948	5.47e-12
Q86XP3	DDX42	2.1157	2.39e-05
Q86Y07	VRK2	19.4029	4.84e-07
Q86Y56	DNAAF5	2.83775	0.000458557
Q86Y79	PTRH1	17.7835	2.5e-24
Q86YP4.3	GATAD2A	2.44761	3.54e-05
Q86YV9	HPS6	2.04296	0.00334793
Q8IU81	IRF2BP1	5.46321	1.23e-09
Q8IUC4	RHPN2	3.03244	0.0029975
Q8IUF1	CBWD2	9.74957	3.16e-05
Q8IUH3.3	RBM45	3.53595	0.00127366
Q8IUX7	AEBP1	3.36477	0.00298346
Q8IVD9	NUDCD3	3.30364	8.32e-08
Q8IVL6	P3H3	72.625	9.77e-23
Q8IVS2	MCAT	2.8008	2.69e-06
Q8IVT2	MISP	2.02595	0.000155669
Q8IWA0	WDR75	4.88171	7.27e-11
Q8IWB7	WDFY1	2.33445	1.19e-05
Q8IWS0	PHF6	4.17868	3.53e-06
Q8IWU6	SULF1	9.91091	1.68e-12
Q8IWW6.2	ARHGAP12	2.63412	0.00141051
Q8IWX8	CHERP	2.3642	1.78e-05
Q8IWZ3.6	ANKHD1	2.31434	2.32e-05
Q8IX01	SUGP2	6.26636	1.58e-05
Q8IX18	DHX40	31.4638	3.97e-12
Q8IXB1	DNAJC10	2.33033	3.13e-05
Q8IXH7.4	NELFCD	2.32527	0.00016204
Q8IXK0.4	PHC2	2.05015	0.000137073
Q8IXM3	MRPL41	2.28575	8.48e-05
Q8IXQ4	GPALPP1	8.84977	4.1e-13
Q8IXQ6	PARP9	2.15818	7.1e-06
Q8IXT5	RBM12B	3.45567	3.61e-07
Q8IY37	DHX37	3.82538	5.89e-06
Q8IY67.2	RAVER1	2.24594	1.73e-05
Q8IY81	FTSJ3	8.37622	1.38e-12
Q8IYB7	DIS3L2	2.15752	0.00725164
Q8IYM9	TRIM22	2.48969	0.00947639
Q8IYS1	PM20D2	41.8538	4.2e-14
Q8IYW5	RNF168	2.4655	0.0066006
Q8IZ52	CHPF	4.93363	2.43e-06
Q8IZD4	DCP1B	3.85921	4.74e-06
Q8IZH2.2	XRN1	2.76043	0.00112517
Q8IZL8	PELP1	3.70859	4.21e-06
Q8IZW8	TNS4	87.6829	2.46e-12
Q8N0W3	FCSK	2.29707	0.00154544
Q8N131.2	TMEM123	3.18383	0.00260359
Q8N183	NDUFAF2	2.06019	4.08e-05
Q8N1F7	NUP93	2.11712	2.41e-05
Q8N1F8	STK11IP	5.56632	0.000137781
Q8N1G2	CMTR1	3.34771	1.7e-06
Q8N2C7.7	UNC80	4.2834	2.3e-05
Q8N2F6.3	ARMC10	3.27174	2.55e-06
Q8N3C0	ASCC3	2.45375	4.9e-05
Q8N3U4	STAG2	2.45988	3.28e-05
Q8N3X1.2	FNBP4	12.0659	1.37e-10
Q8N442	GUF1	5.46004	0.000555267
Q8N4P3	HDDC3	3.49996	0.000281032
Q8N543	OGFOD1	3.19925	0.00328619
Q8N5A5.2	ZGPAT	10.4508	5.8e-11
Q8N5F7	NKAP	2.86716	0.00317919
Q8N5I2	ARRDC1	12.2085	1.49e-11
Q8N5M4	TTC9C	3.40973	0.0084221
Q8N684.2	CPSF7	2.05607	1.92e-05
Q8N6M0	OTUD6B	5.71261	2.3e-11
Q8N6R0	METTL13	3.77423	5.44e-07
Q8N6T3.2	ARFGAP1	2.59635	7.53e-05
Q8N7H5	PAF1	2.1162	0.000125032
Q8N8A6	DDX51	6.05715	2.69e-09
Q8N8U2	CDYL2	7.4399	1.47e-14
Q8N9N8	EIF1AD	6.83998	2.17e-08
Q8NAV1	PRPF38A	3.01244	2.14e-05
Q8NB16	MLKL	11.2149	2.9e-13
Q8NB49.3	ATP11C	52.9917	5.43e-14
Q8NB90	SPATA5	3.25376	0.000579029
Q8NBJ5	COLGALT1	2.75488	4.57e-06
Q8NBK3	SUMF1	7.37519	1.48e-12
Q8NBL1	POGLUT1	3.00766	2.43e-06
Q8NBM4	UBAC2	5.76109	8.83e-08
Q8NBN7	RDH13	2.15041	3.54e-05
Q8NBP0	TTC13	6.76681	2.01e-09
Q8NBZ7.2	UXS1	3.9517	1.31e-05
Q8NC60	NOA1	4.32432	5.79e-08
Q8NCE2	MTMR14	2.66583	1.18e-05
Q8NCF5	NFATC2IP	2.70743	2.97e-05
Q8NCL4	GALNT6	77.9833	1.33e-17
Q8ND04.2	SMG8	3.69588	9.74e-06
Q8NDF8.5	TENT4B	5.07232	0.000112767
Q8NDT2	RBM15B	6.21891	0.000819915
Q8NE01	CNNM3	2.80192	0.00531586
Q8NEJ9.2	NGDN	5.39804	2.47e-09
Q8NEN9	PDZD8	6.73778	3.09e-09
Q8NEY8.2	PPHLN1	4.64659	0.000237529
Q8NFA2.3	NOXO1	8.68016	0.000297807
Q8NFD5.2	ARID1B	4.14841	1.01e-05
Q8NFF5.2	FLAD1	2.80363	2.41e-05
Q8NFH3	NUP43	3.77788	1.26e-08
Q8NFH4	NUP37	2.02215	6.59e-05
Q8NFH5.2	NUP35	3.18868	1.44e-06
Q8NFU1	BEST2	9.67811	1.89e-16
Q8NHG8	ZNRF2	2.31241	2.3e-05
Q8NHQ9	DDX55	6.30822	2.47e-06
Q8NHV4.3	NEDD1	2.49198	0.00059636
Q8NI36	WDR36	4.57433	4.16e-08
Q8TAE8	GADD45GIP1	2.27797	2.55e-06
Q8TAP9	MPLKIP	6.19268	5.72e-05
Q8TAV3	CYP2W1	3.22197	0.000513609
Q8TB03	CXorf38	3.02499	8.71e-05
Q8TB40	ABHD4	17.5479	1.08e-07
Q8TB72.3	PUM2	2.604	0.000447514
Q8TBB1.2	LNX1	6.44256	4.1e-21
Q8TBF8	FAM81A	2.4917	2.29e-05
Q8TCF1	ZFAND1	8.2634	6.02e-07
Q8TCS8	PNPT1	2.72805	9.6e-06
Q8TCT9.5	HM13	2.37367	0.00218951
Q8TCU4	ALMS1	2.04945	0.00666815
Q8TCY9	URGCP	5.77224	0.00191463
Q8TD30	GPT2	53.8951	4.54e-09
Q8TDB6	DTX3L	2.39703	2.26e-05
Q8TDD1.2	DDX54	3.89669	1.18e-06
Q8TDH9	BLOC1S5	2.73408	2.58e-05
Q8TDN6	BRIX1	4.03824	9.87e-08
Q8TDP1	RNASEH2C	4.54949	1.32e-09
Q8TE67	EPS8L3	2.05445	0.000244282
Q8TE68	EPS8L1	5.24346	4.01e-05
Q8TED1	GPX8	11.3506	3.83e-08
Q8TEM1	NUP210	3.14098	1.08e-06
Q8TEQ6	GEMIN5	3.58988	3.53e-05
Q8TER5	ARHGEF40	2.93526	0.000570326
Q8TEX9.2	IPO4	4.20714	2.23e-07
Q8TF05.2	PPP4R1	2.15929	1.9e-05
Q8TF66.2	LRRC15	13.0643	2.5e-08
Q8TF68	ZNF384	4.82411	0.00147688
Q8WTT2	NOC3L	4.816	8.54e-07
Q8WTV0.2	SCARB1	79.0243	1.17e-17
Q8WU90	ZC3H15	2.12944	5.68e-05
Q8WUA2	PPIL4	2.38681	0.000651388
Q8WUA4	GTF3C2	8.28285	9.78e-08
Q8WUF5	PPP1R13L	10.627	4.62e-15
Q8WUK0	PTPMT1	11.1342	0.000161115
Q8WUM0	NUP133	3.04342	6.01e-06
Q8WUP2	FBLIM1	2.08889	0.00192753
Q8WUQ7.2	CACTIN	3.68429	0.000948338
Q8WV22	NSMCE1	3.73995	0.00340577
Q8WV74	NUDT8	4.09586	0.00169968
Q8WVB6	CHTF18	6.0912	4.72e-12
Q8WVC0	LEO1	4.01895	0.00328199
Q8WVK2	SNRNP27	2.35587	5.56e-06
Q8WVM0	TFB1M	3.23884	1.14e-05
Q8WVV9	HNRNPLL	2.51969	1.78e-05
Q8WVY7	UBLCP1	2.18754	0.00454543
Q8WWI1.3	LMO7	2.88376	5.1e-06
Q8WWM7	ATXN2L	2.32776	5.57e-06
Q8WWN8	ARAP3	6.36176	3.81e-08
Q8WWQ0	PHIP	2.0629	0.00761113
Q8WX92.2	NELFB	2.11584	1.54e-05
Q8WXA9.2	SREK1	2.22817	0.00064165
Q8WXF1	PSPC1	2.20138	0.000226291
Q8WXI9	GATAD2B	2.16421	0.000526635
Q8WYA6	CTNNBL1	2.35955	2.11e-06
Q8WYP5.2	AHCTF1	5.52931	3.81e-08
Q8WZ42.12	TTN	4.85352	0.000102526
Q92485	SMPDL3B	3.50297	0.00131148
Q92541	RTF1	3.15389	4.6e-06
Q92542.2	NCSTN	2.82677	6.07e-06
Q92572	AP3S1	2.05399	0.00293377
Q92576.2	PHF3	2.65476	0.00445657
Q92598	HSPH1	3.97628	8.84e-07
Q92600	CNOT9	2.0823	0.00245713
Q92604	LPGAT1	2.75979	0.000798295
Q92610	ZNF592	2.14499	0.00495828
Q92615	LARP4B	2.95343	2.47e-06
Q92620	DHX38	2.56174	2.5e-06
Q92621	NUP205	3.41127	2.62e-06
Q92625	ANKS1A	3.03174	0.000368764
Q92626	PXDN	3.22811	0.00337048
Q92643	PIGK	2.02138	2.41e-05
Q92688.2	ANP32B	2.41673	0.000144135
Q92692.2	NECTIN2	2.24678	0.00367821
Q92759	GTF2H4	4.98127	1.91e-08
Q92785	DPF2	8.30816	1.68e-06
Q92791	P3H4	83.1289	3.38e-23
Q92797	SYMPK	2.90136	1.44e-06
Q92804.2	TAF15	2.113	0.00015491
Q92817	EVPL	4.614	2.82e-07
Q92820	GGH	2.97446	1.41e-05
Q92835.2	INPP5D	2.62694	1.95e-05
Q92845.2	KIFAP3	24.4782	1.12e-08
Q92878	RAD50	2.20673	6.28e-06
Q92917	GPKOW	3.76044	9.7e-08
Q92922	SMARCC1	3.18544	7.33e-07
Q92925	SMARCD2	2.3927	5.93e-06
Q92945	KHSRP	2.3991	5.06e-08
Q92974.2	ARHGEF2	2.90598	2.27e-06
Q92979	EMG1	5.06957	6.15e-09
Q92989	CLP1	2.94856	0.000621722
Q92990	GLMN	6.67721	0.000876305
Q93074.2	MED12	3.76598	2.83e-05
Q969G3	SMARCE1	2.56911	2.4e-06
Q969H4.2	CNKSR1	4.38751	0.00308211
Q969N2.5	PIGT	4.44559	1.9e-05
Q969P0	IGSF8	2.78003	0.00801699
Q969Q0	RPL36AL	4.38001	1.4e-10
Q969S3	ZNF622	2.23088	1.18e-05
Q969U7.2	PSMG2	2.50489	1.45e-05
Q969X6	UTP4	10.2534	2.26e-15
Q969Z0	TBRG4	2.34192	1.07e-05
Q96A08	H2BC1	2.68467	0.000114118
Q96AE4	FUBP1	2.26301	3.08e-07
Q96AG3	SLC25A46	3.82229	0.000229661
Q96AX1	VPS33A	2.03913	0.00146858
Q96AY3	FKBP10	4.4981	1.7e-07
Q96AY4	TTC28	13.4976	3.13e-13
Q96B26	EXOSC8	2.029	6.63e-05
Q96B49	TOMM6	3.5876	1.19e-05
Q96BN8	OTULIN	3.2097	0.000110204
Q96BP2	CHCHD1	6.19829	0.000128809
Q96BR5	COA7	3.56512	6.15e-05
Q96BS2	TESC	23.809	9.59e-08
Q96BW9.3	TAMM41	3.16667	1.8e-05
Q96C01	FAM136A	5.52641	1.25e-05
Q96C36	PYCR2	4.22279	3e-08
Q96C57	CUSTOS	4.82727	1.5e-06
Q96C90	PPP1R14B	3.5814	1.23e-06
Q96CB9	NSUN4	3.32495	0.00488907
Q96CF2	CHMP4C	7.49339	0.000106376
Q96CG8	CTHRC1	48.1702	8.52e-12
Q96CS3	FAF2	2.16828	8.8e-05
Q96CT7	CCDC124	2.53225	3.28e-05
Q96CU9	FOXRED1	3.2488	2.28e-06
Q96D15	RCN3	9.0886	1.25e-09
Q96D46	NMD3	5.80748	4.43e-10
Q96D53	COQ8B	5.52146	7.1e-06
Q96D71.3	REPS1	2.56161	2.91e-06
Q96DF8	ESS2	8.22156	2.3e-06
Q96DH6	MSI2	2.70197	7.28e-06
Q96DI7	SNRNP40	2.5324	1.52e-06
Q96DX5	ASB9	7.27911	1.56e-06
Q96E29	MTERF3	25.5584	7.26e-10
Q96E39	RBMXL1	2.11032	0.00888028
Q96EE3.1	SEH1L	2.56902	7.37e-07
Q96EE4	CCDC126	11.9385	1.38e-12
Q96EK5	KIFBP	4.29539	0.000713078
Q96ER9	CCDC51	2.06921	0.000230654
Q96ES7	SGF29	2.58839	7.25e-06
Q96EV8	DTNBP1	2.75393	0.00015299
Q96EY1	DNAJA3	2.1847	0.000210822
Q96EY8	MMAB	2.0425	0.0023983
Q96F86	EDC3	2.33976	0.000268945
Q96FK6	WDR89	4.83858	0.000300713
Q96FS4	SIPA1	8.50792	0.00233119
Q96FX7	TRMT61A	21.7456	2.19e-17
Q96G21	IMP4	9.86614	1.44e-08
Q96G23	CERS2	8.62476	6.49e-08
Q96G46	DUS3L	6.06586	1.31e-10
Q96GD4	AURKB	4.53055	5.17e-06
Q96GM8	TOE1	2.8322	2.21e-05
Q96GQ7	DDX27	4.09004	3.21e-09
Q96GW9	MARS2	2.93978	0.000747705
Q96H79	ZC3HAV1L	6.9936	3.99e-08
Q96HA8	NTAQ1	8.5497	6.52e-07
Q96HE7	ERO1A	2.22007	1.87e-06
Q96HF1	SFRP2	8.09454	0.00938286
Q96HL8	SH3YL1	3.18154	0.000755142
Q96HP0	DOCK6	3.80883	9.39e-07
Q96HQ2	CDKN2AIPNL	7.8601	1.17e-07
Q96HR3.2	MED30	5.53491	1.3e-06
Q96HR8	NAF1	21.0184	2.25e-17
Q96HR9.2	REEP6	13.996	7.4e-11
Q96HS1	PGAM5	2.99666	1.3e-06
Q96HW7	INTS4	2.64607	0.00101164
Q96I24	FUBP3	2.3236	8.27e-05
Q96I25	RBM17	2.23332	4.26e-05
Q96I51	RCC1L	4.19057	0.000111923
Q96I59	NARS2	2.0252	0.000147025
Q96IG2	FBXL20	2.15246	0.00325702
Q96IR7	HPDL	4.34445	3.02e-05
Q96J01	THOC3	3.22168	3.04e-06
Q96J88.3	EPSTI1	5.55315	1.76e-05
Q96JH7	VCPIP1	2.2245	4.56e-05
Q96JJ3	ELMO2	9.95934	0.000314035
Q96K17	BTF3L4	2.35595	0.000113536
Q96KB5	PBK	2.08718	6.11e-05
Q96KQ7	EHMT2	8.15016	0.000801721
Q96KR1	ZFR	2.25346	4.03e-05
Q96L91.2	EP400	2.94623	0.000229606
Q96LB3	IFT74	17.4072	7.48e-09
Q96LI5	CNOT6L	2.75543	0.00885325
Q96ME1.4	FBXL18	7.1261	5.75e-09
Q96MU7	YTHDC1	3.87478	1.47e-07
Q96MW1	CCDC43	6.90974	1.15e-13
Q96MX6	DNAAF10	2.68149	0.0034133
Q96NB3	ZNF830	6.89515	0.0071215
Q96NW4	ANKRD27	5.23249	0.0048705
Q96P11.2	NSUN5	3.56515	4.84e-07
Q96P70	IPO9	2.38193	7.26e-05
Q96PE3.3	INPP4A	2.43329	0.00382056
Q96PK6	RBM14	2.26956	7.15e-05
Q96PP9	GBP4	18.2848	0.000233588
Q96PY5.3	FMNL2	7.08792	1.47e-11
Q96PZ0.2	PUS7	5.12176	2.3e-11
Q96Q15	SMG1	2.60693	0.00345579
Q96QC0	PPP1R10	2.55229	4.45e-06
Q96QD9	FYTTD1	10.7728	7.88e-12
Q96RK0	CIC	3.10139	0.00400468
Q96RN5.2	MED15	4.4448	0.000403694
Q96RQ1	ERGIC2	4.14433	0.000667516
Q96RQ9.2	IL4I1	2.89959	0.00456965
Q96RS0	TGS1	3.64318	3.26e-08
Q96RS6	NUDCD1	5.55577	1.14e-08
Q96S44	TP53RK	2.73468	2.59e-06
Q96S55.2	WRNIP1	3.59751	5.71e-07
Q96S59	RANBP9	9.32356	1.69e-06
Q96S86	HAPLN3	33.9597	2.79e-07
Q96SB4.3	SRPK1	3.42053	5.4e-07
Q96SB8	SMC6	5.24317	3.31e-05
Q96SL4	GPX7	21.1163	3.6e-11
Q96SM3	CPXM1	38.1998	5.1e-07
Q96SN8	CDK5RAP2	9.54069	1.48e-06
Q96SQ9.2	CYP2S1	3.56006	6.23e-06
Q96SY0	INTS14	3.1574	4.13e-05
Q96SZ5	ADO	5.65186	0.000934353
Q96SZ6	CDK5RAP1	4.17307	0.00489707
Q96T37.2	RBM15	4.07112	7.49e-07
Q96T51	RUFY1	2.09844	0.000644581
Q96T58	SPEN	3.20863	4.83e-06
Q96T60	PNKP	2.17513	0.00594987
Q96T88.2	UHRF1	4.54647	8.58e-15
Q96TA2	YME1L1	5.15431	6.08e-09
Q99081.3	TCF12	5.28589	6.7e-05
Q99424	ACOX2	7.53208	0.0012176
Q99436	PSMB7	2.54262	0.00188208
Q99439	CNN2	2.81479	1.49e-16
Q99459	CDC5L	2.20071	6.52e-06
Q99470	SDF2	3.20467	1.81e-06
Q99496	RNF2	47.4936	3.14e-10
Q99519	NEU1	2.95506	7.92e-05
Q99541	PLIN2	9.38126	1.15e-06
Q99542	MMP19	2.41528	0.0032785
Q99543	DNAJC2	9.88209	2.47e-06
Q99569.2	PKP4	5.52238	2.44e-07
Q99575	POP1	4.31639	6.06e-08
Q99615	DNAJC7	2.16073	1.56e-05
Q99638	RAD9A	9.50351	2.32e-05
Q99661	KIF2C	3.34526	3.8e-05
Q99674	CGREF1	130.56	3.66e-14
Q99700.4	ATXN2	6.05855	1.2e-07
Q99715	COL12A1	5.32882	1.18e-06
Q99720	SIGMAR1	3.09026	0.00388893
Q99766	DMAC2L	2.05763	0.00179908
Q99797	MIPEP	4.14443	2.07e-09
Q99807	COQ7	2.15032	0.000851816
Q99829	CPNE1	2.15338	0.000679668
Q99836.5	MYD88	3.04814	0.000112453
Q99848	EBNA1BP2	6.22356	8.55e-09
Q99873.2	PRMT1	2.18776	0.000119558
Q99943	AGPAT1	6.94664	0.00213291
Q99986	VRK1	2.57306	0.000119526
Q99988	GDF15	38.666	1.79e-07
Q9BPX3	NCAPG	7.49719	2.91e-09
Q9BQ13	KCTD14	12.846	3.08e-14
Q9BQ39	DDX50	3.36401	3.39e-08
Q9BQ48	MRPL34	4.06585	0.000937865
Q9BQ52	ELAC2	2.00202	0.00275307
Q9BQ67	GRWD1	3.948	4.77e-09
Q9BQ70	TCF25	2.47506	0.000147734
Q9BQ75.2	CMSS1	3.41681	1.84e-05
Q9BQB6.2	VKORC1	12.6859	4.84e-10
Q9BQC3	DPH2	3.27895	0.00330947
Q9BQE3	TUBA1C	2.12309	2.42e-07
Q9BQE5	APOL2	4.20433	7.62e-06
Q9BQG0.2	MYBBP1A	3.17484	4.34e-07
Q9BQI3.2	EIF2AK1	17.844	7.4e-11
Q9BQL6	FERMT1	3.03821	1.29e-06
Q9BQP7	MGME1	12.5869	3.55e-07
Q9BRJ6	C7orf50	3.68537	1.48e-07
Q9BRP4	PAAF1	3.75469	0.000223447
Q9BRQ6	CHCHD6	9.00112	1.75e-12
Q9BRR8	GPATCH1	20.5573	7.36e-09
Q9BRT2	UQCC2	2.33542	0.00335987
Q9BRT6	LLPH	3.67731	4.26e-08
Q9BRT9	GINS4	6.29858	0.00147867
Q9BRU9	UTP23	46.2151	1.03e-08
Q9BRX2	PELO	2.11442	0.00121243
Q9BRX5	GINS3	4.84108	1.11e-10
Q9BRZ2	TRIM56	2.0202	0.000828942
Q9BSB4	ATG101	2.50172	0.000448512
Q9BSC4	NOL10	5.64308	1.13e-08
Q9BSE5	AGMAT	2.11764	0.000198145
Q9BST9	RTKN	22.632	2.32e-26
Q9BSV6	TSEN34	5.11415	1.34e-10
Q9BT09	CNPY3	2.80754	7.48e-07
Q9BT17	MTG1	5.08351	0.000249674
Q9BT25.3	HAUS8	2.5858	0.00349647
Q9BT73	PSMG3	3.12856	1.77e-05
Q9BTC0	DIDO1	3.63316	6.08e-07
Q9BTC8	MTA3	2.54356	3.11e-05
Q9BTD8.2	RBM42	2.26314	1.21e-05
Q9BTE3.2	MCMBP	3.8449	0.000135224
Q9BTE6	AARSD1	2.44336	3.23e-05
Q9BTE7	DCUN1D5	3.84329	0.000111921
Q9BTL3	RAMAC	10.9129	2.57e-05
Q9BTW9	TBCD	2.93606	2.34e-06
Q9BTX1.2	NDC1	3.88043	5.45e-09
Q9BTY7	HGH1	2.74911	0.000122315
Q9BU61	NDUFAF3	2.26196	0.000208704
Q9BU76	MMTAG2	5.01237	4.66e-08
Q9BU89	DOHH	7.517	2.04e-12
Q9BUD6	SPON2	57.7843	2.35e-09
Q9BUI4	POLR3C	2.89325	1.82e-05
Q9BUJ2.2	HNRNPUL1	2.00656	5.75e-07
Q9BUK6	MSTO1	3.50194	0.00111874
Q9BUL9	RPP25	9.41951	2.72e-16
Q9BUN8.2	DERL1	3.54786	0.000564848
Q9BUQ8	DDX23	2.47375	2.54e-06
Q9BV20	MRI1	2.07304	0.00162814
Q9BV38	WDR18	3.18424	4.97e-07
Q9BV44	THUMPD3	3.76403	1.25e-09
Q9BV57	ADI1	2.85726	2.33e-05
Q9BV86	NTMT1	3.1855	2.7e-06
Q9BVC5	C2orf49	3.01206	0.00272022
Q9BVG4	PBDC1	2.38501	0.000159337
Q9BVI4	NOC4L	4.90019	1.28e-11
Q9BVJ6	UTP14A	3.00453	1.48e-10
Q9BVJ7	DUSP23	2.79268	4.75e-06
Q9BVL2.2	NUP58	2.47921	3.14e-06
Q9BVM4	GGACT	2.61222	1.26e-05
Q9BVP2.2	GNL3	3.83981	2.95e-08
Q9BVQ7	SPATA5L1	2.32532	5.17e-05
Q9BVS5	TRMT61B	3.29866	0.00174061
Q9BVT8	TMUB1	2.28863	0.000214564
Q9BW04	SARG	8.57552	3.5e-12
Q9BW19	KIFC1	8.92464	8.7e-06
Q9BW27	NUP85	2.94516	3.54e-05
Q9BW92	TARS2	2.47921	1.54e-05
Q9BWE0.4	REPIN1	3.74064	2.59e-06
Q9BWF3	RBM4	2.4167	3.25e-06
Q9BWH6	RPAP1	2.2171	0.00642716
Q9BWN1	PRR14	4.97867	2.3e-06
Q9BWU0	SLC4A1AP	2.68895	2.37e-06
Q9BX40	LSM14B	3.13947	1.05e-06
Q9BXJ9	NAA15	2.08406	0.00248732
Q9BXK1	KLF16	12.7259	2.2e-05
Q9BXP2	SLC12A9	3.17374	6.08e-07
Q9BXR0	QTRT1	2.37213	0.00400468
Q9BXY0	MAK16	5.02171	5.66e-08
Q9BY11	PACSIN1	14.0956	1.31e-05
Q9BY42	RTF2	2.71584	7.38e-07
Q9BY44	EIF2A	2.0166	3.92e-05
Q9BY77	POLDIP3	2.02917	1.67e-05
Q9BYC5	FUT8	13.955	7.25e-12
Q9BYC9	MRPL20	2.50244	0.000816938
Q9BYD1	MRPL13	2.12893	5.12e-06
Q9BYF1	ACE2	49.9183	8.07e-08
Q9BYG3	NIFK	4.14354	7.22e-10
Q9BYG5	PARD6B	9.57526	2.05e-12
Q9BYJ9	YTHDF1	3.17464	6.15e-05
Q9BYK8	HELZ2	11.7125	2.14e-14
Q9BYN0	SRXN1	61.7436	4.07e-09
Q9BYX2	TBC1D2	68.2491	3.89e-14
Q9BYX4	IFIH1	2.9702	0.00548303
Q9BYX7	POTEKP	2.52192	1.08e-05
Q9BZ23	PANK2	3.20841	0.00119857
Q9BZ29.4	DOCK9	11.1105	0.00151041
Q9BZ67	FRMD8	2.18501	0.000804376
Q9BZD4	NUF2	4.55197	8.21e-10
Q9BZE1	MRPL37	2.39905	3.37e-05
Q9BZE9.2	ASPSCR1	2.07013	2.3e-05
Q9BZF1	OSBPL8	2.63446	1.96e-06
Q9BZI7	UPF3B	15.3109	0.00201011
Q9BZJ0.3	CRNKL1	2.23589	1.06e-05
Q9BZX2	UCK2	8.78351	3.01e-17
Q9C040.2	TRIM2	2.67299	0.00850929
Q9C075	KRT23	407.442	1.75e-37
Q9C0C9	UBE2O	2.5536	0.000117721
Q9C0E2	XPO4	2.61147	2.49e-05
Q9C0J8	WDR33	6.95946	0.00172322
Q9GZL7	WDR12	2.96109	1.43e-06
Q9GZR2	REXO4	3.20465	0.00632594
Q9GZR7	DDX24	3.5271	4.18e-08
Q9GZT3	SLIRP	2.27619	0.000214626
Q9GZU8	PSME3IP1	4.08261	0.000153823
Q9GZY8.2	MFF	2.30917	0.000469822
Q9H000	MKRN2	3.9724	0.000216026
Q9H078.2	CLPB	2.22701	0.000814836
Q9H089	LSG1	4.24868	1.08e-05
Q9H0A0	NAT10	3.23364	2.43e-07
Q9H0B6	KLC2	3.10299	1.8e-06
Q9H0C8	ILKAP	3.04828	4.16e-06
Q9H0D6	XRN2	2.53232	1.26e-05
Q9H0H5	RACGAP1	18.7229	1.18e-14
Q9H0L4	CSTF2T	3.51882	1.65e-07
Q9H0S4	DDX47	4.90799	1.93e-07
Q9H0W8	SMG9	3.27718	5.52e-05
Q9H173	SIL1	12.9275	9.8e-08
Q9H1A4	ANAPC1	6.18232	5.73e-12
Q9H1D9	POLR3F	3.97328	9.59e-08
Q9H1E3	NUCKS1	2.84167	1.3e-05
Q9H270	VPS11	2.32259	7.74e-05
Q9H2K0	MTIF3	8.96862	8.77e-07
Q9H2M9	RAB3GAP2	2.20513	6.97e-06
Q9H2U1	DHX36	3.18005	1.75e-05
Q9H3H1.4	TRIT1	23.3675	7.14e-09
Q9H3K6	BOLA2	2.17029	0.000215183
Q9H3P2	NELFA	2.36983	4.28e-06
Q9H3R2	MUC13	2.95037	0.000293336
Q9H425	C1orf198	7.53943	0.00501748
Q9H488	POFUT1	2.55373	0.000143332
Q9H4B7	TUBB1	89.8672	3.71e-07
Q9H4I3	TRABD	2.8313	0.000380429
Q9H4K7	MTG2	27.0479	7.26e-09
Q9H4L4	SENP3	3.29198	2.02e-05
Q9H4L5	OSBPL3	4.85174	3.77e-08
Q9H4L7.2	SMARCAD1	4.38551	2.28e-07
Q9H4M7	PLEKHA4	2.9211	3.03e-05
Q9H4Z3	PCIF1	2.33877	0.0022258
Q9H501	ESF1	7.05867	7.26e-11
Q9H583	HEATR1	4.18845	6.11e-09
Q9H5Q4	TFB2M	6.27853	2.13e-11
Q9H6E4	CCDC134	3.16627	0.000896442
Q9H6F5	CCDC86	3.9938	1.06e-07
Q9H6Q4	CIAO3	4.23224	0.00437554
Q9H6R4.4	NOL6	4.69096	1.02e-07
Q9H6T3	RPAP3	4.09403	3.87e-05
Q9H6W3	RIOX1	9.36218	1.76e-11
Q9H6X2.5	ANTXR1	16.6073	2.81e-09
Q9H6Y2	WDR55	5.42859	0.00015868
Q9H773	DCTPP1	2.31729	9.36e-05
Q9H788	SH2D4A	3.87337	0.00319632
Q9H7B2	RPF2	3.71667	1.23e-07
Q9H7B4	SMYD3	5.63941	5.13e-07
Q9H7E9.2	C8orf33	4.62545	3.79e-07
Q9H7N4	SCAF1	22.2586	3.6e-08
Q9H814	PHAX	4.62575	2.87e-06
Q9H857.2	NT5DC2	9.62194	6.67e-15
Q9H8H0	NOL11	8.89486	6.93e-16
Q9H8H2	DDX31	6.82716	1.29e-10
Q9H8Y5	ANKZF1	5.67922	4.27e-10
Q9H936	SLC25A22	3.99271	4.33e-07
Q9H944	MED20	5.55849	1e-05
Q9H9A5	CNOT10	2.6102	3.08e-06
Q9H9Y2	RPF1	5.75078	1.53e-11
Q9H9Y6.3	POLR1B	5.32265	4.24e-11
Q9HA77	CARS2	2.35688	0.000615979
Q9HAS0	C17orf75	2.78926	0.00879741
Q9HAU0	PLEKHA5	2.95633	0.00240711
Q9HAU8	RNPEPL1	7.97045	0.00185284
Q9HAV4	XPO5	3.69762	1.85e-07
Q9HAV7	GRPEL1	2.23777	2.17e-05
Q9HB07	MYG1	2.32981	0.000818006
Q9HB21	PLEKHA1	42.5348	4.18e-07
Q9HB71	CACYBP	2.00426	0.0016643
Q9HBH1	PDF	3.37259	0.000104898
Q9HBL8	NMRAL1	2.16601	0.000321342
Q9HC07	TMEM165	4.83575	0.00243448
Q9HC52	CBX8	51.1531	5.22e-15
Q9HCD5	NCOA5	3.9491	1.69e-07
Q9HCG8	CWC22	3.23277	0.000575678
Q9HCK8	CHD8	2.4844	1.56e-05
Q9HCN4.5	GPN1	2.87617	0.000565454
Q9HCS7	XAB2	2.57741	1.36e-05
Q9HCU5	PREB	2.33591	0.000407413
Q9HD34	LYRM4	6.6729	0.0020992
Q9HD89	RETN	2.05434	4.99e-08
Q9NNW5	WDR6	4.89307	0.000685401
Q9NP66	HMG20A	2.51525	0.000158069
Q9NP77	SSU72	3.3203	0.000266688
Q9NP79	VTA1	2.12933	0.00387737
Q9NPB0	SAYSD1	2.80704	0.0013842
Q9NPD3	EXOSC4	8.98889	8.75e-09
Q9NPE3	NOP10	2.09133	6.86e-06
Q9NPF5	DMAP1	2.77988	8.69e-06
Q9NPJ6	MED4	2.21971	3.68e-05
Q9NQ29	LUC7L	3.67714	9.3e-06
Q9NQ55.2	PPAN	5.35802	4.68e-13
Q9NQ88	TIGAR	3.019	1.54e-06
Q9NQC8	IFT46	4.15409	0.00204812
Q9NQG5	RPRD1B	2.00045	0.000136932
Q9NQS1	AVEN	4.63294	0.00119114
Q9NQT4	EXOSC5	6.45372	4.26e-12
Q9NQT5	EXOSC3	15.6158	3.08e-11
Q9NQW6	ANLN	9.77037	2.92e-06
Q9NQZ2	UTP3	9.15424	0.000574454
Q9NQZ5	STARD7	3.08376	2.84e-05
Q9NR09	BIRC6	2.81175	0.000100524
Q9NR30	DDX21	3.39147	1.28e-07
Q9NR33	POLE4	19.9694	1.41e-10
Q9NR99	MXRA5	13.7129	3.49e-11
Q9NRF8	CTPS2	2.66833	9.83e-05
Q9NRG0	CHRAC1	4.99522	3.92e-12
Q9NRG1	PRTFDC1	2.33481	0.00304064
Q9NRG4	SMYD2	3.22081	0.000297125
Q9NRG9	AAAS	3.0489	0.00019434
Q9NRK6	ABCB10	2.14348	0.000412285
Q9NRL2	BAZ1A	3.30729	0.000208502
Q9NRL3.3	STRN4	2.95322	1.64e-06
Q9NRN7	AASDHPPT	2.06282	0.000817597
Q9NRR5	UBQLN4	2.42859	2.11e-06
Q9NRX1	PNO1	2.60942	4.5e-07
Q9NS87	KIF15	5.99891	2.51e-05
Q9NSA3	CTNNBIP1	5.97827	1.51e-09
Q9NSI2.2	SLX9	9.48131	2.77e-13
Q9NSK7	C19orf12	3.35611	0.00596348
Q9NSY1	BMP2K	2.03011	0.00015431
Q9NTJ3	SMC4	2.91807	7.43e-08
Q9NTZ6	RBM12	2.26247	1.59e-05
Q9NU22	MDN1	2.55417	3.31e-06
Q9NUB1.2	ACSS1	2.00958	0.00611079
Q9NUD5	ZCCHC3	4.25128	0.000149642
Q9NUL3.2	STAU2	7.00672	5.08e-10
Q9NUL7	DDX28	7.40844	2.52e-09
Q9NUQ3	TXLNG	7.78953	0.000210759
Q9NUQ8	ABCF3	2.21376	1.63e-05
Q9NUW8	TDP1	2.49567	0.00704265
Q9NV06	DCAF13	7.78919	3.13e-13
Q9NV31	IMP3	9.70907	1.37e-15
Q9NV56	MRGBP	5.75842	3.96e-07
Q9NV88	INTS9	4.06576	8.64e-05
Q9NVA1	UQCC1	4.65166	0.000141651
Q9NVH0	EXD2	2.20544	0.00407919
Q9NVI1	FANCI	11.9564	2.06e-09
Q9NVI7.2	ATAD3A	2.167	6.91e-05
Q9NVM1	EVA1B	50.7854	4.18e-11
Q9NVM9	INTS13	3.06881	4.08e-05
Q9NVP1	DDX18	3.75204	4.4e-08
Q9NVR2	INTS10	4.6235	2.03e-05
Q9NVS9	PNPO	2.23496	0.00118211
Q9NVT9	ARMC1	2.21378	0.000486468
Q9NVU0	POLR3E	4.09187	0.000530627
Q9NVU7	SDAD1	5.74621	9.84e-05
Q9NVV4	MTPAP	13.8851	1.99e-07
Q9NVX2	NLE1	9.34368	2.49e-17
Q9NW08	POLR3B	17.2007	6.99e-11
Q9NW13	RBM28	9.77453	3.69e-18
Q9NW64	RBM22	2.51345	4.29e-07
Q9NW81	DMAC2	4.3032	4.53e-06
Q9NW82	WDR70	2.84518	2.23e-06
Q9NWH9	SLTM	2.18592	5.53e-05
Q9NWS0	PIH1D1	5.50388	2.48e-06
Q9NWT1	PAK1IP1	31.2719	2.89e-12
Q9NWW5	CLN6	7.37636	1.88e-10
Q9NWX5	ASB6	2.9634	3.05e-05
Q9NWZ3	IRAK4	2.82482	4.21e-05
Q9NWZ5	UCKL1	2.38518	0.000698243
Q9NWZ8	GEMIN8	4.11794	7.92e-08
Q9NX20	MRPL16	2.57254	6.26e-06
Q9NX58	LYAR	3.60879	4.57e-06
Q9NX62	BPNT2	2.87011	0.000132437
Q9NXF1.2	TEX10	3.22482	5.58e-07
Q9NXG2	THUMPD1	2.06123	8.03e-05
Q9NXH9	TRMT1	12.1281	1.01e-15
Q9NXW2	DNAJB12	3.29811	4.04e-06
Q9NY12.2	GAR1	2.45134	5.63e-05
Q9NY61	AATF	3.32044	4.05e-07
Q9NY93	DDX56	6.43597	3.89e-14
Q9NYH9	UTP6	11.1902	8.96e-14
Q9NYK5	MRPL39	2.08129	0.000145335
Q9NYL4.2	FKBP11	2.19357	8.98e-05
Q9NYR9.2	NKIRAS2	2.79601	1.81e-06
Q9NYV4.2	CDK12	2.34635	0.0044624
Q9NZ63	C9orf78	3.4429	3.05e-05
Q9NZC9	SMARCAL1	16.312	4.26e-08
Q9NZD8	SPG21	3.42828	7.81e-06
Q9NZJ9	NUDT4	2.32552	0.000458431
Q9NZN8	CNOT2	2.61489	4.26e-05
Q9NZT2.2	OGFR	3.15819	5.44e-07
Q9NZU5	LMCD1	6.88103	2.06e-07
Q9P013	CWC15	5.20521	0.00218734
Q9P031	CCDC59	4.03623	0.00113992
Q9P0P0	RNF181	3.28473	0.000747984
Q9P0U4.2	CXXC1	4.0518	0.00180073
Q9P0V3	SH3BP4	15.5457	3.13e-07
Q9P107	GMIP	2.14305	0.000280563
Q9P1U1	ACTR3B	25.4091	1.11e-07
Q9P1Y5	CAMSAP3	2.76445	9.4e-05
Q9P1Y6.3	PHRF1	6.83697	5.92e-11
Q9P219	CCDC88C	69.9149	3.98e-09
Q9P258	RCC2	2.30453	3.21e-05
Q9P265	DIP2B	2.44013	6.15e-05
Q9P287	BCCIP	2.9895	8.18e-06
Q9P2B4	CTTNBP2NL	2.72731	0.000190284
Q9P2E3	ZNFX1	29.0702	2.82e-06
Q9P2E5	CHPF2	24.996	5.31e-08
Q9P2I0	CPSF2	2.40419	3.22e-06
Q9P2N5	RBM27	3.28595	3.8e-08
Q9P2P1	NYNRIN	15.1425	5.81e-18
Q9UBB5	MBD2	2.09248	5.46e-05
Q9UBB9	TFIP11	2.72437	0.000892047
Q9UBD5	ORC3	4.73381	9.32e-06
Q9UBE0	SAE1	2.24622	6.57e-05
Q9UBF2	COPG2	2.87139	1.3e-06
Q9UBJ2	ABCD2	84.9025	1.53e-15
Q9UBK9.2	UXT	11.4386	9.85e-16
Q9UBM7	DHCR7	10.9212	8.16e-11
Q9UBP6	METTL1	3.82471	4.18e-08
Q9UBT2	UBA2	2.39061	4.16e-05
Q9UBU8.2	MORF4L1	4.0624	0.000461955
Q9UBU9	NXF1	2.32573	4.45e-06
Q9UBV7	B4GALT7	10.9995	4.69e-10
Q9UBW7	ZMYM2	5.56054	8.59e-06
Q9UDY2	TJP2	2.36112	3.43e-05
Q9UEE9	CFDP1	2.10706	0.000647792
Q9UFC0	LRWD1	5.40479	1.92e-11
Q9UG63.2	ABCF2	2.19871	4.31e-05
Q9UGM3.3	DMBT1	7.8235	0.000152192
Q9UGU0	TCF20	3.623	0.000348748
Q9UH62	ARMCX3	3.33393	2.17e-05
Q9UH92	MLX	6.19728	5.31e-08
Q9UHA3	RSL24D1	10.3659	3.21e-08
Q9UHD2	TBK1	2.00759	0.000461932
Q9UHI6	DDX20	4.07572	3.6e-08
Q9UHJ6	SHPK	2.01857	0.00226682
Q9UHN6	CEMIP2	41.6464	8.49e-35
Q9UHR4	BAIAP2L1	2.52981	0.000214137
Q9UHR5.2	SAP30BP	2.11589	5.55e-05
Q9UHV9	PFDN2	2.0759	1.34e-10
Q9UHW9.4	SLC12A6	3.53243	0.000777905
Q9UHX1.2	PUF60	2.04763	6.52e-07
Q9UI10	EIF2B4	2.61861	0.000127076
Q9UI30	TRMT112	2.53489	5.46e-05
Q9UI36.2	DACH1	2.97439	0.000913298
Q9UIG0.2	BAZ1B	2.80609	8.85e-07
Q9UJ83.2	HACL1	34.6741	2.94e-08
Q9UJA5	TRMT6	7.74518	1.44e-09
Q9UJV9	DDX41	3.62492	1.59e-09
Q9UJX2	CDC23	2.43355	0.000185718
Q9UJX3.2	ANAPC7	12.4416	4.45e-15
Q9UJX4	ANAPC5	4.39887	4.56e-06
Q9UK45	LSM7	2.0463	4.59e-05
Q9UK55	SERPINA10	19.5193	7.74e-08
Q9UK59	DBR1	2.41364	4.4e-06
Q9UK61.3	TASOR	4.87265	3e-06
Q9UK76	JPT1	2.01856	0.000122345
Q9UKF6	CPSF3	2.48942	2.93e-05
Q9UKL0	RCOR1	2.55794	1.17e-05
Q9UKM9	RALY	2.40717	1.76e-05
Q9UKN8	GTF3C4	5.249	6.82e-07
Q9UKR5	ERG28	4.35257	0.000125032
Q9UKX5.2	ITGA11	104.443	3.13e-17
Q9UKX7	NUP50	2.22827	2.23e-05
Q9UKZ1	CNOT11	2.62636	0.00110841
Q9UL03.3	INTS6	2.66702	5.04e-06
Q9UL26	RAB22A	2.44733	0.000241147
Q9UL40	ZNF346	8.65982	0.000267214
Q9UL54.2	TAOK2	4.0086	0.00193174
Q9ULE6	PALD1	7.16999	2.51e-06
Q9ULG1	INO80	4.56006	0.000312783
Q9ULK4.3	MED23	4.7583	0.00668338
Q9ULR0	ISY1	4.59413	1.17e-10
Q9ULR3	PPM1H	6.75653	5.19e-07
Q9ULU4.13	ZMYND8	3.54484	1.74e-06
Q9ULU8.4	CADPS	29.4294	3.82e-09
Q9ULW0	TPX2	5.65676	0.00013381
Q9ULW3	ABT1	5.34013	4.18e-11
Q9ULX3	NOB1	3.3897	3.34e-07
Q9ULX6	AKAP8L	15.2013	7.89e-05
Q9UM00.1	TMCO1	2.80562	1.02e-06
Q9UM07	PADI4	3.10475	1.03e-05
Q9UM22	EPDR1	2.69563	0.00558937
Q9UMD9.2	COL17A1	6.92423	2.82e-10
Q9UMS4	PRPF19	2.18388	2.69e-07
Q9UMY1	NOL7	5.08257	7.76e-09
Q9UN81	L1RE1	11.8261	1.01e-15
Q9UNA1.2	ARHGAP26	2.75136	0.00399253
Q9UNF1	MAGED2	3.07574	9.48e-05
Q9UNP9	PPIE	2.25534	1.59e-05
Q9UNQ2	DIMT1	3.81703	1.64e-08
Q9UNW1	MINPP1	5.79186	1.93e-07
Q9UNX4	WDR3	3.43868	1.07e-06
Q9UNY4	TTF2	4.4757	1.14e-07
Q9UP83.2	COG5	2.0022	0.000482728
Q9UP95	SLC12A4	4.09593	0.000101492
Q9UPN3.5	MACF1	25.3037	2.63e-07
Q9UPN6	SCAF8	2.63618	0.000993614
Q9UPN7	PPP6R1	2.0138	0.0080007
Q9UPN9.2	TRIM33	2.24604	3.3e-05
Q9UPY8	MAPRE3	6.31582	4.76e-06
Q9UQ35	SRRM2	2.91816	1.16e-05
Q9UQB8.5	BAIAP2	5.85805	5.79e-08
Q9Y221	NIP7	5.75278	5.89e-11
Q9Y232.2	CDYL	5.17574	2.31e-06
Q9Y237.2	PIN4	2.35937	0.000985721
Q9Y244	POMP	2.81736	0.00388893
Q9Y291	MRPS33	2.53574	0.004021
Q9Y295	DRG1	2.36332	5.4e-06
Q9Y2B0	CNPY2	2.17606	0.000115332
Q9Y2D5.4	AKAP2	17.3986	1.21e-06
Q9Y2D5.5	AKAP2	4.44639	0.00379998
Q9Y2G3	ATP11B	4.0813	1.26e-06
Q9Y2K7	KDM2A	4.78916	1.44e-09
Q9Y2L1	DIS3	3.58373	1.28e-07
Q9Y2L9.2	LRCH1	9.80443	2.58e-09
Q9Y2P8	RCL1	7.29519	7.93e-12
Q9Y2R4	DDX52	4.68068	9.45e-09
Q9Y2R5	MRPS17	3.12819	5.61e-07
Q9Y2S7	POLDIP2	2.45639	2.8e-05
Q9Y2U8	LEMD3	2.28717	0.000147734
Q9Y2V7	COG6	2.14192	4.25e-06
Q9Y2W2	WBP11	2.58265	1.94e-06
Q9Y2W6	TDRKH	20.9526	1.35e-09
Q9Y2X3	NOP58	2.37223	3.17e-05
Q9Y2X7	GIT1	3.36763	2.94e-07
Q9Y2Z4	YARS2	2.55663	0.000118389
Q9Y305.4	ACOT9	2.05968	0.000385235
Q9Y314	NOSIP	2.34148	1.34e-05
Q9Y316	MEMO1	2.24116	0.00264288
Q9Y324	FCF1	8.55787	3.37e-07
Q9Y399	MRPS2	2.16218	0.000138103
Q9Y3A2	UTP11	2.64532	0.00272493
Q9Y3A4	RRP7A	6.35266	4.71e-13
Q9Y3B2	EXOSC1	2.46898	2.01e-05
Q9Y3B9	RRP15	30.3746	1.71e-24
Q9Y3C1	NOP16	2.9365	1.01e-06
Q9Y3C4	TPRKB	2.81284	3.95e-06
Q9Y3C8	UFC1	2.92842	1.01e-05
Q9Y3D0	CIAO2B	2.57839	4.88e-06
Q9Y3D9	MRPS23	2.24426	1.69e-05
Q9Y3F4.2	STRAP	2.07399	0.000138654
Q9Y3T9	NOC2L	3.30467	3.81e-08
Q9Y446.2	PKP3	2.39859	1.62e-05
Q9Y496	KIF3A	12.7878	7.36e-12
Q9Y4A5.2	TRRAP	3.47046	7.83e-06
Q9Y4B6	DCAF1	2.24407	0.00133526
Q9Y4C2	TCAF1	5.52925	6.08e-05
Q9Y4C8	RBM19	5.08145	9.13e-11
Q9Y4F5.2	CEP170B	2.57469	0.000391048
Q9Y4H2	IRS2	35.2167	4.65e-21
Q9Y4K4	MAP4K5	5.29574	2.41e-05
Q9Y4P3	TBL2	2.00215	6.39e-06
Q9Y4R8	TELO2	4.67821	8.52e-06
Q9Y4W2.2	LAS1L	4.30847	2.52e-06
Q9Y4X5	ARIH1	3.25337	1.18e-06
Q9Y4Y9.2	LSM5	4.18615	6.67e-05
Q9Y4Z0	LSM4	2.17634	1.84e-05
Q9Y508	RNF114	5.74778	4.01e-06
Q9Y520.7	PRRC2C	2.55821	0.000127433
Q9Y5A9.2	YTHDF2	2.57736	2.3e-06
Q9Y5B9	SUPT16H	2.25453	1.33e-05
[truncated: 26 more rows]

## Sheet: F. Prot_down_IF_crcd_diann
F. Down-regulated proteins between disease group and normal group using IF.
prot	Gene	FC	pvalueAd
A1A5D9	BICDL2	0.238444	0.00648165
A1IGU5	ARHGEF37	0.138927	7.38e-07
A5D8W1.2	CFAP69	0.158072	3.66e-05
A8K7I4	CLCA1	0.113616	0.00121153
B9A064	IGLL5	0.495643	0.00130847
E7EW31	PROB1	0.142429	9.55e-06
O00159.3	MYO1C	0.440295	4.53e-06
O00339	MATN2	0.192968	4.54e-15
O00423.3	EML1	0.0697641	3.6e-08
O00499.11	BIN1	0.492581	2.81e-09
O00533	CHL1	0.0587164	1.26e-07
O14558	HSPB6	0.16578	9.57e-14
O14815	CAPN9	0.214458	0.0017567
O14817	TSPAN4	0.37749	0.000128052
O14972	VPS26C	0.383779	5.4e-05
O15061	SYNM	0.198024	1.47e-13
O15061.2	SYNM	0.0615915	0.000133336
O15075	DCLK1	0.471212	4.22e-09
O15204.2	ADAMDEC1	0.318862	0.00115437
O15230	LAMA5	0.331872	8.61e-09
O15239	NDUFA1	0.303541	0.00122027
O15247	CLIC2	0.345152	0.000279298
O15344	MID1	0.397017	0.00154544
O43294	TGFB1I1	0.451667	0.00384398
O43301	HSPA12A	0.255038	8.85e-13
O43556.4	SGCE	0.0800963	8.96e-05
O43665	RGS10	0.429616	1e-09
O43674	NDUFB5	0.4384	0.000669723
O60237.6	PPP1R12B	0.0755216	1.1e-08
O60462.4	NRP2	0.282287	0.00552967
O60844	ZG16	0.0969468	0.000122345
O60861	GAS7	0.426861	0.00156675
O60927	PPP1R11	0.479033	0.00388567
O75094	SLIT3	0.118149	9.35e-05
O75112	LDB3	0.0794975	3e-08
O75112.2	LDB3	0.13075	2.16e-06
O75112.7	LDB3	0.086145	0.000177611
O75521.2	ECI2	0.366119	2.71e-06
O75764	TCEA3	0.228082	0.000924371
O75781	PALM	0.32692	4.56e-10
O76038	SCGN	0.0770481	1.33e-17
O76070	SNCG	0.0364466	3.48e-20
O76074	PDE5A	0.146462	9.19e-10
O94811	TPPP	0.10672	4.2e-14
O94817	ATG12	0.122324	2.63e-05
O94875.11	SORBS2	0.180787	2.83e-16
O94875.12	SORBS2	0.172367	0.000126199
O94911.3	ABCA8	0.036609	2.69e-10
O95139	NDUFB6	0.371467	0.00176153
O95169.3	NDUFB8	0.407691	0.00217613
O95197.2	RTN3	0.452105	1.59e-05
O95497	VNN1	0.172626	0.00135063
O95810	CAVIN2	0.0820856	2.25e-17
O95816	BAG2	0.469753	0.000101656
P00325	ADH1B	0.138973	1.12e-11
P00326	ADH1C	0.152086	0.00267042
P00488	F13A1	0.37865	1.39e-05
P00746	CFD	0.355216	4.33e-10
P00846	MT-ATP6	0.183327	0.000221391
P00915	CA1	0.347782	0.000963368
P01275	GCG	0.304315	0.000126045
P01282	VIP	0.0919425	6.09e-12
P02511	CRYAB	0.234078	1.27e-13
P02743	APCS	0.327517	1.83e-07
P03891	MT-ND2	0.1935	0.0034133
P04156	PRNP	0.144375	0.000135016
P04271	S100B	0.122662	8.33e-17
P05771.2	PRKCB	0.357442	0.000247217
P07196	NEFL	0.0947195	0.00034277
P07197	NEFM	0.0877452	5.76e-05
P07327	ADH1A	0.0659251	0.000568431
P07585	DCN	0.268642	7.99e-07
P07998	RNASE1	0.14047	0.00471084
P08648	ITGA5	0.346056	0.00103607
P09038	FGF2	0.301783	0.0055293
P09471.2	GNAO1	0.0976734	3.89e-14
P09493.5	TPM1	0.42794	1.73e-06
P09493.7	TPM1	0.212275	2.34e-07
P09493.9	TPM1	0.199855	0.000211097
P09936	UCHL1	0.24367	2.22e-14
P0CG29	GSTT2	0.315073	0.00293377
P10301	RRAS	0.385493	0.00374129
P10636	MAPT	0.0329471	3.92e-06
P10645	CHGA	0.111916	0.000121079
P11532.11	DMD	0.25075	1.86e-07
P11766	ADH5	0.437641	1.07e-12
P12110	COL6A2	0.453444	5.17e-11
P12110.2	COL6A2	0.211219	5.79e-08
P12111.4	COL6A3	0.294676	2.13e-06
P12235	SLC25A4	0.301283	9.42e-07
P12277	CKB	0.461671	5.57e-05
P13521	SCG2	0.0528347	8.33e-17
P13591	NCAM1	0.0475103	2.09e-21
P13942.2	COL11A2	0.0554968	0.000271935
P14384	CPM	0.157029	0.00185574
P15088	CPA3	0.241374	1.57e-09
P15428	HPGD	0.394851	0.000725454
P16083	NQO2	0.301093	1.74e-10
P16298.4	PPP3CB	0.486783	0.000615225
P16671	CD36	0.0424274	7.98e-07
P17252	PRKCA	0.36103	0.00599049
P17568	NDUFB7	0.259753	1.56e-07
P17600	SYN1	0.0752749	0.000146964
P17612	PRKACA	0.468116	0.000351504
P17661	DES	0.346606	2.4e-07
P17948	FLT1	0.302377	0.00168362
P18859.2	ATP5PF	0.418416	0.000714906
P19105	MYL12A	0.422624	3.48e-05
P19224	UGT1A6	0.215531	0.000162907
P19634	SLC9A1	0.192966	0.00158629
P20231	TPSB2	0.199545	5.58e-07
P20774	OGN	0.116461	1.84e-12
P21266	GSTM3	0.243184	6.9e-18
P21291	CSRP1	0.350452	9.76e-07
P21397	MAOA	0.489701	0.00745218
P22105.1	TNXB	0.207763	1.38e-11
P22466	GAL	0.114154	5.91e-07
P22676	CALB2	0.278688	9.72e-10
P22748	CA4	0.0752082	5.79e-05
P23219.5	PTGS1	0.0865584	4.44e-09
P23634.2	ATP2B4	0.0578989	4.39e-05
P23634.8	ATP2B4	0.338407	0.000373582
P23946	CMA1	0.18493	2.88e-08
P24298	GPT	0.0738115	3.28e-05
P24539	ATP5PB	0.452304	0.000168953
P24844	MYL9	0.292276	0.00123365
P25189.2	MPZ	0.0202854	4.33e-07
P27338	MAOB	0.342073	5.38e-10
P27987	ITPKB	0.23063	0.000168855
P28161	GSTM2	0.392394	5.9e-09
P28289	TMOD1	0.0961704	3.13e-05
P28332.2	ADH6	0.479746	0.00133951
P29536	LMOD1	0.228874	1.71e-08
P29972	AQP1	0.198621	0.000694426
P31323	PRKAR2B	0.321158	1.07e-13
P32004	L1CAM	0.108609	4.37e-17
P34913	EPHX2	0.314511	3.6e-09
P35241.5	RDX	0.437849	9.05e-14
P35443	THBS4	0.243097	0.000784264
P35558	PCK1	0.145172	0.00042448
P35625	TIMP3	0.416599	0.00755979
P35749	MYH11	0.135005	1.85e-07
P35749.2	MYH11	0.031531	1.56e-05
P37059	HSD17B2	0.164844	0.00242776
P37840	SNCA	0.1186	2.09e-05
P40123	CAP2	0.151399	6.85e-11
P40879	SLC26A3	0.0931114	0.0001045
P40939	HADHA	0.498591	0.000134588
P41219	PRPH	0.151975	1.03e-15
P42773	CDKN2C	0.304977	0.0012756
P43121	MCAM	0.313375	3.55e-09
P46821	MAP1B	0.483001	4.34e-07
P47756	CAPZB	0.0874528	0.000244393
P49326	FMO5	0.0668391	8.13e-06
P49642	PRIM1	0.147453	0.000894531
P50443	SLC26A2	0.135686	0.000530627
P50895	BCAM	0.2122	4.65e-12
P50993	ATP1A2	0.27617	0.00022332
P51178	PLCD1	0.130063	3.86e-07
P51608.2	MECP2	0.487605	0.000754214
P51884	LUM	0.418589	2.58e-09
P51888	PRELP	0.420391	1.31e-10
P51911	CNN1	0.236453	2.91e-06
P52564	MAP2K6	0.182979	0.00406206
P52895	AKR1C2	0.467129	0.0054377
P53609	PGGT1B	0.0725867	0.00155118
P53814.6	SMTN	0.243378	0.0012756
P53985	SLC16A1	0.258707	1.25e-05
P54289	CACNA2D1	0.391416	9.35e-05
P55268	LAMB2	0.355669	1.63e-14
P56134.2	ATP5MF	0.482306	0.000145335
P56378	ATP5MJ	0.180938	0.000793856
P58335.4	ANTXR2	0.10444	5.66e-07
P60033	CD81	0.187795	9.04e-09
P60660	MYL6	0.213349	0.00247212
P60981	DSTN	0.40693	5.67e-07
P61601	NCALD	0.107994	0.000115988
P61764.2	STXBP1	0.447979	0.000125019
P62070.4	RRAS2	0.21958	2.17e-10
P62166	NCS1	0.118023	0.00101726
P62834	RAP1A	0.0762606	4.69e-09
P63096	GNAI1	0.349768	0.000895501
P63267	ACTG2	0.0561286	0.000735473
P78539	SRPX	0.0287308	4.44e-05
P78560	CRADD	0.218033	2.21e-06
P80365	HSD11B2	0.182843	0.00363181
P82970	HMGN5	0.455057	0.00524929
P84157.2	MXRA7	0.376809	1.7e-06
Q01459	CTBS	0.250123	0.00617644
Q01995	TAGLN	0.345052	5.36e-05
Q02952	AKAP12	0.338068	8.69e-12
Q03135	CAV1	0.0436937	4.11e-15
Q07507	DPT	0.230032	9.46e-09
Q0VDG4	SCRN3	0.414519	0.000804276
Q12791.4	KCNMA1	0.0940927	0.000511023
Q13137.4	CALCOCO2	0.199036	0.00129707
Q13228.4	SELENBP1	0.387617	0.000852466
Q13361.2	MFAP5	0.488377	0.00480709
Q13555.11	CAMK2G	0.249779	7.89e-07
Q13642.5	FHL1	0.166713	1.02e-12
Q13683.3	ITGA7	0.183395	1.64e-08
Q13797	ITGA9	0.071874	3.39e-05
Q13976.2	PRKG1	0.16833	1.61e-07
Q14012	CAMK1	0.412301	0.000490163
Q14118	DAG1	0.351451	2.13e-08
Q14194	CRMP1	0.499007	2.47e-05
Q14315	FLNC	0.310529	8.42e-06
Q14515	SPARCL1	0.138201	0.00147688
Q14643.4	ITPR1	0.360904	1.34e-07
Q14693.7	LPIN1	0.25197	0.00924669
Q14914	PTGR1	0.47727	1.73e-05
Q14BN4	SLMAP	0.160675	4.54e-09
Q14CN2	CLCA4	0.0518673	8.24e-06
Q15063.2	POSTN	0.410153	0.00226037
Q15124	PGM5	0.1447	8.55e-16
Q15223	NECTIN1	0.166563	0.000210759
Q15746.5	MYLK	0.0876938	3.78e-06
Q15746.6	MYLK	0.124787	5.01e-07
Q15847	ADIRF	0.49748	6.18e-06
Q16134	ETFDH	0.383626	4.57e-05
Q16352	INA	0.30978	5.65e-05
Q16568	CARTPT	0.0738167	0.000169637
Q16656.4	NRF1	0.204219	0.0068919
Q16853	AOC3	0.198442	4.83e-07
Q2UY09	COL28A1	0.0291921	3.65e-18
Q5JTB6	PLAC9	0.135469	7.98e-07
Q5SRH9.4	TTC39A	0.176061	0.0002014
Q5T013	HYI	0.470262	0.000112767
Q63HR2.6	TNS2	0.365485	2.06e-05
Q63ZY3.3	KANK2	0.36476	0.000116016
Q66K74.2	MAP1S	0.224877	0.00732277
Q6IC98	GRAMD4	0.0939455	0.000143089
Q6NZI2	CAVIN1	0.296582	1.55e-12
Q6UVK1	CSPG4	0.331292	4.06e-08
Q6UWF7	NXPE4	0.221878	0.000867661
Q6UWM9	UGT2A3	0.0818452	2.3e-05
Q6UWP2	DHRS11	0.270755	1.55e-05
Q6UWY5	OLFML1	0.415612	0.00172318
Q6UXV4	APOOL	0.316856	1.56e-07
Q6ZMB0	B3GNT6	0.385776	0.00870074
Q7L099.3	RUFY3	0.221641	0.00146807
Q7L5Y1	ENOSF1	0.31884	0.00578165
Q7Z3B1	NEGR1	0.1225	3.65e-18
Q7Z4I7.5	LIMS2	0.151792	0.000487908
Q7Z7G0	ABI3BP	0.067935	7.35e-13
Q86TI0	TBC1D1	0.254944	0.00951897
Q86UX2	ITIH5	0.203349	3.4e-08
Q86WU2.2	LDHD	0.0733698	0.000193589
Q86YB7	ECHDC2	0.204482	0.000712684
Q8IUZ5	PHYKPL	0.143826	0.00088602
Q8IVF2.3	AHNAK2	0.43683	0.000429962
Q8IVN8	SBSPON	0.251946	0.00551318
Q8IXL7.2	MSRB3	0.151852	0.000128809
Q8IYU8	MICU2	0.255297	0.00947511
Q8N126.2	CADM3	0.0176781	4.37e-10
Q8N5X7	EIF4E3	0.226451	2.58e-14
Q8NHL6.3	LILRB1	0.330313	6.57e-05
Q8TCZ2.5	CD99L2	0.217379	4.34e-23
Q8TDQ7	GNPDA2	0.192368	0.000136214
Q8TED0	UTP15	0.286009	0.000916182
Q8WUY3.2	PRUNE2	0.180556	0.000903933
Q8WWM9	CYGB	0.445346	3.69e-06
Q8WXF7.2	ATL1	0.181109	7.2e-05
Q92629.2	SGCD	0.442661	1.61e-09
Q92777	SYN2	0.065543	1.37e-09
Q93052	LPP	0.413946	0.00153187
Q93097	WNT2B	0.31732	0.00106499
Q969G5	CAVIN3	0.41126	3.19e-08
Q969Z3	MTARC2	0.322337	0.000152831
Q96A00	PPP1R14A	0.149689	5.74e-07
Q96AC1.3	FERMT2	0.235134	0.000643378
Q96AM1	MRGPRF	0.0992347	4.66e-06
Q96CX6	LRRC58	0.129661	1.91e-06
Q96F85	CNRIP1	0.0716188	1.67e-12
Q96FJ2	DYNLL2	0.0479724	8.2e-05
Q96HN2.2	AHCYL2	0.123415	0.000183345
Q96IQ7	VSIG2	0.0782575	9.78e-06
Q96IX5	ATP5MK	0.489019	0.00123747
Q96LZ7	RMDN2	0.354134	0.00382372
Q96MM6	HSPA12B	0.466393	0.000456539
Q96P44.3	COL21A1	0.0613772	2.83e-05
Q96P47.2	AGAP3	0.174792	0.000310215
Q96Q06.2	PLIN4	0.112709	6.35e-05
Q96RU3.4	FNBP1	0.359287	5.03e-08
Q99969	RARRES2	0.285563	5.95e-06
Q9BPW9.4	DHRS9	0.124676	0.000321051
Q9BR39	JPH2	0.124444	0.000891881
Q9BVA1	TUBB2B	0.271975	2.02e-10
Q9BVA6	FICD	0.22605	0.00165336
Q9BW30	TPPP3	0.361013	2.23e-06
Q9BX66.8	SORBS1	0.0777173	0.000123576
Q9BX66.9	SORBS1	0.239751	3.3e-08
Q9BXN1	ASPN	0.476219	8.59e-10
Q9BXW6	OSBPL1A	0.100555	7.04e-06
Q9BZL4	PPP1R12C	0.410775	0.00545212
Q9BZQ8	NIBAN1	0.139224	1.63e-07
Q9BZZ2	SIGLEC1	0.308538	0.00261716
Q9C0D5	TANC1	0.210586	0.00217613
Q9H008	LHPP	0.18905	1.01e-12
Q9H098.2	FAM107B	0.216461	0.00285774
Q9H0W9.2	C11orf54	0.485836	0.000603545
Q9H4G4	GLIPR2	0.393647	1.85e-11
Q9H7D0	DOCK5	0.377738	0.00550583
Q9H8H3	METTL7A	0.275585	7.96e-06
Q9H9J4.2	USP42	0.331533	0.00180845
Q9HA65	TBC1D17	0.351596	3.12e-08
Q9HAV0	GNB4	0.323709	0.00228869
Q9HBL0	TNS1	0.446479	0.00167311
Q9HBL0.2	TNS1	0.255684	0.0034133
Q9HCB6	SPON1	0.401487	8.69e-10
Q9HCH5.7	SYTL2	0.424221	0.00117704
Q9NR12	PDLIM7	0.42033	0.000227679
Q9NR12.2	PDLIM7	0.0995704	0.000833753
Q9NRN5	OLFML3	0.492918	0.00435162
Q9NRR3	CDC42SE2	0.0565838	2.91e-05
Q9NVD7	PARVA	0.370376	3.91e-07
Q9NWQ8	PAG1	0.131826	0.000167586
Q9NZ45	CISD1	0.453473	5.49e-08
Q9NZD2	GLTP	0.0897289	3.08e-05
Q9NZK5	ADA2	0.343559	0.00730362
Q9NZN4	EHD2	0.228708	2.89e-14
Q9NZR1	TMOD2	0.0409482	6.55e-08
Q9P266	JCAD	0.22119	0.00756768
Q9UBY9	HSPB7	0.304926	0.000153565
Q9UDY4	DNAJB4	0.200966	0.00271777
Q9UHG2	PCSK1N	0.282149	2.79e-12
Q9UKA9	PTBP2	0.110242	0.000286211
Q9UKG9	CROT	0.20696	0.00198777
Q9UKL3	CASP8AP2	0.261692	0.0084221
Q9UKS6	PACSIN3	0.169255	0.00150807
Q9UMS6	SYNPO2	0.298824	7.13e-07
Q9UMS6.2	SYNPO2	0.189926	2.19e-08
Q9UN36	NDRG2	0.468441	5.68e-05
Q9Y281	CFL2	0.107589	4.74e-08
Q9Y2B9	PKIG	0.179906	0.000667516
Q9Y2E4	DIP2C	0.122382	0.000623736
Q9Y2I1	NISCH	0.469965	0.00270887
Q9Y2J2	EPB41L3	0.260272	3.63e-17
Q9Y2J2.2	EPB41L3	0.0664832	2.68e-05
Q9Y3E1	HDGFL3	0.286669	6.15e-09
Q9Y4J8.15	DTNA	0.118105	3.89e-06
Q9Y5Z7	HCFC2	0.0370261	5.14e-06
Q9Y639	NPTN	0.303731	3.8e-06
Q9Y6F6.4	IRAG1	0.449116	2.17e-05
Q9Y6Q2.3	STON1	0.159793	0.00202814
Q9Y6R1	SLC4A4	0.0986532	6.69e-05

## Sheet: G. Prot_up_IS_crcd_diann
G. Up-regulated proteins between disease group and normal group using IS.
prot	Gene	FC	pvalueAd
A0A075B6H9	IGLV4-69	7.5455	0.00166317
A0A0C4DH29	IGHV1-3	22.4053	1.57e-05
A1L188	NDUFAF8	5.94569	0.00376598
A1X283	SH3PXD2B	9.02745	8.58e-11
A3KMH1	VWA8	2.17553	4.22e-05
A3KN83.2	SBNO1	4.6027	3.13e-06
A4D1E9	GTPBP10	5.76795	3.77e-07
A6NDG6	PGP	2.91241	0.001486
A6NDU8	RIMOC1	4.70494	0.00049999
A6NE01	FAM186A	4.46813	1.43e-06
A6NED2	RCCD1	2.64244	0.00712937
A6NHT5	HMX3	2.67062	8.18e-06
A6NIH7	UNC119B	7.73599	1e-12
A8CG34	POM121C	4.56947	7.7e-07
A8MXV4	NUDT19	3.22264	0.000863365
E9PRG8	C11orf98	2.9374	7.18e-06
L0R8F8	MIEF1	4.49036	4.05e-06
O00115.2	DNASE2	2.39572	3.25e-06
O00139.2	KIF2A	2.53328	8.44e-05
O00139.4	KIF2A	13.4024	4.41e-10
O00142.2	TK2	6.30335	0.0033873
O00148	DDX39A	2.93757	7.03e-07
O00154.4	ACOT7	2.13271	1.57e-08
O00165	HAX1	4.1095	2.57e-08
O00204	SULT2B1	45.89	2.43e-21
O00268	TAF4	6.94619	0.00455202
O00291	HIP1	3.18803	0.000476829
O00299	CLIC1	2.04774	7.41e-07
O00338	SULT1C2	141.865	4.62e-16
O00411	POLRMT	3.52389	1.25e-06
O00422.2	SAP18	2.37884	3.23e-05
O00425	IGF2BP3	4.39636	0.000390057
O00443	PIK3C2A	2.73065	0.000750991
O00459	PIK3R2	19.9027	1.36e-07
O00469.2	PLOD2	6.015	1.39e-07
O00487	PSMD14	2.2066	0.000549375
O00515	LAD1	2.50504	1.62e-05
O00522	KRIT1	3.78873	0.000199384
O00541	PES1	3.1992	1.54e-07
O00555.4	CACNA1A	2.53911	1.26e-05
O00560	SDCBP	8.84228	8.98e-06
O00560.3	SDCBP	8.64732	0.000666709
O00562.2	PITPNM1	3.23672	1.64e-07
O00566	MPHOSPH10	4.66998	8.8e-11
O00567	NOP56	2.56915	2.43e-08
O00584	RNASET2	2.11341	7.59e-05
O00635	TRIM38	2.94828	7.11e-07
O00750	PIK3C2B	3.07346	0.00373548
O00762	UBE2C	5.5797	6.41e-09
O00767	SCD	7.33762	4.59e-05
O14497	ARID1A	2.12315	0.000296588
O14562	UBFD1	62.5279	2.63e-12
O14578.4	CIT	4.5785	6.56e-06
O14646.2	CHD1	4.9409	6.28e-07
O14647	CHD2	5.56551	0.000187347
O14656	TOR1A	2.39062	0.000186952
O14662	STX16	2.60581	1.16e-05
O14734	ACOT8	2.47009	0.000429182
O14757.3	CHEK1	12.5724	1.75e-08
O14776.2	TCERG1	2.25553	7.8e-06
O14791.2	APOL1	37.841	4.95e-07
O14802	POLR3A	3.66006	2.49e-05
O14828	SCAMP3	2.60986	1.08e-05
O14879	IFIT3	4.10921	0.000167153
O14925	TIMM23	4.68936	0.00112028
O14933	UBE2L6	4.76205	0.000242633
O15020	SPTBN2	42.4633	1.28e-18
O15027.5	SEC16A	2.16627	3.04e-05
O15042	U2SURP	2.15985	1.67e-05
O15067	PFAS	2.23907	0.000314482
O15120	AGPAT2	2.84859	0.000281028
O15121	DEGS1	6.52341	0.00193096
O15160	POLR1C	3.25699	1.65e-06
O15164	TRIM24	3.96275	0.00430757
O15213	WDR46	6.28878	1.7e-15
O15226.2	NKRF	6.0017	1.41e-12
O15228	GNPAT	6.84348	7.44e-05
O15231.3	ZNF185	3.11727	0.000402774
O15231.6	ZNF185	10.0232	0.00216839
O15232.2	MATN3	4.70917	6.73e-08
O15245	SLC22A1	7.04717	5.28e-09
O15327	INPP4B	16.4726	1.45e-05
O15347	HMGB3	2.18013	1.62e-05
O15355	PPM1G	2.55955	5.26e-06
O15357	INPPL1	2.52477	8.65e-07
O15379	HDAC3	7.88787	0.0010803
O15381	NVL	14.7952	3.49e-08
O15393.2	TMPRSS2	51.9016	4.14e-12
O15397	IPO8	4.04129	1.82e-07
O15446.2	POLR1G	10.2867	2.56e-07
O15460.2	P4HA2	8.85205	1.26e-11
O43143	DHX15	2.65915	9.65e-08
O43148.2	RNMT	3.03972	2.88e-07
O43156	TTI1	7.06644	1.48e-08
O43159	RRP8	6.50893	4.77e-12
O43169	CYB5B	2.14531	1.57e-05
O43172.2	PRPF4	2.86091	6.14e-06
O43251.6	RBFOX2	2.34762	0.00423588
O43290	SART1	2.60651	4.54e-06
O43291	SPINT2	2.06282	0.00340673
O43292	GPAA1	5.75927	1.39e-05
O43390	HNRNPR	2.17577	1.38e-08
O43395	PRPF3	2.91794	1.11e-06
O43399.6	TPD52L2	15.4467	2.89e-07
O43521.12	BCL2L11	15.4381	1.12e-07
O43524	FOXO3	4.06897	0.00259816
O43566	RGS14	30.0257	0.00121851
O43583	DENR	2.06961	0.00437524
O43592	XPOT	3.3814	0.000252777
O43660	PLRG1	2.48786	1.24e-05
O43670.4	ZNF207	2.17372	1.52e-05
O43684	BUB3	2.39743	1.24e-07
O43709	BUD23	200.212	2.04e-14
O43719	HTATSF1	3.03592	8.89e-07
O43752	STX6	3.07018	2.25e-06
O43818	RRP9	5.30641	3e-09
O43847.2	NRDC	2.13708	1.05e-05
O43852.2	CALU	3.7349	0.00909411
O43913	ORC5	14.2097	4.17e-07
O43929	ORC4	4.1171	2.05e-07
O60220	TIMM8A	2.25384	5.77e-05
O60231	DHX16	2.34501	1.49e-05
O60232	ZNRD2	3.4655	0.000113722
O60244	MED14	2.41212	0.000117192
O60264	SMARCA5	2.50562	1.98e-05
O60287	URB1	4.10967	0.00135648
O60306	AQR	2.62631	6.77e-06
O60318	MCM3AP	7.57713	1.66e-08
O60341	KDM1A	2.25105	4.24e-05
O60343.2	TBC1D4	4.19063	7.01e-07
O60381.3	HBP1	9.93522	4.94e-10
O60443	GSDME	19.8808	8.15e-10
O60488.2	ACSL4	3.426	8.98e-07
O60506.3	SYNCRIP	4.84342	0.000266655
O60508	CDC40	2.06068	6.49e-05
O60524.4	NEMF	2.73381	9.6e-05
O60565	GREM1	99.6163	1.53e-12
O60568	PLOD3	3.32965	2.47e-06
O60573	EIF4E2	2.19934	2.33e-05
O60678	PRMT3	6.38259	1.27e-09
O60687	SRPX2	52.5659	4.67e-13
O60762	DPM1	2.04066	9.09e-05
O60828	PQBP1	3.74626	1.24e-06
O60830	TIMM17B	17.3249	8.79e-09
O60832	DKC1	2.06528	6.27e-05
O60934	NBN	2.68205	2.34e-05
O60942	RNGTT	4.26462	0.000410205
O75110	ATP9A	2.25007	0.009947
O75150	RNF40	2.75495	4.16e-07
O75151	PHF2	7.36214	4.31e-13
O75152	ZC3H11A	3.19924	3.86e-06
O75153	CLUH	2.37449	0.00303638
O75179.2	ANKRD17	6.42803	5.58e-06
O75312	ZPR1	2.25957	0.000147875
O75400	PRPF40A	2.37842	1.68e-05
O75439	PMPCB	2.28398	1.28e-05
O75448.2	MED24	3.07448	0.000114332
O75494.3	SRSF10	3.01056	1.17e-05
O75496	GMNN	3.83738	0.00129403
O75525	KHDRBS3	4.32771	8.06e-05
O75563	SKAP2	21.9603	0.000332046
O75570	MTRF1	10.9663	5.79e-06
O75586	MED6	8.34733	5.28e-12
O75592	MYCBP2	3.42805	1.99e-05
O75594	PGLYRP1	4.53708	1.5e-06
O75607	NPM3	7.19289	1.29e-07
O75610	LEFTY1	5.52148	0.00573801
O75616	ERAL1	3.0238	0.00296555
O75676.2	RPS6KA4	2.17516	0.00116066
O75683	SURF6	4.73313	1.68e-06
O75691	UTP20	7.64277	1.39e-11
O75694	NUP155	2.36707	0.000387393
O75718	CRTAP	9.12026	1.76e-13
O75787	ATP6AP2	27.932	1.21e-16
O75792	RNASEH2A	7.84542	2.78e-12
O75794	CDC123	26.463	6.88e-08
O75909	CCNK	3.03636	3.71e-05
O75911	DHRS3	7.17855	1.22e-06
O75934	BCAS2	2.74834	1.25e-06
O75940	SMNDC1	5.21542	6.89e-05
O75962	TRIO	2.01846	0.000112106
O76003	GLRX3	2.03889	0.000259348
O76021	RSL1D1	3.35601	5.82e-07
O76031	CLPX	2.37058	4.34e-05
O76041.2	NEBL	6.82722	2.93e-10
O94763	URI1	37.0637	4.4e-10
O94804	STK10	2.42906	0.000318809
O94808	GFPT2	10.1049	1.8e-05
O94842.2	TOX4	3.78207	2.54e-05
O94851.5	MICAL2	4.96425	1.31e-06
O94855.2	SEC24D	2.05393	8.39e-05
O94868	FCHSD2	5.40137	0.00817011
O94880	PHF14	4.59911	6.39e-10
O94886	TMEM63A	3.19422	1.73e-06
O94888	UBXN7	2.09087	0.00978125
O94913	PCF11	3.58494	0.000150768
O94923	GLCE	6.60138	0.000717356
O94925.3	GLS	4.74504	3.03e-07
O95071.2	UBR5	2.73511	6.03e-05
O95155.4	UBE4B	12.2123	1.32e-07
O95163	ELP1	2.43328	0.000381473
O95232	LUC7L3	2.46065	3.18e-05
O95239	KIF4A	3.05473	1.56e-07
O95294.4	RASAL1	10.3543	1.5e-07
O95295	SNAPIN	2.14341	0.00174067
O95302	FKBP9	2.86298	8.84e-06
O95319.3	CELF2	2.06027	0.00277394
O95347	SMC2	6.55586	7.37e-13
O95361	TRIM16	13.6119	5.82e-12
O95365	ZBTB7A	6.47578	0.000304543
O95376	ARIH2	8.48099	2.02e-06
O95394	PGM3	2.05527	1.1e-06
O95396	MOCS3	4.76875	9.17e-07
O95400	CD2BP2	2.68518	7.27e-07
O95407	TNFRSF6B	100.432	2.42e-07
O95429.2	BAG4	3.16411	0.00213411
O95453	PARN	2.26923	6.95e-05
O95456	PSMG1	2.99389	0.000111596
O95466.2	FMNL1	2.1074	0.00146983
O95478	NSA2	6.52961	1.07e-09
O95528	SLC2A10	3.68435	0.00248671
O95573	ACSL3	2.09394	8.29e-05
O95602	POLR1A	6.18421	7.46e-11
O95619	YEATS4	29.9601	1.1e-08
O95685	PPP1R3D	49.8212	1.68e-10
O95696.2	BRD1	3.61405	5.29e-05
O95707	POP4	7.44839	1.57e-05
O95777	LSM8	2.01592	0.000220173
O95793.2	STAU1	2.69528	9.33e-06
O95801	TTC4	3.27314	0.000854983
O95848	NUDT14	4.52931	5.57e-05
O95881	TXNDC12	2.02327	0.00010786
O95900	TRUB2	4.89287	9.63e-05
O95967	EFEMP2	8.99334	1.71e-06
O95969	SCGB1D2	33.2871	2.63e-13
O95983.2	MBD3	4.47399	8.88e-09
O95985	TOP3B	3.84382	0.00156435
O96019	ACTL6A	2.27663	0.000130765
P00491	PNP	2.70001	1.69e-05
P00734	F2	2.61885	0.00814235
P00736	C1R	3.22594	0.000570425
P00742	F10	10.232	0.00480708
P01033	TIMP1	27.6703	8.52e-33
P01037	CST1	85.1546	1.1e-11
P01040	CSTA	3.04101	1.89e-06
P01130	LDLR	68.8785	9.47e-08
P01137	TGFB1	29.637	3.06e-14
P01344.2	IGF2	39.9064	3.72e-07
P01704	IGLV2-14	7.62734	0.000242247
P01854	IGHE	6.33171	3.93e-07
P01861	IGHG4	2.33594	0.000952485
P02538	KRT6A	3.28178	0.000261405
P02671	FGA	2.5005	0.0021183
P02679.2	FGG	3.10106	0.000160907
P02749	APOH	2.18926	0.00144655
P02751.1	FN1	3.32202	2.08e-05
P02786	TFRC	4.11455	4.34e-07
P02788	LTF	3.24108	1.75e-05
P02792	FTL	3.37553	0.000323853
P03956	MMP1	38.2588	2.64e-08
P04080	CSTB	2.03232	7.99e-08
P04183	TK1	4.80872	1.11e-06
P04216	THY1	2.03365	0.00501343
P04259	KRT6B	2.0214	0.00402004
P05067	APP	6.45481	4.32e-11
P05067.8	APP	5.90112	1.51e-07
P05107	ITGB2	2.61129	0.00110058
P05154	SERPINA5	10.7437	1.18e-05
P05161	ISG15	2.48659	0.000125599
P05164	MPO	4.19817	2.69e-08
P05198	EIF2S1	2.05008	3.81e-07
P05412	JUN	32.6643	2.49e-07
P05783	KRT18	2.16867	0.00012411
P06132	UROD	2.08204	0.00339395
P06400	RB1	5.15881	1.76e-07
P06454.2	PTMA	3.33127	0.000197434
P06493	CDK1	5.51471	1.16e-14
P06702	S100A9	2.65492	4.45e-09
P06731	CEACAM5	16.7612	9.77e-08
P06746	POLB	17.8696	2.11e-05
P06748	NPM1	2.99614	7.17e-10
P07093	SERPINE2	17.5084	2.46e-14
P07199	CENPB	5.22906	6.68e-09
P07225	PROS1	4.19715	0.00646632
P07437	TUBB	2.12176	1.58e-07
P07602	PSAP	2.05853	0.000242112
P07910.2	HNRNPC	2.6127	4.09e-08
P07948	LYN	3.8345	0.00519926
P07992	ERCC1	5.07768	1.62e-07
P07996	THBS1	7.78815	2.65e-16
P08195.3	SLC3A2	3.60832	5.72e-06
P08240	SRPRA	2.70688	1.95e-06
P08243.2	ASNS	2.69626	5.24e-08
P08253	MMP2	9.02327	1.19e-06
P08397	HMBS	2.12589	2.26e-05
P08473	MME	107.148	4.08e-12
P08514	ITGA2B	11.0968	1.97e-05
P08579	SNRPB2	2.44174	8.93e-06
P08582	MELTF	52.1138	7.37e-10
P08637	FCGR3A	8.05358	4.77e-13
P08684	CYP3A4	24.4859	4.83e-06
P08729	KRT7	354.369	6.32e-09
P09012	SNRPA	2.05188	0.000294617
P09237	MMP7	122.651	4.68e-07
P09455	RBP1	2.07236	0.00469109
P09467	FBP1	2.26134	0.000252052
P09486	SPARC	6.6508	3.47e-11
P09488	GSTM1	5.70257	2.77e-05
P09525	ANXA4	2.73993	7.69e-09
P09619	PDGFRB	3.30155	0.000204569
P09651	HNRNPA1	2.42639	2.68e-07
P09661	SNRPA1	2.14347	0.000107337
P09758	TACSTD2	15.5977	5.23e-12
P09884	POLA1	48.3027	1.18e-06
P09913	IFIT2	49.083	4.43e-08
P0C2W1	FBXO45	3.97318	0.000834912
P0CG12	DERPC	3.08595	2.98e-05
P0DN76		2.28677	2.02e-05
P0DPB6	POLR1D	8.23906	5.67e-06
P10144	GZMB	2.37228	0.00103483
P10646	TFPI	4.27535	0.00240883
P11142	HSPA8	2.13994	1.05e-07
P11166	SLC2A1	4.48212	2e-06
P11172	UMPS	2.22118	5.5e-06
P11215.2	ITGAM	2.80984	1.81e-05
P11279	LAMP1	2.76842	9.87e-07
P11387	TOP1	3.08801	2.23e-06
P11388.4	TOP2A	10.0839	3.5e-14
P11441	UBL4A	2.30531	6.24e-06
P11712	CYP2C9	2.72103	6.88e-05
P11717	IGF2R	2.30648	7.57e-05
P11940	PABPC1	2.2099	3.31e-08
P12004	PCNA	2.32116	0.000159353
P12268	IMPDH2	2.17565	2.88e-08
P12429	ANXA3	3.31771	4.43e-10
P12814	ACTN1	3.22761	0.000110315
P12931.2	SRC	2.32234	2.13e-05
P12955	PEPD	2.56224	1.29e-10
P13051	UNG	2.90706	0.00354288
P13164	IFITM1	10.6097	1.24e-08
P13498	CYBA	2.90184	3.08e-05
P13569.2	CFTR	4.67502	9.62e-06
P13646	KRT13	4.66498	1.03e-07
P13647	KRT5	2.5188	0.00995265
P13674	P4HA1	3.39884	1.25e-06
P13693	TPT1	2.063	2.43e-06
P13984	GTF2F2	2.22314	3.51e-05
P13995	MTHFD2	5.84066	4.41e-12
P14091.3	CTSE	40.0872	0.000286075
P14136	GFAP	4.92613	0.000422536
P14174	MIF	2.13759	9.23e-09
P14316.2	IRF2	2.06592	0.00211154
P14324.2	FDPS	3.4025	7.61e-06
P14635	CCNB1	3.76924	9.53e-09
P14649	MYL6B	2.32391	0.000694611
P14735	IDE	2.26343	1.31e-05
P14780	MMP9	2.94097	5.35e-09
P14859.2	POU2F1	4.33218	3.44e-06
P14868	DARS1	2.38507	4.09e-07
P15104	GLUL	2.68317	9.25e-06
P15151.2	PVR	4.18407	0.000110315
P15291	B4GALT1	2.18001	2.04e-05
P15336.5	ATF2	3.70203	0.00103062
P15374	UCHL3	2.45574	1.13e-05
P15408	FOSL2	9.61154	2.4e-06
P15531.2	NME1	3.1037	2.02e-05
P15586	GNS	2.01867	6.07e-05
P15880	RPS2	2.06551	3.82e-07
P15907	ST6GAL1	4.35712	3.83e-05
P15941.2	MUC1	3.83109	0.00730901
P16401	H1-5	2.28592	6.58e-05
P16444	DPEP1	27.8784	7.38e-24
P16591	FER	2.09041	0.00808178
P16870.2	CPE	2.17134	3.13e-07
P16949	STMN1	2.01275	1.09e-05
P17096	HMGA1	2.24768	3.03e-05
P17275	JUNB	5.43212	1.06e-07
P17301	ITGA2	2.06343	0.000332809
P17540	CKMT2	59.8876	4.25e-15
P17844	DDX5	3.0124	7.37e-10
P18031	PTPN1	2.14445	2.98e-05
P18077	RPL35A	2.31398	8.35e-05
P18084	ITGB5	3.18614	1.52e-06
P18283	GPX2	2.24988	8.59e-05
P18583.5	SON	2.71571	7.19e-06
P18615	NELFE	2.39524	1.71e-05
P18754	RCC1	2.08963	2.67e-05
P18858	LIG1	5.04821	1.48e-07
P18887	XRCC1	2.8574	2.61e-06
P19174.2	PLCG1	2.60726	0.000403134
P19338	NCL	2.52366	1.56e-07
P19387	POLR2C	2.48837	2.03e-06
P19388	POLR2E	2.44276	6.17e-06
P19440	GGT1	163.15	3.62e-11
P19447	ERCC3	4.14251	9.7e-07
P19623	SRM	2.15213	1.39e-09
P19793	RXRA	2.90157	3.22e-07
P19835	CEL	83.2376	4.67e-09
P19957	PI3	91.9237	7.46e-11
P19971	TYMP	3.95407	1.84e-08
P20160	AZU1	3.7864	1.83e-10
P20340	RAB6A	2.61147	2.48e-05
P20591	MX1	5.21483	3.86e-05
P20592	MX2	7.08451	1.65e-08
P20702	ITGAX	7.91313	1.6e-06
P20815	CYP3A5	6.75211	0.00221723
P20823.3	HNF1A	3.86853	1.02e-06
P20839.3	IMPDH1	5.9485	6.01e-12
P21359.2	NF1	14.4331	2.9e-09
P22087	FBL	2.29411	6.79e-08
P22090	RPS4Y1	3.14821	6.74e-05
P22102	GART	2.7501	3.78e-06
P22223	CDH3	11.198	3.68e-07
P22392.2	NME2	2.03548	6.79e-07
P22415	USF1	5.60747	0.000459577
P22570.3	FDXR	2.01603	0.0028673
P22626	HNRNPA2B1	2.18926	3.97e-07
P22894	MMP8	4.82605	1.22e-07
P23083	IGHV1-2	72.4667	5.9e-08
P23246	SFPQ	2.41825	3.76e-08
P23434	GCSH	5.49575	2.72e-09
P23468	PTPRD	2.81642	7.87e-05
P23469	PTPRE	2.93219	0.00309855
P23497.4	SP100	2.12158	0.00146893
P23526	AHCY	2.04444	3.06e-07
P23588	EIF4B	2.31521	0.000202332
P23919	DTYMK	2.27684	0.000118612
P23921	RRM1	4.51554	4.7e-09
P24158	PRTN3	5.11455	5.15e-13
P24347	MMP11	29.2342	3.65e-08
P24468	NR2F2	2.66778	0.00978856
P24557.3	TBXAS1	2.07865	0.000419005
P24928	POLR2A	2.32812	3.96e-06
P24941	CDK2	5.29091	1.5e-07
P25092	GUCY2C	4.53288	2.12e-05
P25205.2	MCM3	2.73501	1.55e-06
P25440	BRD2	9.23026	2.77e-06
P25490	YY1	2.27954	3.4e-05
P25685	DNAJB1	2.2007	0.000174512
P25815	S100P	2.26479	4.99e-05
P26358	DNMT1	3.36953	6.3e-07
P26368.2	U2AF2	2.35459	4.49e-08
P26373	RPL13	2.09831	3.15e-06
P26599.3	PTBP1	2.08467	7.13e-07
P27448.4	MARK3	4.73791	2.26e-06
P27708	CAD	3.35176	5.87e-07
P27918	CFP	24.589	4.8e-07
P28290	ITPRID2	2.51913	0.000259276
P28340	POLD1	3.55825	0.000149331
P28702.3	RXRB	3.47475	0.000597975
P29083	GTF2E1	3.85229	0.00019291
P29084	GTF2E2	3.90922	0.00134332
P29120.2	PCSK1	44.8607	0.00201319
P29144	TPP2	2.09843	9.7e-05
P29317	EPHA2	6.8081	0.00246009
P29372.2	MPG	3.50964	1.37e-07
P29728.2	OAS2	2.75166	0.000472933
P30038	ALDH4A1	2.2529	0.00494331
P30260.2	CDC27	7.75377	2.79e-05
P30273	FCER1G	4.58375	0.00407608
P30520	ADSS2	2.12071	1.66e-08
P30533	LRPAP1	2.03465	5.32e-05
P30825	SLC7A1	2.19491	0.00268055
P31153	MAT2A	2.17053	8.79e-08
P31321	PRKAR1B	4.90485	1.57e-06
P31350.2	RRM2	4.48801	3.04e-11
P31483	TIA1	3.83153	6.83e-07
P31689	DNAJA1	2.08355	0.000109203
P31942.2	HNRNPH3	2.30306	2.03e-06
P31943	HNRNPH1	2.33752	1.68e-08
P31949	S100A11	2.98908	3.94e-06
P31997	CEACAM8	5.6071	7.37e-10
P32189.1	GK	2.8557	0.000419671
P32320	CDA	6.70045	0.00290197
P32321.2	DCTD	2.32322	1.45e-05
P32322.3	PYCR1	4.55051	2.56e-07
P32926	DSG3	13.5309	3.68e-09
P33121	ACSL1	2.11959	0.000471445
P33240.2	CSTF2	3.22905	1.25e-06
P33552	CKS2	7.86232	1.27e-09
P33897	ABCD1	3.29016	0.000210294
P33991	MCM4	2.46956	1.6e-06
P33992	MCM5	3.45407	1.23e-06
P33993	MCM7	2.90099	5.5e-07
P34897	SHMT2	3.89201	1.71e-06
P35249	RFC4	2.66504	1.14e-05
P35250	RFC2	2.58712	3.03e-05
P35251.2	RFC1	2.20867	0.0012572
P35269	GTF2F1	2.75619	9.33e-08
P35442	THBS2	47.5677	7.38e-24
P35609	ACTN2	4.70442	0.00689614
P35637.2	FUS	2.36343	1.38e-07
P35858.2	IGFALS	6.35672	2.79e-06
P35869	AHR	6.1728	0.000474566
P36222	CHI3L1	2.99943	0.000752307
P36404	ARL2	2.38158	0.00126789
P36551	CPOX	2.39024	2.29e-05
P36578	RPL4	2.03625	3.17e-07
P36915	GNL1	2.04017	0.00477301
P36952	SERPINB5	7.9748	3.08e-14
P37268	FDFT1	3.60839	0.00020784
P37802	TAGLN2	2.26628	3.22e-07
P38159	RBMX	2.4119	1.98e-08
P38432	COIL	3.56433	0.000181806
P38919	EIF4A3	2.30778	2.83e-08
P39023	RPL3	2.1261	2.56e-07
P39748	FEN1	2.31866	1.14e-05
P40121	CAPG	2.95935	4.87e-10
P40199	CEACAM6	15.4915	1.3e-12
P40222	TXLNA	3.2275	1.25e-05
P40261	NNMT	5.35095	1.56e-07
P40937	RFC5	2.87177	1.73e-06
P40938	RFC3	6.27558	6.52e-06
P41134.2	ID1	5.58731	7.41e-08
P41212	ETV6	5.97008	1.44e-07
P41218	MNDA	2.68845	8.09e-05
P41221.2	WNT5A	48.6801	1.11e-10
P41225	SOX3	7.42884	4.93e-05
P41229.2	KDM5C	16.5203	2.43e-08
P41235.2	HNF4A	3.55339	0.000135184
P41250	GARS1	2.41903	4.59e-10
P41252	IARS1	2.01488	2.64e-06
P41743	PRKCI	2.59161	0.000277732
P42224	STAT1	2.22258	5.81e-06
P42285	MTREX	2.30909	0.000107098
P42356	PI4KA	2.92765	0.000269683
P42357	HAL	14.9268	5.75e-11
P42696	RBM34	5.30356	1.07e-09
P42766	RPL35	2.57026	7.59e-05
P42771	CDKN2A	11.9984	6.72e-13
P43243	MATR3	2.34462	1.28e-08
P43246	MSH2	3.30097	2.06e-07
P43353	ALDH3B1	47.4386	7.43e-10
P43490	NAMPT	2.09773	6.23e-05
P43897.2	TSFM	2.09223	0.000435693
P46013	MKI67	4.03771	4.71e-12
P46060	RANGAP1	2.09951	3.36e-05
P46087.4	NOP2	3.92358	1.03e-07
P46100	ATRX	3.00078	1.6e-05
P46199	MTIF2	2.82711	4.21e-05
P46778	RPL21	2.19921	1.1e-06
P46937.2	YAP1	9.9319	3.12e-07
P47224	RABIF	6.67922	9.57e-09
P47895	ALDH1A3	5.70521	5.34e-07
P47902	CDX1	4.51778	0.000603109
P48436	SOX9	9.32534	2.07e-10
P48449	LSS	3.16438	5.84e-06
P48507	GCLM	2.20082	2.77e-05
P48634	PRRC2A	4.82778	1.05e-08
P48668	KRT6C	3.86447	0.000514353
P49005	POLD2	3.99327	9.09e-08
P49006	MARCKSL1	3.68275	0.000144752
P49137	MAPKAPK2	3.13893	0.000656119
P49207	RPL34	2.42086	6.71e-05
P49247	RPIA	2.53923	1.03e-05
P49327	FASN	3.30327	6.06e-06
P49366	DHPS	3.54018	7.98e-07
P49590	HARS2	2.16281	0.000164399
P49643	PRIM2	2.534	0.000183506
P49736	MCM2	2.78166	7.03e-06
P49750	YLPM1	5.20851	2.28e-06
P49756	RBM25	2.18654	4.96e-05
P49790	NUP153	2.97143	1.12e-06
P49792	RANBP2	2.43664	6.05e-05
P49913	CAMP	3.0102	3.91e-08
P49915	GMPS	3.26751	1.85e-07
P49916.3	LIG3	2.24371	3.81e-05
P49959.3	MRE11	2.87839	9.34e-06
P50053	KHK	10.4235	0.00032095
P50053.2	KHK	46.9812	2.74e-10
P50120	RBP2	193.199	7.88e-11
P50281	MMP14	7.53727	1.17e-14
P50336	PPOX	2.93799	0.000288901
P50452	SERPINB8	3.19147	3.01e-06
P50454	SERPINH1	4.07134	8.08e-18
P50542.4	PEX5	6.35837	1.5e-09
P50583	NUDT2	3.64717	0.000100125
P50613	CDK7	4.10621	2.16e-08
P50750.2	CDK9	3.47698	1.13e-05
P51003	PAPOLA	2.08819	0.000121273
P51114	FXR1	2.52761	4.96e-05
P51116	FXR2	10.1406	4.99e-07
P51161.2	FABP6	15.5193	2.64e-21
P51530	DNA2	2.5876	0.00235415
P51570.2	GALK1	2.06436	0.00539729
P51571	SSR4	2.10078	0.000114073
P51617	IRAK1	4.3655	6.55e-08
P51784	USP11	2.75122	0.00335885
P51798	CLCN7	11.5335	1.96e-08
P51809	VAMP7	2.38678	0.000962139
P51956	NEK3	2.10579	0.00764848
P51957	NEK4	3.31344	1.26e-08
P52272	HNRNPM	2.04406	2.95e-07
P52292	KPNA2	8.57013	1.76e-18
P52294	KPNA1	2.80688	0.00118252
P52298	NCBP2	2.1546	0.000533029
P52434	POLR2H	2.44225	1.26e-05
P52597	HNRNPF	2.17482	4.41e-07
P52701	MSH6	3.10741	3.69e-06
P52732	KIF11	5.43689	1.83e-05
P52735.3	VAV2	4.76881	0.000607373
P52790	HK3	3.42464	8.28e-05
P52888	THOP1	2.6371	1.37e-05
P52926	HMGA2	6.50697	1.48e-05
P52948.5	NUP98	2.02268	6.49e-05
P53367.2	ARFIP1	4.41093	6e-05
P53396	ACLY	2.28371	1.75e-08
P53602	MVD	3.45545	1.18e-06
P53803	POLR2K	3.87809	1.32e-06
P54105	CLNS1A	2.57288	1.72e-05
P54687.5	BCAT1	52.0373	1.83e-08
P54753	EPHB3	7.08099	6.71e-05
P54802	NAGLU	2.14645	0.000253139
P54886	ALDH18A1	2.52878	2.14e-05
P55001.2	MFAP2	17.7281	2.24e-10
P55011	SLC12A2	2.68046	8.49e-05
P55060	CSE1L	2.20429	3.57e-07
P55265	ADAR	2.66022	8.23e-06
P55265.4	ADAR	3.88577	2.06e-07
P55957.2	BID	2.62453	6.65e-06
P56182	RRP1	2.69854	3.93e-06
P56537	EIF6	2.77146	0.00013698
P56545.2	CTBP2	2.37744	0.000196483
P56937.3	HSD17B7	15.2352	5.23e-12
P57076	CFAP298	7.78103	7.4e-06
P57081.2	WDR4	5.9802	4.71e-10
P57678	GEMIN4	11.0214	1.1e-09
P57737.3	CORO7	2.17269	7.8e-06
P57740	NUP107	2.79887	2.91e-05
P59665	DEFA1	6.59368	2e-11
P60510	PPP4C	2.10997	5.32e-06
P61024	CKS1B	28.2014	3.91e-13
P61254	RPL26	2.23851	8.03e-07
P61289.2	PSME3	2.25481	4.04e-05
P61313	RPL15	2.20994	8.66e-08
P61353	RPL27	2.3653	1.19e-07
P61457	PCBD1	2.00431	2.56e-05
P61604	HSPE1	2.02048	1.6e-05
P61626	LYZ	4.08203	3.26e-06
P61916	NPC2	2.14565	0.000170932
P61962	DCAF7	2.46578	1.01e-05
P61964	WDR5	2.096	0.000157708
P61978.3	HNRNPK	2.07708	8.65e-07
P62241	RPS8	2.01101	3.12e-07
P62263	RPS14	2.00409	1.61e-06
P62277	RPS13	2.02456	6.34e-07
P62280	RPS11	2.27842	2.41e-07
P62306	SNRPF	2.24688	0.000404394
P62308	SNRPG	2.11704	2.02e-07
P62310	LSM3	3.78349	6.77e-06
P62312	LSM6	2.11047	0.00024876
P62316	SNRPD2	2.0212	0.000151695
P62318.2	SNRPD3	2.4952	6.75e-09
P62495	ETF1	2.0783	1.21e-08
P62633.2	CNBP	3.71909	0.001718
P62701	RPS4X	2.30704	5.9e-08
P62760	VSNL1	4.1475	9.89e-09
P62826	RAN	2.0159	6.53e-07
P62857	RPS28	2.25268	1.04e-07
P62875	POLR2L	2.42233	0.00031198
P62888	RPL30	2.43486	4.15e-05
P62995.3	TRA2B	2.57478	6.36e-05
P63162.2	SNRPN	2.51734	3.02e-08
P63165	SUMO1	3.18216	1.22e-06
P63272	SUPT4H1	3.94059	2.66e-05
P67809	YBX1	2.08737	2.52e-06
P68431	H3C1	3.31994	7.59e-05
P78310	CXADR	2.09781	0.00867497
P78316	NOP14	3.98168	2.28e-08
P78318	IGBP1	2.79178	0.000792715
P78330	PSPH	6.65634	2.06e-10
P78346.2	RPP30	3.33162	7.86e-06
P78347.2	GTF2I	2.22504	0.000176314
P78362.2	SRPK2	5.10956	3.7e-09
P78406	RAE1	2.12524	0.000214116
P78527	PRKDC	2.13617	1.2e-06
P80188	LCN2	5.09027	2.63e-13
P80511	S100A12	2.5115	6.15e-09
P81877	SSBP2	7.02655	0.00728345
P82663	MRPS25	2.13388	2.3e-05
P82932	MRPS6	2.10772	6.89e-05
P82979	SARNP	2.11817	0.000141538
P83731	RPL24	2.1628	2.02e-07
P84090	ERH	2.09722	3.66e-09
P84098	RPL19	2.26386	4.39e-05
P84103.2	SRSF3	2.95626	2.57e-09
P84243	H3-3A	2.00517	7.61e-06
P85037	FOXK1	2.70022	1.26e-05
P98170	XIAP	3.83968	3.36e-05
P98171.2	ARHGAP4	2.51249	0.0002345
P98172	EFNB1	2.86978	2.13e-06
P98175.5	RBM10	2.32535	1.25e-05
P98179	RBM3	2.53753	2.51e-05
P98194.6	ATP2C1	3.07243	0.00316242
P98196	ATP11A	13.5978	8.61e-06
Q00534	CDK6	2.67335	9.82e-05
Q00535	CDK5	2.22861	0.000261634
Q00587.2	CDC42EP1	2.48859	4.27e-06
Q00613.2	HSF1	7.90705	3.11e-05
Q00796	SORD	2.1922	0.000645523
Q00839	HNRNPU	2.26091	1.28e-07
Q01082.3	SPTBN1	20.1448	3.17e-22
Q01085	TIAL1	2.06593	2.89e-08
Q01196.8	RUNX1	79.7663	1.65e-16
Q01415	GALK2	3.04279	2.66e-05
Q01581	HMGCS1	2.64827	0.000134773
Q01628	IFITM3	4.75064	0.00206474
Q01650	SLC7A5	3.88405	0.000581157
Q01668.2	CACNA1D	11.852	4.25e-08
Q01780	EXOSC10	2.84197	8.35e-05
Q01804	OTUD4	2.97096	0.000122862
Q01831	XPC	13.1916	1.48e-08
Q02040	AKAP17A	4.26077	0.000590016
Q02241	KIF23	9.29164	6.9e-09
Q02790	FKBP4	2.01947	4.91e-06
Q02809	PLOD1	4.4031	4.15e-07
Q03154	ACY1	2.33944	8.61e-06
Q03426	MVK	197.722	9.87e-17
Q03518	TAP1	2.34703	5.89e-05
Q03692	COL10A1	936.028	8.19e-07
Q03701	CEBPZ	3.81269	1.14e-07
Q04206	RELA	2.18749	0.000122882
Q04724	TLE1	5.28357	0.00135121
Q04726.5	TLE3	2.53045	1.41e-05
Q04837	SSBP1	2.13656	5.66e-07
Q04864.2	REL	2.39725	0.00354571
Q05048	CSTF1	3.2957	2.39e-06
Q05209	PTPN12	7.24855	4.68e-06
Q05519	SRSF11	2.18823	7.65e-05
Q06203	PPAT	2.3704	0.000824098
Q06265.2	EXOSC9	2.13049	0.00019056
Q06330.7	RBPJ	2.92416	0.00493827
Q06546	GABPA	2.15365	6.54e-05
Q06587	RING1	2.22583	3.54e-05
Q06787.6	FMR1	2.53883	2.89e-06
Q07002	CDK18	7.52834	0.00156191
Q07020	RPL18	2.0683	2.06e-07
Q07075	ENPEP	29.8547	1.02e-11
Q07817.3	BCL2L1	8.12784	5.88e-14
Q07955	SRSF1	2.35706	0.000205108
Q08211	DHX9	2.17153	6.14e-07
Q08380	LGALS3BP	2.85369	9.48e-07
Q08397	LOXL1	10.6277	8.3e-07
Q08722	CD47	3.73771	9.46e-07
Q08752	PPID	2.17486	0.000264158
Q08945	SSRP1	2.31113	3.81e-05
Q08AF3	SLFN5	3.24856	0.000152534
Q08J23	NSUN2	2.66353	4.11e-06
Q09161	NCBP1	2.19925	1.28e-05
Q09328	MGAT5	33.1188	9.79e-18
Q0VDF9	HSPA14	10.8937	5.15e-13
Q10471	GALNT2	2.03163	1.38e-05
Q10570	CPSF1	2.74271	3.38e-06
Q10713	PMPCA	2.28032	8.69e-05
Q12769	NUP160	2.42756	0.000818819
Q12788	TBL3	3.21459	5.88e-08
Q12789.3	GTF3C1	2.5178	0.000128184
Q12800	TFCP2	2.01408	0.000752825
Q12824.2	SMARCB1	2.175	9.7e-05
Q12884	FAP	21.5046	3.19e-18
Q12888.2	TP53BP1	2.8325	0.000369718
Q12894.2	IFRD2	2.92284	4.99e-07
Q12899	TRIM26	2.73669	0.00147714
Q12906	ILF3	4.3743	0.000105965
Q12931	TRAP1	2.5868	4.01e-06
Q12996	CSTF3	3.54025	2.02e-07
Q13002.2	GRIK2	5.47233	7.8e-06
Q13042	CDC16	3.15109	0.00010202
Q13085.4	ACACA	3.49778	5.46e-05
Q13112	CHAF1B	12.5272	9.79e-18
Q13123	IK	2.09255	2.06e-05
Q13136	PPFIA1	3.07665	4.43e-06
Q13144	EIF2B5	2.15632	1.05e-05
Q13188.2	STK3	9.47923	5.92e-14
Q13190	STX5	2.06709	8.2e-05
Q13206	DDX10	6.20311	4.12e-10
Q13217	DNAJC3	3.08843	5.34e-07
Q13242	SRSF9	2.56427	9.34e-06
Q13243	SRSF5	2.02472	2.5e-05
Q13257	MAD2L1	4.02597	3.06e-09
Q13263	TRIM28	2.47518	3.01e-08
Q13277.3	STX3	6.70575	0.00112623
Q13283	G3BP1	2.75897	1.1e-08
Q13308.6	PTK7	4.91692	3.23e-06
Q13310.3	PABPC4	2.35404	7.34e-05
Q13371	PDCL	25.1556	1.88e-06
Q13395	TARBP1	2.20051	2.09e-05
Q13402.2	MYO7A	4.46603	0.00021163
Q13421.2	MSLN	56.6212	6.34e-09
Q13426	XRCC4	3.24065	1.21e-05
Q13427	PPIG	2.08295	0.000309774
Q13428.3	TCOF1	2.90707	7.6e-06
Q13445	TMED1	2.57579	0.000440109
Q13470.2	TNK1	3.55465	0.00241186
Q13488	TCIRG1	2.59015	9.43e-05
Q13501	SQSTM1	3.9347	2.29e-07
Q13523	PRPF4B	2.26013	1.33e-05
Q13573	SNW1	2.2049	1.1e-05
Q13595	TRA2A	2.35125	6.54e-05
Q13601	KRR1	3.7616	1.22e-07
Q13608	PEX6	5.57771	1.71e-06
Q13610	PWP1	2.85837	2.34e-06
Q13619	CUL4A	2.01645	0.00077631
Q13630	GFUS	2.32365	6.56e-05
Q13636	RAB31	2.57872	0.00656898
Q13641	TPBG	19.8014	8.67e-08
Q13671	RIN1	17.1614	2.46e-14
Q13751	LAMB3	4.04867	1.03e-05
Q13753	LAMC2	3.79039	1.5e-06
Q13835.2	PKP1	108.325	8.52e-10
Q13868	EXOSC2	2.17142	4.54e-05
Q13888	GTF2H2	30.9561	1.3e-11
Q13895	BYSL	3.25173	4.25e-07
Q13907.2	IDI1	2.65269	4.98e-06
Q13948.2	CUX1	3.38767	0.00273987
Q13951.2	CBFB	2.49561	1.16e-05
Q13952	NFYC	2.51012	1.03e-05
Q14134	TRIM29	11.4848	5.17e-11
Q14137	BOP1	6.06566	1.96e-12
Q14145	KEAP1	4.00952	2.97e-05
Q14149	MORC3	9.11864	4.87e-05
Q14151	SAFB2	2.64076	3.49e-05
Q14186	TFDP1	2.68897	0.000581157
Q14192	FHL2	4.44807	2.19e-07
Q14244.7	MAP7	3.37508	1.63e-05
Q14257.2	RCN2	2.26621	9.3e-05
Q14320	FAM50A	2.57234	7.81e-06
Q14331	FRG1	2.28551	3.77e-06
Q14392	LRRC32	19.3663	2.48e-10
Q14444	CAPRIN1	2.45835	6.08e-05
Q14451.3	GRB7	16.8948	6.58e-11
Q14498.2	RBM39	2.59024	1.32e-05
Q14517	FAT1	79.1253	5.23e-30
Q14534	SQLE	4.39595	1.39e-12
Q14562	DHX8	3.07956	2.39e-06
Q14566	MCM6	2.70118	6.07e-06
Q14587	ZNF268	6.89809	8.18e-08
Q14669.2	TRIP12	2.72524	2.73e-06
Q14671	PUM1	2.41813	0.00131142
Q14676	MDC1	8.52288	1.46e-07
Q14684	RRP1B	6.07454	1.11e-10
Q14690	PDCD11	2.75937	8.03e-07
Q14692	BMS1	3.2938	2.24e-08
Q14694.2	USP10	2.16319	2.24e-05
Q14739	LBR	2.14322	0.000315387
Q14746	COG2	2.05251	2.4e-05
Q14766	LTBP1	29.9592	1.25e-20
Q14767	LTBP2	8.70178	3.43e-10
Q14790.9	CASP8	2.14133	0.000466062
Q14807	KIF22	7.28183	1.85e-12
Q14839.2	CHD4	2.44391	1.31e-05
Q14978.2	NOLC1	3.17218	6.8e-07
Q14997	PSME4	3.66311	2.5e-06
Q14C86.2	GAPVD1	2.4041	9.43e-06
Q15003	NCAPH	4.14072	6.98e-15
Q15014	MORF4L2	4.8335	1.23e-07
Q15021	NCAPD2	4.5121	6.54e-09
Q15024	EXOSC7	4.51782	0.00308517
Q15029	EFTUD2	2.23437	9.05e-05
Q15031	LARS2	2.28809	3.24e-05
Q15050	RRS1	4.80413	4.91e-09
Q15054	POLD3	4.07452	0.00152213
Q15061	WDR43	9.2414	1.85e-15
Q15080	NCF4	3.58213	0.0056349
Q15084.3	PDIA6	2.15811	1.1e-06
Q15102	PAFAH1B3	2.4826	2.75e-05
Q15120.2	PDK3	2.02442	0.00474034
Q15149	PLEC	2.88985	0.000142441
Q15154.5	PCM1	2.37405	0.00727043
Q15181	PPA1	3.1811	8.57e-10
Q15233	NONO	2.36647	2.04e-08
Q15262.2	PTPRK	2.00151	0.00212027
Q15269	PWP2	3.96743	1.55e-06
Q15274	QPRT	5.71225	1.99e-05
Q15287	RNPS1	2.50783	2.01e-05
Q15293	RCN1	2.06614	0.000143675
Q15365	PCBP1	2.02407	3.02e-08
Q15366.3	PCBP2	2.14839	1.64e-07
Q15382	RHEB	2.65204	5.89e-05
Q15390	MTFR1	6.83341	0.000164621
Q15393	SF3B3	2.4588	3.33e-05
Q15434	RBMS2	7.83754	1.31e-10
Q15629	TRAM1	3.67008	0.000341035
Q15637.5	SF1	2.21629	0.000122385
Q15645	TRIP13	5.53308	2.46e-10
Q15646	OASL	41.9854	1.07e-07
Q15648	MED1	2.0466	0.000888087
Q15653	NFKBIB	3.33523	0.00426998
Q15717.2	ELAVL1	2.33933	6.68e-09
Q15738	NSDHL	2.66749	8.24e-06
Q15758	SLC1A5	2.70265	7.2e-05
Q15773	MLF2	2.5727	0.00498593
Q15785	TOMM34	4.22234	1.57e-08
Q15813	TBCE	2.61644	0.00108747
Q15814	TBCC	2.61335	0.0056009
Q15904	ATP6AP1	4.01656	8.18e-08
Q15911	ZFHX3	10.2666	9.75e-05
Q16270	IGFBP7	3.07967	4.73e-06
Q16512.2	PKN1	2.36578	0.0087955
Q16540	MRPL23	2.22302	3.89e-05
Q16629.4	SRSF7	2.72625	2.28e-08
Q16637.3	SMN1	28.7185	1.24e-07
Q16650	TBR1	4.20144	1.49e-07
Q16658	FSCN1	3.1222	1.39e-08
Q16670	ZSCAN26	3.32958	2.05e-06
Q16706	MAN2A1	2.01108	0.00740635
Q16763	UBE2S	8.49694	9.5e-14
Q16790	CA9	16.0636	2.01e-06
Q16816.2	PHKG1	6.25107	1.68e-10
Q16850	CYP51A1	2.14927	0.000307658
Q16854	DGUOK	2.92915	0.000473357
Q16864.2	ATP6V1F	2.13348	0.000357026
Q2KHR3	QSER1	5.21635	7.3e-06
Q2M3G4	SHROOM1	30.5861	1.37e-09
Q2NL82	TSR1	3.76374	1.08e-07
Q2PPJ7	RALGAPA2	3.25774	0.00279547
Q2TAY7	SMU1	2.04951	1.2e-05
Q2TB90	HKDC1	55.6781	1.71e-23
Q2VPK5	CTU2	15.3774	6.79e-10
Q32P28	P3H1	6.54424	3.26e-11
Q32P41	TRMT5	7.62803	3.31e-11
Q32P44	EML3	2.83098	3.14e-06
Q3B726	POLR1F	11.6851	0.000291704
Q3KQV9	UAP1L1	2.97813	7.63e-07
Q3MHD2	LSM12	2.5867	1.05e-05
Q3SYG4.2	BBS9	2.01834	0.000301492
Q460N5	PARP14	2.6592	1.7e-06
Q49AJ0.2	FAM135B	7.8729	1.49e-08
Q4G0J3.3	LARP7	2.48998	0.000131323
Q4G148.2	GXYLT1	3.0752	2.23e-06
Q4KMP7	TBC1D10B	2.6749	8.95e-06
Q4U2R6	MRPL51	2.24065	4.04e-05
Q53EP0	FNDC3B	2.98506	0.00282028
Q53F19	NCBP3	2.6269	6.29e-05
Q53GS7	GLE1	25.5722	4.25e-10
Q53GS9	USP39	2.17473	2.01e-05
Q53H96	PYCR3	2.39876	2.47e-05
Q53HC9	EIPR1	2.19062	0.00461568
Q58A45	PAN3	22.1943	7.51e-11
Q58FF6	HSP90AB4P	4.86545	7.87e-13
Q5BKZ1	ZNF326	2.20274	0.000305609
Q5C9Z4	NOM1	3.71805	0.00306043
Q5EB52.2	MEST	5.14777	0.000917117
Q5EBL4	RILPL1	5.07498	0.00342758
Q5EBM0	CMPK2	86.8409	6.75e-08
Q5J8M3	EMC4	2.38743	3.62e-06
Q5JPH6	EARS2	2.61851	5.77e-05
Q5JRA6	MIA3	2.6572	0.000120737
Q5JSZ5	PRRC2B	9.34679	1.85e-09
Q5JTD0.2	TJAP1	5.68316	0.00306272
Q5JTH9	RRP12	2.55129	2.28e-06
Q5JTV8	TOR1AIP1	2.01521	0.00166482
Q5JTV8.3	TOR1AIP1	4.20975	7.03e-05
Q5K4L6	SLC27A3	20.1566	1.07e-09
Q5PRF9	SAMD4B	2.7298	0.00342059
Q5QJE6	DNTTIP2	3.83996	8.34e-09
Q5RI15.2	COX20	3.79632	0.00276215
Q5RKV6	EXOSC6	2.38095	5.64e-05
Q5SNT2	TMEM201	5.64967	0.00127992
Q5SRE5	NUP188	2.24298	0.000166465
Q5ST30.4	VARS2	39.2739	5.66e-08
Q5SW79	CEP170	17.7225	1.81e-19
Q5SWA1	PPP1R15B	12.9857	3.6e-10
Q5SXH7.2	PLEKHS1	22.268	2.64e-09
Q5SY16	NOL9	2.37825	0.000367677
Q5T0Z8	C6orf132	5.91553	6.34e-05
Q5T1V6	DDX59	6.7563	0.00367861
Q5T200	ZC3H13	3.82158	0.000217315
Q5T280	SPOUT1	6.6825	0.000118612
Q5T2R2.3	PDSS1	3.53293	0.000129567
Q5T3I0.3	GPATCH4	3.62965	0.000695945
Q5T440	IBA57	2.21539	0.000301201
Q5T4B2	CERCAM	10.8802	2.3e-07
Q5T5P2	KIAA1217	2.21573	0.000355306
Q5T6F2	UBAP2	7.24557	4.6e-10
Q5T7N2	L1TD1	107.584	2.14e-06
Q5T8P6.2	RBM26	2.74015	1.58e-06
Q5TA45.3	INTS11	2.93429	0.000159194
Q5TDH0	DDI2	2.07488	5.89e-05
Q5UIP0	RIF1	2.54419	0.00165605
Q5VIR6.4	VPS53	2.16981	0.00175491
Q5VT52	RPRD2	3.58368	3.61e-06
Q5VTB9	RNF220	25.1125	2.31e-08
Q5VTL8	PRPF38B	2.36354	2.63e-06
Q5VTR2	RNF20	2.08464	1.39e-05
Q5VU43.3	PDE4DIP	9.45264	1.68e-10
Q5VV42	CDKAL1	33.1896	1.41e-08
Q5VWN6	TASOR2	3.22763	0.0073134
Q5VYY1	ANKRD22	2.80893	2.95e-05
Q5VZE5	NAA35	2.23339	0.00971054
Q5W0Z9	ZDHHC20	42.541	2.03e-06
Q5XUX0	FBXO31	12.9037	1.96e-08
Q5ZPR3	CD276	21.0428	2.74e-10
Q63HN8	RNF213	3.11363	5.16e-07
Q66K79.2	CPZ	12.0562	0.000250194
Q674X7	KAZN	40.3419	4.01e-07
Q676U5	ATG16L1	4.61116	0.00122483
Q68CP9	ARID2	2.98228	5.7e-05
Q68CQ4	UTP25	7.56814	1.73e-12
Q68DU8	KCTD16	22.2479	3.03e-23
Q68E01.2	INTS3	3.05426	1.31e-05
Q69YL0	NCBP2AS2	5.99842	9.76e-07
Q6DD87	ZNF787	4.02844	7.57e-07
Q6DKI1	RPL7L1	5.87309	9.93e-14
Q6EMB2	TTLL5	2.81247	9.34e-06
Q6FHJ7	SFRP4	38.335	3.14e-09
Q6FI81	CIAPIN1	2.0602	3.11e-06
Q6GMV2	SMYD5	6.38043	7.52e-07
Q6IN84	MRM1	4.86989	2.72e-05
Q6IN85	PPP4R3A	3.14288	4.3e-05
Q6KB66.2	KRT80	35.7529	5.45e-13
Q6KC79	NIPBL	2.9719	7.8e-06
Q6NUQ4	TMEM214	2.47548	2.77e-06
Q6NXE6.2	ARMC6	7.00207	7.23e-05
Q6NXR4	TTI2	3.84572	1.69e-06
Q6NYC1.3	JMJD6	4.08496	3.21e-06
Q6NYC8	PPP1R18	2.53784	0.0062484
Q6NZY4	ZCCHC8	2.4599	0.00179312
Q6P158	DHX57	2.68284	7.33e-05
Q6P1K2	PMF1	4.37165	4.51e-05
Q6P1M0	SLC27A4	2.16296	5.18e-05
Q6P1N9	TATDN1	2.99727	0.000155726
Q6P2Q9	PRPF8	2.44029	1.65e-05
Q6P4A8	PLBD1	2.83842	1.26e-05
Q6P4I2	WDR73	19.2858	5.89e-05
Q6P582	MZT2A	20.7624	4.4e-07
Q6P589	TNFAIP8L2	2.61319	0.00241768
Q6P5R6	RPL22L1	5.69458	1.26e-05
Q6P5W5.2	SLC39A4	84.5824	1.93e-12
Q6P6B1	ERICH5	2.88942	0.000472933
Q6P9B9	INTS5	2.21236	2.29e-05
Q6PCB7	SLC27A1	2.3287	0.00220087
Q6PCE3	PGM2L1	3.11259	0.00473664
Q6PD62	CTR9	2.44956	6.33e-05
Q6PI48	DARS2	2.02909	0.000114871
Q6PIU2	NCEH1	3.0028	5.78e-06
Q6PJ69	TRIM65	2.53783	5.22e-05
Q6PJG6	BRAT1	5.47188	3.81e-08
Q6PJT7	ZC3H14	2.35544	6.82e-05
Q6PKG0	LARP1	2.60987	2.86e-06
Q6PL18	ATAD2	4.6891	5.96e-08
Q6PML9	SLC30A9	2.14229	0.000486629
Q6QNY0	BLOC1S3	2.20909	2.33e-05
Q6RFH5	WDR74	5.54941	1.18e-09
Q6RW13	AGTRAP	3.48869	9.15e-05
Q6SPF0	SAMD1	6.37871	2.83e-07
Q6UB35	MTHFD1L	7.45422	2.16e-18
Q6UN15	FIP1L1	2.16719	1.03e-05
Q6UVY6	MOXD1	11.658	9.94e-09
Q6UW63	POGLUT2	7.55657	6.43e-07
Q6UX04	CWC27	5.84002	5.12e-08
Q6UX06	OLFM4	7.08811	0.00149779
Q6UXH9.2	PAMR1	9.30173	1.85e-15
Q6WCQ1	MPRIP	2.02319	0.000275459
Q6WKZ4	RAB11FIP1	2.64709	6.91e-06
Q6Y7W6	GIGYF2	2.30749	0.000131999
Q6YHU6	THADA	9.14765	0.000111596
Q6ZMJ2	SCARA5	86.2337	1.27e-12
Q6ZNJ1.3	NBEAL2	4.07557	4.21e-08
Q6ZNW5	GDPGP1	2.36204	0.000170847
Q6ZRP7	QSOX2	3.14224	0.00388075
Q6ZSJ8	C1orf122	4.6375	1.21e-08
Q6ZUJ8	PIK3AP1	2.00229	3.59e-06
Q6ZW49	PAXIP1	20.4124	6.88e-07
Q70EK8	USP53	7.19274	2.23e-05
Q70EL1	USP54	24.0949	1.58e-09
Q70J99	UNC13D	2.90653	4.83e-06
Q70UQ0	IKBIP	10.2077	7.07e-12
Q70UQ0.4	IKBIP	5.08888	1.7e-07
Q712K3	UBE2R2	3.92206	2.49e-05
Q71DI3	H3C15	3.57211	2.8e-05
Q75N03	CBLL1	21.0917	6.8e-07
Q76M96.2	CCDC80	7.94953	0.000840921
Q76NI1.3	KNDC1	7.1876	8.6e-07
Q7KZ85	SUPT6H	4.10569	7.04e-10
Q7L014	DDX46	2.17935	2.98e-05
Q7L2E3.2	DHX30	3.15987	3.54e-06
Q7L2J0	MEPCE	4.26764	6.79e-10
Q7L4I2	RSRC2	2.32003	0.000142978
Q7L591	DOK3	4.96426	0.000160712
Q7L592	NDUFAF7	4.22794	1.37e-07
Q7L5D6	GET4	2.71468	4.98e-06
Q7L5N7	LPCAT2	4.31085	0.000142913
Q7L7X3	TAOK1	2.73148	0.00194303
Q7L8L6	FASTKD5	5.60204	9.75e-08
Q7L8W6	DPH6	7.57107	0.000419883
Q7L9B9	EEPD1	5.79272	2.39e-06
Q7LBC6	KDM3B	3.29455	6.43e-07
Q7Z2T5	TRMT1L	4.06113	6.97e-08
Q7Z2W4	ZC3HAV1	2.19877	0.000119497
Q7Z3B4	NUP54	2.45832	9.77e-06
Q7Z3C6	ATG9A	5.71176	1.57e-08
Q7Z417	NUFIP2	2.67741	5.25e-06
Q7Z460	CLASP1	2.14162	0.000107337
Q7Z4G4.2	TRMT11	4.60991	1.65e-06
Q7Z4Q2	HEATR3	4.81081	1e-06
Q7Z4Y8	ATP5MGL	6.15371	1.18e-11
Q7Z5K2.2	WAPL	3.92252	5.75e-06
Q7Z5L9.2	IRF2BP2	2.71856	5.73e-05
Q7Z624	CAMKMT	5.17672	0.00153907
Q7Z6I8	C5orf24	2.56321	0.00904594
Q7Z6M4	MTERF4	9.27541	0.00129389
Q7Z6Z7	HUWE1	2.08975	0.000438257
Q7Z794	KRT77	5.29651	0.000123208
Q7Z7A3	CTU1	6.24323	4.17e-12
Q7Z7H8.2	MRPL10	2.26703	0.00203192
Q7Z7K6.3	CENPV	5.15036	0.00747353
Q7Z7L8	C11orf96	6.12305	0.000199384
Q86TB9	PATL1	3.20572	9.68e-06
Q86TI2.2	DPP9	2.2731	3.02e-05
Q86U38	NOP9	2.87966	2.62e-07
Q86U86.8	PBRM1	2.52964	1.6e-06
Q86U90	YRDC	5.90469	4.88e-06
Q86UA1	PRPF39	5.1006	0.000910065
Q86UK7.3	ZNF598	8.16159	7.55e-10
Q86UL3	GPAT4	6.98799	0.000662193
Q86V15	CASZ1	34.8843	3.5e-07
Q86V21	AACS	2.45466	0.000161069
Q86V48	LUZP1	2.1551	8.73e-05
Q86VI3	IQGAP3	4.37991	1.87e-05
Q86VR2	RETREG3	2.07022	0.0025059
Q86VX9.5	MON1A	3.74382	0.00776126
Q86W56	PARG	6.36547	7.04e-07
Q86WA8	LONP2	5.16194	6.75e-07
Q86WQ0.2	NR2C2AP	2.74912	0.00045252
Q86WX3	RPS19BP1	6.07879	2.06e-12
Q86X10	RALGAPB	2.3115	3.33e-05
Q86XE0	SNX32	5.35039	4.11e-09
Q86XI2	NCAPG2	5.98336	0.000964566
Q86XL3	ANKLE2	16.9497	3.53e-10
Q86XN7	PROSER1	17.4741	6.43e-15
Q86XP3	DDX42	2.15469	1.15e-05
Q86Y56	DNAAF5	2.94853	0.000165702
Q86Y79	PTRH1	7.4481	3.77e-12
Q86YH6	PDSS2	2.58216	0.00206474
Q86YP4.3	GATAD2A	2.50106	2.02e-05
Q86YV9	HPS6	2.99222	6.88e-05
Q8IU81	IRF2BP1	4.69706	1.08e-06
Q8IUC4	RHPN2	2.80121	0.00280595
Q8IUF1	CBWD2	6.84165	0.000666825
Q8IUX7	AEBP1	3.26512	0.00242725
Q8IVD9	NUDCD3	3.00966	8.43e-06
Q8IVL6	P3H3	60.639	7.16e-23
Q8IVS2	MCAT	2.85388	3.42e-06
Q8IWA0	WDR75	30.3932	3.75e-19
Q8IWB7	WDFY1	2.19158	4.89e-05
Q8IWB9	TEX2	4.6117	8.98e-07
Q8IWS0	PHF6	2.44372	0.00197466
Q8IWU6	SULF1	10.5972	7.81e-14
Q8IWW6.2	ARHGAP12	2.81201	0.000355306
Q8IWX8	CHERP	2.27892	1.62e-05
Q8IWZ3.6	ANKHD1	2.32256	8.61e-06
Q8IWZ8	SUGP1	2.26878	4.83e-05
Q8IX01	SUGP2	11.8595	1.38e-07
Q8IX12.2	CCAR1	2.06864	1.38e-05
Q8IX18	DHX40	29.5848	8.71e-11
Q8IXB1	DNAJC10	2.29395	3.65e-05
Q8IXH7.4	NELFCD	2.3545	0.000357034
Q8IXK0.4	PHC2	2.67507	6.43e-05
Q8IXM3	MRPL41	2.16018	8.08e-05
Q8IXQ4	GPALPP1	7.36039	2.11e-09
Q8IXQ6	PARP9	2.26011	8.86e-06
Q8IXT5	RBM12B	3.31835	5.69e-07
Q8IY37	DHX37	5.69314	4.51e-08
Q8IY67.2	RAVER1	2.25335	1.52e-05
Q8IY81	FTSJ3	8.26563	7.65e-13
Q8IYQ7	THNSL1	3.01798	0.00273283
Q8IYS1	PM20D2	7.77645	4.63e-14
Q8IYT8	ULK2	79.7528	3.5e-12
Q8IYW5	RNF168	2.31064	0.00981212
Q8IZ52	CHPF	5.32486	2.19e-07
Q8IZ73	RPUSD2	2.10357	0.00150062
Q8IZD4	DCP1B	3.58249	0.000345344
Q8IZH2.2	XRN1	3.67043	3.88e-05
Q8IZJ1	UNC5B	5.03696	1.22e-07
Q8IZL8	PELP1	3.83086	2.23e-06
Q8IZQ5	SELENOH	2.46866	0.000808857
Q8IZW8	TNS4	83.8906	7.62e-11
Q8N0W3	FCSK	2.31908	0.00108894
Q8N131.2	TMEM123	4.21832	0.0023038
Q8N137.2	CNTROB	10.9859	2.36e-14
Q8N183	NDUFAF2	2.09357	1.77e-05
Q8N1F7	NUP93	2.02688	5.47e-05
Q8N1F8	STK11IP	4.58373	0.00134989
Q8N1G2	CMTR1	2.87647	1.46e-05
Q8N2C7.4	UNC80	2.54215	4.32e-06
Q8N2F6.3	ARMC10	3.30387	3.82e-06
Q8N394	TMTC2	2.31431	0.00153998
Q8N3C0	ASCC3	2.18665	0.000200094
Q8N3U4	STAG2	2.32056	5.4e-05
Q8N3X1.2	FNBP4	3.85091	0.00163778
Q8N4P3	HDDC3	3.20397	0.000387402
Q8N4V2	SVOP	3.97984	7.19e-07
Q8N543	OGFOD1	3.13217	0.0031984
Q8N5A5.2	ZGPAT	6.92477	1.84e-07
Q8N5I2	ARRDC1	12.5544	5.14e-11
Q8N5M4	TTC9C	4.82298	0.00192544
Q8N5P1	ZC3H8	40.2974	8.53e-24
Q8N612.2	FHIP1B	7.98137	0.000322633
Q8N6M0	OTUD6B	3.27979	3.23e-05
Q8N6R0	METTL13	3.91124	2.78e-08
Q8N6T3.2	ARFGAP1	2.34266	0.00031547
Q8N8A6	DDX51	5.5118	7.03e-08
Q8N8R5	C2orf69	6.34912	8.03e-06
Q8N8U2	CDYL2	10.8265	1.31e-13
Q8N960.2	CEP120	4.25416	1.93e-06
Q8N9N8	EIF1AD	11.0494	1.53e-09
Q8NAN2	MIGA1	5.07309	0.000629959
Q8NAV1	PRPF38A	4.09258	1.55e-06
Q8NB16	MLKL	15.229	1.53e-15
Q8NB90	SPATA5	4.56535	7.09e-06
Q8NBJ5	COLGALT1	2.82566	7.72e-06
Q8NBK3	SUMF1	6.50502	1.67e-14
Q8NBL1	POGLUT1	2.96249	3.1e-06
Q8NBM4	UBAC2	6.16821	1.62e-08
Q8NBN7	RDH13	2.56236	8.84e-06
Q8NBP0	TTC13	7.80554	2.44e-12
Q8NBZ7.2	UXS1	3.54883	7.63e-05
Q8NC60	NOA1	4.05747	3.29e-08
Q8NCE2	MTMR14	2.85081	1.81e-06
Q8NCF5	NFATC2IP	2.41566	0.000535586
Q8NCL4	GALNT6	83.3216	2.04e-17
Q8ND04.2	SMG8	4.35252	9.92e-06
Q8ND56	LSM14A	2.00191	3.84e-05
Q8NDT2	RBM15B	5.45889	0.00246676
Q8NE01	CNNM3	3.09476	0.00440743
Q8NEJ9.2	NGDN	5.80695	1.68e-10
Q8NEN9	PDZD8	5.56494	3.23e-06
Q8NFA2.3	NOXO1	33.6299	8.2e-05
Q8NFD5.2	ARID1B	2.87904	7.87e-06
Q8NFF5.2	FLAD1	2.85454	3.03e-05
Q8NFH3	NUP43	3.47244	2.43e-08
Q8NFH4	NUP37	2.63937	1e-05
Q8NFH5	NUP35	3.21018	1.65e-06
Q8NFU1	BEST2	6.54556	8.84e-09
Q8NFW9.2	MYRIP	10.605	5.41e-11
Q8NHG8	ZNRF2	2.2168	0.000172886
Q8NHU6	TDRD7	7.11524	5.15e-12
Q8NHV4.3	NEDD1	2.69026	0.000504037
Q8NI36	WDR36	5.84275	7.51e-11
Q8TAE8	GADD45GIP1	2.24836	7.35e-06
Q8TAP9	MPLKIP	2.62458	0.00643998
Q8TAV3	CYP2W1	3.02441	0.000949802
Q8TB03	CXorf38	3.20881	6.74e-05
Q8TB40	ABHD4	5.5909	0.00223247
Q8TB72.3	PUM2	2.27148	0.00269045
Q8TBB1.2	LNX1	6.28033	6.7e-21
Q8TC07.3	TBC1D15	2.02956	0.00202549
Q8TCF1	ZFAND1	10.9826	3.16e-07
Q8TCS8	PNPT1	2.74731	8.51e-06
Q8TCU4.2	ALMS1	3.27489	8.52e-06
Q8TD30	GPT2	3.25087	0.00132869
Q8TDB6	DTX3L	2.42426	5.73e-05
Q8TDD1.2	DDX54	5.31458	3.66e-09
Q8TDH9	BLOC1S5	2.162	0.000974831
Q8TDJ6.3	DMXL2	2.75264	0.00113102
Q8TDN4	CABLES1	3.05	1.58e-05
Q8TDN6	BRIX1	4.82224	9.53e-09
Q8TDP1	RNASEH2C	4.00746	7.96e-09
Q8TE04	PANK1	3.78321	0.000962139
Q8TE68	EPS8L1	4.76136	8.7e-06
Q8TED0	UTP15	3.91312	3.81e-09
Q8TED1	GPX8	18.4045	5.52e-13
Q8TEM1	NUP210	3.08773	2.03e-06
Q8TEQ6	GEMIN5	3.31411	0.000106753
Q8TER5	ARHGEF40	2.70442	3.63e-06
Q8TEX9.2	IPO4	4.34131	8.61e-08
Q8TF05.2	PPP4R1	2.04492	4.47e-05
Q8TF42	UBASH3B	3.08749	0.00382658
Q8TF64	GIPC3	6.73055	8.98e-11
Q8TF66.2	LRRC15	11.6817	7.68e-08
Q8TF68	ZNF384	4.57799	0.00284136
Q8TF72	SHROOM3	3.30809	4.01e-06
Q8TF74	WIPF2	2.15331	0.00287864
Q8WTT2	NOC3L	4.92407	1.84e-07
Q8WTV0.2	SCARB1	17.584	1.86e-11
Q8WU08.3	STK32A	2.13894	3.36e-05
Q8WU90	ZC3H15	2.0912	8.51e-05
Q8WUA2	PPIL4	2.18154	0.000298725
Q8WUF5	PPP1R13L	12.7147	8.93e-18
Q8WUI4.5	HDAC7	34.539	1.69e-07
Q8WUK0	PTPMT1	11.4273	0.000206355
Q8WUM0	NUP133	2.81469	3.3e-05
Q8WUP2	FBLIM1	2.15931	0.000555127
Q8WUQ7.2	CACTIN	4.53182	0.000253829
Q8WV22	NSMCE1	3.29393	0.00401419
Q8WV74	NUDT8	3.65853	0.00154116
Q8WVB6	CHTF18	4.66369	8.52e-10
Q8WVC0	LEO1	2.92059	0.00634201
Q8WVK2	SNRNP27	2.39779	3.55e-06
Q8WVM0	TFB1M	2.31771	9.63e-05
Q8WVV9.4	HNRNPLL	2.40158	1.48e-05
Q8WVY7	UBLCP1	3.49351	8.5e-05
Q8WWI1.3	LMO7	2.82674	6.17e-06
Q8WWM7	ATXN2L	2.02645	2.23e-05
Q8WWN8	ARAP3	6.33758	9.33e-08
Q8WXA9.2	SREK1	2.49993	0.00012178
Q8WXF1	PSPC1	2.23466	0.00019134
Q8WXG9	ADGRV1	6.15357	0.000524537
Q8WXI9	GATAD2B	2.20362	0.000535053
Q8WYP5.2	AHCTF1	5.5682	4.11e-07
Q8WZ42.12	TTN	2.34086	0.00114631
Q8WZA1	POMGNT1	5.16283	0.0014096
Q92541	RTF1	2.73951	6.13e-06
Q92542.2	NCSTN	2.97736	1.5e-06
Q92562	FIG4	3.81547	0.00517148
Q92572	AP3S1	2.23889	0.0076226
Q92598	HSPH1	3.78321	1.62e-06
Q92600	CNOT9	2.05735	0.000815156
Q92604	LPGAT1	2.87079	0.0019771
Q92615	LARP4B	2.46879	4.24e-05
Q92616	GCN1	2.01806	2.61e-07
Q92620	DHX38	2.4402	1.24e-06
Q92621	NUP205	2.54116	3.96e-05
Q92643	PIGK	2.3711	1.57e-05
Q92692	NECTIN2	2.46767	0.00151872
Q92759	GTF2H4	3.78635	6.2e-05
Q92785	DPF2	2.38753	0.00171566
Q92791	P3H4	76.5511	3.71e-23
Q92797	SYMPK	3.15911	5.58e-07
Q92817	EVPL	10.1517	5.75e-12
Q92820	GGH	2.97364	1.56e-05
Q92835.2	INPP5D	2.51714	4.22e-05
Q92841	DDX17	2.07332	3.97e-07
Q92845.2	KIFAP3	21.3231	3.97e-07
Q92878	RAD50	2.17002	1.05e-05
Q92879.2	CELF1	2.18921	2.68e-05
Q92901	RPL3L	4.35262	2.94e-07
Q92917	GPKOW	3.5445	2.97e-07
Q92922	SMARCC1	3.83585	2.67e-08
Q92925	SMARCD2	2.39885	6.75e-06
Q92945	KHSRP	2.31464	6.6e-08
Q92974.2	ARHGEF2	2.74252	2.39e-06
Q92979	EMG1	5.38713	7.55e-10
Q92989	CLP1	3.54777	0.000542466
Q93074.2	MED12	3.2145	0.000180998
Q969G3	SMARCE1	2.64134	2.86e-06
Q969H4.2	CNKSR1	9.46597	6.58e-05
Q969N2.5	PIGT	3.45447	5.48e-05
Q969Q0	RPL36AL	4.44459	1.17e-10
Q969S3	ZNF622	2.27794	9.34e-06
Q969U7.2	PSMG2	2.48535	3.85e-05
Q969X6	UTP4	6.31904	2e-11
Q969Z0	TBRG4	2.21797	1.6e-05
Q96A08	H2BC1	2.57561	0.000170184
Q96AE4.2	FUBP1	2.27503	3.13e-07
Q96AG3	SLC25A46	7.49318	3.51e-06
Q96AT9	RPE	2.99372	0.00469432
Q96AX1	VPS33A	2.17393	0.00149607
Q96AY3	FKBP10	4.46456	2.16e-07
Q96B49	TOMM6	3.7561	8.87e-05
Q96BN8	OTULIN	3.78987	1.13e-05
Q96BP2	CHCHD1	6.26654	2.06e-05
Q96BP3	PPWD1	3.23526	0.000850204
Q96BR5	COA7	2.98104	0.000965106
Q96BS2	TESC	20.0457	1.35e-07
Q96BW9.3	TAMM41	3.38068	1.25e-05
Q96C36	PYCR2	4.11622	4.12e-08
Q96C57	CUSTOS	5.64892	5.18e-07
Q96C90	PPP1R14B	3.39881	6.54e-06
Q96CF2	CHMP4C	7.70824	0.000782992
Q96CG8	CTHRC1	520.242	3.96e-16
Q96CT7	CCDC124	2.54034	4.33e-05
Q96CU9	FOXRED1	2.89551	1.03e-05
Q96D15	RCN3	6.52561	1.28e-08
Q96D46	NMD3	5.61919	2.49e-10
Q96D53	COQ8B	21.4598	7.92e-10
Q96D71.3	REPS1	2.61925	6.63e-06
Q96DA6	DNAJC19	14.209	2.73e-06
Q96DF8	ESS2	3.82044	0.00769905
Q96DH6	MSI2	2.77602	5.07e-06
Q96DI7	SNRNP40	2.60296	7.79e-06
Q96DX5	ASB9	7.64824	4.01e-08
Q96E29.2	MTERF3	29.4038	8.03e-10
Q96E39	RBMXL1	2.27415	0.0014147
Q96EE3.1	SEH1L	2.77685	4.01e-07
Q96EE4	CCDC126	6.87494	2.05e-07
Q96EK5	KIFBP	5.67496	4.29e-05
Q96ES7	SGF29	2.06277	0.00010973
Q96EV8	DTNBP1	2.63354	0.000103229
Q96EY4	TMA16	3.32643	0.00461568
Q96FK6	WDR89	6.38815	0.000138396
Q96FV9	THOC1	5.50659	3.54e-08
Q96FX7	TRMT61A	15.2404	7.53e-16
Q96G21	IMP4	11.5884	1.46e-06
Q96G23	CERS2	7.18758	1.66e-06
Q96G46	DUS3L	6.82956	5.41e-11
Q96G97.4	BSCL2	4.29161	6.93e-06
Q96GD4	AURKB	5.02322	3.46e-05
Q96GM8	TOE1	4.02305	6.72e-07
Q96GQ7	DDX27	3.92266	2.8e-09
Q96GW9	MARS2	3.2498	0.000162259
Q96H79	ZC3HAV1L	6.51689	1.45e-05
Q96HA8	NTAQ1	5.10438	0.000512983
Q96HE7	ERO1A	2.57832	1.7e-07
Q96HF1	SFRP2	12.4365	0.000288575
Q96HL8	SH3YL1	2.85975	0.0011558
Q96HP0	DOCK6	3.95173	1.02e-06
Q96HQ2	CDKN2AIPNL	8.39559	5.66e-08
Q96HR3.2	MED30	4.14575	3.11e-05
Q96HR8	NAF1	19.8485	6.36e-15
Q96HR9.2	REEP6	14.778	8.99e-11
Q96HS1	PGAM5	2.90835	2.84e-06
Q96HW7	INTS4	2.44898	0.00142936
Q96I24	FUBP3	2.15959	0.000103321
Q96I25	RBM17	2.32647	1.25e-05
Q96I51	RCC1L	6.27864	5.39e-05
Q96I59	NARS2	2.22529	9.09e-05
Q96IR7	HPDL	4.80884	5.25e-05
Q96IY1	NSL1	57.477	4.4e-10
Q96J01	THOC3	2.86273	7.41e-06
Q96J88.2	EPSTI1	3.72236	1.92e-05
Q96JH7	VCPIP1	2.60134	9.68e-06
Q96JJ3	ELMO2	9.09743	0.00178671
Q96JY6.5	PDLIM2	2.49	0.00040722
Q96KB5	PBK	2.52296	2.78e-06
Q96KQ7	EHMT2	11.8762	5.06e-05
Q96KR1	ZFR	2.28688	7.48e-05
Q96L91.2	EP400	5.38041	1.42e-07
Q96LI5	CNOT6L	3.2207	0.00332578
Q96ME1.4	FBXL18	5.6903	9.28e-06
Q96MH6	TMEM68	3.69884	0.000359627
Q96MP8.2	KCTD7	2.23951	7.9e-07
Q96MU7	YTHDC1	3.82735	6.65e-08
Q96MW1	CCDC43	18.7645	2.7e-20
Q96MX6	DNAAF10	5.1815	2.09e-05
Q96MY1	NOL4L	2.83145	0.00279547
Q96NL6	SCLT1	37.4314	6.48e-10
Q96NW4	ANKRD27	2.16662	0.000897799
Q96NY7.2	CLIC6	143.315	0.00106787
Q96P11.2	NSUN5	2.51321	2.06e-05
Q96P70	IPO9	2.36917	8.23e-05
Q96PK6	RBM14	2.64152	1.98e-05
Q96PY5.3	FMNL2	4.62314	3.89e-08
Q96PZ0.2	PUS7	4.65687	1.52e-10
Q96QD9	FYTTD1	5.01887	9.23e-06
Q96RN5	MED15	4.93416	0.0018227
Q96RQ1	ERGIC2	4.36212	0.00207769
Q96RS0	TGS1	3.49593	1.9e-08
Q96RS6	NUDCD1	5.78542	1.75e-08
Q96RW7.2	HMCN1	10.5489	9.63e-21
Q96S44	TP53RK	2.17117	1.42e-05
Q96S55.2	WRNIP1	2.99793	2.26e-06
Q96S59	RANBP9	15.7761	8.22e-06
Q96S86	HAPLN3	28.8525	5.05e-07
Q96SB4.3	SRPK1	3.41998	7.65e-07
Q96SB8	SMC6	3.81711	0.00327094
Q96SL4	GPX7	19.3095	2.31e-09
Q96SM3	CPXM1	42.3295	1.43e-09
Q96SQ9.2	CYP2S1	3.56041	3.9e-06
Q96SY0	INTS14	2.90902	0.000122253
Q96T37.2	RBM15	3.76096	8.98e-07
Q96T51	RUFY1	2.04248	0.00296555
Q96T58	SPEN	2.82406	5.51e-05
Q96T76.8	MMS19	2.12666	0.00236043
Q96T83	SLC9A7	15.1651	1.21e-16
Q96T88.2	UHRF1	4.50843	2.74e-15
Q96TA2	YME1L1	5.3481	1.58e-09
Q99081.3	TCF12	3.66418	0.00200782
Q99424	ACOX2	7.03439	0.000149017
Q99439	CNN2	2.67892	4.09e-16
Q99459	CDC5L	2.14615	6.11e-06
Q99470	SDF2	3.09127	1.82e-06
Q99519	NEU1	2.73344	0.000149439
Q99541	PLIN2	31.9571	6.54e-09
Q99543	DNAJC2	25.1077	1.5e-08
Q99569.2	PKP4	7.40397	8.85e-11
Q99575	POP1	4.65861	1.84e-08
Q99590	SCAF11	3.00089	5.51e-05
Q99595	TIMM17A	5.56021	0.000241697
Q99615	DNAJC7	2.21462	1.45e-05
Q99638	RAD9A	8.7595	0.00270012
Q99661	KIF2C	3.20875	0.00058716
Q99674	CGREF1	9.59849	4.78e-08
Q99700.4	ATXN2	5.79122	1.46e-06
Q99715	COL12A1	5.0357	2e-07
Q99797	MIPEP	4.11967	1.19e-09
Q99807	COQ7	2.16435	0.000810847
Q99829	CPNE1	2.13729	0.000662193
Q99836.5	MYD88	2.61011	0.00239869
Q99848	EBNA1BP2	6.06815	7.43e-09
Q99856	ARID3A	3.25225	0.000883218
Q99873.3	PRMT1	2.02587	2.52e-06
Q99880	H2BC13	2.42207	0.00246405
Q99986	VRK1	2.38633	1.92e-05
Q99988	GDF15	35.2415	5.72e-07
Q9BPX3	NCAPG	7.02019	1.34e-07
Q9BQ13	KCTD14	11.1193	4.17e-12
Q9BQ39	DDX50	3.50048	1.33e-08
Q9BQ48	MRPL34	3.06412	0.00701995
Q9BQ67	GRWD1	4.39129	8.56e-09
Q9BQ70	TCF25	2.58213	5.42e-05
Q9BQ75.2	CMSS1	3.2786	1.23e-06
Q9BQB6.2	VKORC1	6.09606	2.95e-05
Q9BQE3	TUBA1C	2.09752	3.93e-07
Q9BQE5	APOL2	3.41706	0.00997277
Q9BQG0.2	MYBBP1A	3.23787	4.8e-07
Q9BQL6	FERMT1	3.86694	5.89e-08
Q9BQP7	MGME1	9.4521	7.86e-06
Q9BRJ6	C7orf50	4.13581	5.36e-08
Q9BRP4	PAAF1	4.08448	0.00105968
Q9BRQ6	CHCHD6	5.0812	4.62e-09
Q9BRT2	UQCC2	2.89571	0.00115133
Q9BRT6	LLPH	3.65106	9.33e-08
Q9BRU9	UTP23	52.069	1.43e-10
Q9BRV8	SIKE1	47.5181	2.55e-09
Q9BRX2	PELO	2.45151	0.000609751
Q9BRX5	GINS3	3.85506	4.79e-11
Q9BSB4	ATG101	2.40642	0.000835205
Q9BSC4	NOL10	6.40346	9.71e-10
Q9BSE5	AGMAT	2.00895	0.000228812
Q9BSM1	PCGF1	6.21497	0.00103928
Q9BST9	RTKN	13.8568	3.35e-17
Q9BSV6	TSEN34	5.58316	5.54e-12
Q9BT09	CNPY3	3.58061	8.43e-09
Q9BT22	ALG1	2.06894	0.0021054
Q9BT25.2	HAUS8	2.71972	0.00535901
Q9BT73	PSMG3	5.64766	2.36e-08
Q9BTC0	DIDO1	6.48963	3.55e-12
Q9BTC8	MTA3	2.47501	1.54e-05
Q9BTD8.2	RBM42	2.11097	0.000103321
Q9BTE3.2	MCMBP	4.26367	7.14e-05
Q9BTE6	AARSD1	2.02572	9.87e-05
Q9BTE7	DCUN1D5	3.7283	8.36e-05
Q9BTL3	RAMAC	11.9123	1.62e-05
Q9BTU6	PI4K2A	2.66571	0.00525329
Q9BTW9	TBCD	2.53109	3.4e-05
Q9BTX1.2	NDC1	3.73466	5.72e-07
Q9BTY7	HGH1	2.65023	6.72e-05
Q9BU61	NDUFAF3	2.05408	0.000140885
Q9BU76	MMTAG2	4.74545	1.09e-06
Q9BU89	DOHH	9.91945	1.42e-17
Q9BUD6	SPON2	16.7352	5.81e-06
Q9BUI4	POLR3C	3.53187	1.28e-06
Q9BUJ2.2	HNRNPUL1	2.0232	0.000100217
Q9BUK0.4	CHCHD7	2.67052	0.00493695
Q9BUK6	MSTO1	40.1167	3.68e-09
Q9BUL9	RPP25	7.72028	8.11e-13
Q9BUQ8	DDX23	2.48758	3.09e-06
Q9BV38	WDR18	2.96179	4.54e-06
Q9BV40	VAMP8	2.4297	0.00302808
Q9BV44	THUMPD3	3.17507	4.47e-06
Q9BV57	ADI1	3.05742	1.59e-05
Q9BV86	NTMT1	3.13654	4.89e-06
Q9BVG4	PBDC1	2.48542	0.000147828
Q9BVI4	NOC4L	4.85761	5.14e-11
Q9BVJ6	UTP14A	3.20985	8.72e-11
Q9BVJ7	DUSP23	2.91826	1.48e-06
Q9BVL2.3	NUP58	2.23822	9.69e-06
Q9BVM4	GGACT	2.85476	9.11e-05
Q9BVN2	RUSC1	37.4844	3.03e-10
Q9BVP2.2	GNL3	2.92539	8.75e-07
Q9BVQ7	SPATA5L1	2.23125	0.000180671
Q9BVS5	TRMT61B	2.81569	0.00655076
Q9BVT8	TMUB1	2.23398	0.000398527
Q9BW04	SARG	9.2421	4.11e-13
Q9BW19	KIFC1	3.55827	0.000616644
Q9BW27	NUP85	2.40597	4.15e-05
Q9BW92	TARS2	2.55063	8.52e-06
Q9BWE0.4	REPIN1	3.05884	5.09e-05
Q9BWF3	RBM4	2.73471	1.71e-06
Q9BWH6	RPAP1	7.20719	1.27e-05
Q9BWM7	SFXN3	2.38555	0.00231139
Q9BWN1	PRR14	6.90323	0.000107835
Q9BWU0	SLC4A1AP	2.53642	2.98e-06
Q9BX40	LSM14B	3.0797	2.26e-06
Q9BXK1	KLF16	2.94804	3.44e-05
Q9BXP2	SLC12A9	3.64597	2e-08
Q9BXR0	QTRT1	2.94061	0.00307184
Q9BXY0	MAK16	5.00096	1.79e-08
Q9BY42	RTF2	2.48419	3.11e-06
Q9BYC9	MRPL20	2.29184	0.00120236
Q9BYD1	MRPL13	2.14786	7.72e-06
Q9BYF1	ACE2	59.3921	4.46e-08
Q9BYG3	NIFK	3.83944	1.54e-08
Q9BYG5	PARD6B	11.2894	9.35e-14
Q9BYJ9	YTHDF1	2.73778	9e-05
Q9BYK8	HELZ2	13.4766	7.21e-17
Q9BYN0	SRXN1	43.2248	1.36e-06
Q9BYX2	TBC1D2	68.7957	3.05e-13
Q9BYX7	POTEKP	2.58313	6.04e-06
Q9BZ23	PANK2	6.22678	3.64e-06
Q9BZ67	FRMD8	2.65056	0.000116375
Q9BZD4	NUF2	4.15801	4.12e-08
Q9BZE1	MRPL37	2.33759	5.73e-05
Q9BZE9	ASPSCR1	2.07599	1.08e-05
Q9BZF1	OSBPL8	2.56207	3.62e-06
Q9BZI7	UPF3B	18.0896	0.000215705
Q9BZJ0.2	CRNKL1	2.51145	2.26e-05
Q9BZX2	UCK2	7.86301	6.15e-15
Q9C075	KRT23	54.8873	1.3e-23
Q9C0B5.2	ZDHHC5	2.27404	8.37e-06
Q9C0C9	UBE2O	2.17102	0.000530257
Q9C0E2	XPO4	2.27338	0.000525227
Q9C0I1	MTMR12	3.72296	0.00252527
Q9GZL7	WDR12	2.73889	2.71e-06
Q9GZR2	REXO4	7.30216	3.15e-06
Q9GZR7	DDX24	3.47944	3.29e-08
Q9GZT3	SLIRP	2.32825	0.000119057
Q9GZU8	PSME3IP1	4.18574	7.17e-05
Q9H000	MKRN2	4.21199	0.000292582
Q9H078.2	CLPB	2.07934	0.00432011
Q9H089	LSG1	2.98142	4.23e-05
Q9H0A0	NAT10	3.39276	3.55e-07
Q9H0B6	KLC2	3.68966	1.54e-07
Q9H0C8	ILKAP	3.23762	1.44e-06
Q9H0D6	XRN2	2.1355	1.01e-05
Q9H0H5	RACGAP1	15.1978	9.32e-11
Q9H0L4	CSTF2T	3.76386	6.29e-08
Q9H0S4	DDX47	4.86096	1.87e-07
Q9H0W8	SMG9	2.90079	0.000408974
Q9H173	SIL1	12.0037	4.52e-07
Q9H1A4	ANAPC1	5.7741	1.33e-09
Q9H1C4	UNC93B1	4.95373	3.16e-11
Q9H1D9	POLR3F	5.09905	3.05e-09
Q9H1E3	NUCKS1	2.49383	2.14e-06
Q9H1I8	ASCC2	2.05398	0.00123109
Q9H270	VPS11	2.02047	0.00155446
Q9H2K0	MTIF3	7.33638	7.06e-06
Q9H2M9	RAB3GAP2	2.15816	8.24e-06
Q9H2P0	ADNP	3.53526	6.88e-06
Q9H2U1	DHX36	3.5417	4.49e-06
Q9H307	PNN	2.48898	1.35e-05
Q9H3H1.4	TRIT1	21.2953	5.86e-08
Q9H3K6	BOLA2	2.24015	0.000143452
Q9H3P2	NELFA	2.36227	4.16e-06
Q9H3R2	MUC13	2.85442	0.000309075
Q9H488	POFUT1	2.85636	9.65e-06
Q9H4B7	TUBB1	127.431	7.95e-08
Q9H4I3	TRABD	2.51384	0.00352837
Q9H4K7	MTG2	26.1953	7.69e-09
Q9H4L4	SENP3	3.11262	1.55e-05
Q9H4L5	OSBPL3	37.0825	6.24e-12
Q9H4L5.2	OSBPL3	2.69309	0.00522985
Q9H4L7.2	SMARCAD1	4.33817	9.57e-08
Q9H4M7	PLEKHA4	3.33813	3.31e-06
Q9H4Z3	PCIF1	2.83157	9.41e-05
Q9H501	ESF1	6.95664	3.51e-11
Q9H583	HEATR1	3.55661	6.6e-08
Q9H6E4	CCDC134	2.75175	0.00196592
Q9H6F5	CCDC86	3.16239	7.26e-07
Q9H6K5.2	PRR36	6.28725	0.00230628
Q9H6R4.4	NOL6	4.59006	8.27e-08
Q9H6T3	RPAP3	4.23235	8.1e-06
Q9H6W3	RIOX1	7.89211	1.72e-10
Q9H6X2.5	ANTXR1	16.4153	7.18e-10
Q9H6Y2	WDR55	6.56351	1.89e-05
Q9H773	DCTPP1	2.50736	9.48e-05
Q9H788	SH2D4A	4.24442	0.00173409
Q9H7B2	RPF2	4.07062	5.29e-09
Q9H7B4	SMYD3	4.48873	8.29e-07
Q9H7E9.2	C8orf33	4.84296	4.29e-07
Q9H7N4	SCAF1	22.3535	2.28e-08
Q9H814	PHAX	5.71082	6.13e-06
Q9H840	GEMIN7	13.5932	1.33e-07
Q9H857.2	NT5DC2	10.1658	5.79e-16
Q9H892.2	TTC12	30.8487	9.84e-07
Q9H8H0	NOL11	7.09277	2.19e-11
Q9H8H2	DDX31	7.24619	2.93e-10
Q9H8V3	ECT2	2.05177	3.5e-05
Q9H8Y5	ANKZF1	4.35403	8.69e-09
Q9H936	SLC25A22	3.64805	9.21e-06
Q9H944	MED20	7.54589	7.13e-08
Q9H974.4	QTRT2	2.07024	0.00220087
Q9H981	ACTR8	7.85318	1.08e-11
Q9H9A5	CNOT10	2.23726	4.65e-05
Q9H9B1	EHMT1	2.49821	0.000152035
Q9H9Y2	RPF1	5.01448	3.85e-10
Q9H9Y6.3	POLR1B	4.40844	4.91e-09
Q9HA77	CARS2	2.24518	0.0025886
Q9HAU0	PLEKHA5	4.98684	1.93e-05
Q9HAV4	XPO5	3.72335	1.02e-07
Q9HAV7	GRPEL1	2.36994	1.19e-05
Q9HAW9	UGT1A8	2.61313	0.000513517
Q9HB07	MYG1	2.26633	0.00149154
Q9HB58.6	SP110	12.1594	0.00766992
Q9HB71	CACYBP	2.00936	2.61e-06
Q9HBH1	PDF	3.45229	4.24e-05
Q9HBL8	NMRAL1	2.05077	0.00204672
Q9HBR0	SLC38A10	4.38144	0.00551574
Q9HC52	CBX8	35.9748	5.17e-11
Q9HCD5	NCOA5	3.96217	9.09e-08
Q9HCE1	MOV10	2.66946	0.000417049
Q9HCG8	CWC22	3.8062	0.00040298
Q9HCK8	CHD8	2.96328	2.72e-06
Q9HCN4.5	GPN1	4.18882	4.25e-06
Q9HCS7	XAB2	2.5666	1.82e-05
Q9HCU5	PREB	2.02886	0.00146051
Q9HD34	LYRM4	3.67108	0.00413537
Q9NNW5	WDR6	16.7074	5.38e-07
Q9NP58	ABCB6	4.81626	0.000179071
Q9NP66	HMG20A	4.51046	8.69e-05
Q9NP77	SSU72	2.63922	5.08e-06
Q9NPA0	EMC7	3.74229	0.000851062
Q9NPD3	EXOSC4	15.9103	4.04e-12
Q9NPE3	NOP10	2.44392	5.59e-06
Q9NPF5	DMAP1	2.59932	0.000372058
Q9NPJ6	MED4	2.07769	8.65e-05
Q9NQ29	LUC7L	3.49699	3.53e-05
Q9NQ55.2	PPAN	8.32836	1.67e-14
Q9NQ88	TIGAR	3.46486	6.94e-07
Q9NQC8.2	IFT46	3.82386	0.00214811
Q9NQG5	RPRD1B	2.06102	9.87e-05
Q9NQH7.4	XPNPEP3	12.1814	1.77e-05
Q9NQT4	EXOSC5	6.26228	1.59e-12
Q9NQT5	EXOSC3	9.08582	1.77e-07
Q9NQZ2	UTP3	8.56589	0.000799944
Q9NQZ5	STARD7	3.2794	9.53e-05
Q9NR09	BIRC6	2.80832	0.000318809
Q9NR30	DDX21	3.41207	2.12e-07
Q9NR33	POLE4	16.046	3.3e-10
Q9NR99	MXRA5	12.7192	9.39e-11
Q9NRF8	CTPS2	2.57545	6.13e-05
Q9NRG0	CHRAC1	11.8554	1.03e-16
Q9NRG1	PRTFDC1	2.77464	0.0011802
Q9NRG9	AAAS	4.1794	9.15e-06
Q9NRK6	ABCB10	2.10287	0.000163868
Q9NRL2	BAZ1A	4.82492	3.47e-05
Q9NRL3.3	STRN4	2.56574	0.000154763
Q9NRR5	UBQLN4	2.02464	0.000456678
Q9NRX1	PNO1	2.74044	5.26e-07
Q9NRY4	ARHGAP35	2.34133	0.00139568
Q9NRZ9	HELLS	6.47256	0.000242247
Q9NS87	KIF15	13.1562	1.24e-07
Q9NSA3	CTNNBIP1	7.75764	3.72e-11
Q9NSC5	HOMER3	17.2504	8.84e-13
Q9NSI2.2	SLX9	8.78352	1.06e-11
Q9NSY1	BMP2K	2.14829	0.000142542
Q9NTJ3	SMC4	2.85301	3.84e-06
Q9NTZ6	RBM12	2.26369	1.9e-05
Q9NU22	MDN1	2.59134	1.79e-06
Q9NUD5	ZCCHC3	4.50328	0.000888118
Q9NUL3.2	STAU2	7.7009	4.47e-10
Q9NUL7	DDX28	6.38796	3.41e-09
Q9NUQ8	ABCF3	2.24345	1.4e-05
Q9NUT2.2	ABCB8	2.91157	0.00197497
Q9NUW8	TDP1	2.46892	0.00519221
Q9NV06	DCAF13	8.3745	1.76e-11
Q9NV31	IMP3	13.3067	1.08e-17
Q9NV56	MRGBP	3.87684	0.000146709
Q9NVA1	UQCC1	4.33497	0.000802022
Q9NVH0	EXD2	2.23986	0.00738019
Q9NVH2	INTS7	3.01678	6.9e-05
Q9NVI1	FANCI	12.6614	4.16e-08
Q9NVI7.2	ATAD3A	2.22736	6.86e-05
Q9NVM1	EVA1B	7.54167	0.00117394
Q9NVM9	INTS13	3.25414	2.27e-05
Q9NVP1	DDX18	3.50227	8.27e-08
Q9NVR2	INTS10	3.03881	0.00178227
Q9NVT9	ARMC1	2.17928	0.000553945
Q9NVV4	MTPAP	11.694	2.66e-05
Q9NVX2	NLE1	9.54197	1.25e-16
Q9NW13	RBM28	11.3745	7.02e-22
Q9NW64	RBM22	2.25906	3.66e-06
Q9NW81.4	DMAC2	2.87109	0.00122253
Q9NW82	WDR70	2.75613	3.31e-06
Q9NWH9	SLTM	2.15197	7.98e-05
Q9NWS0	PIH1D1	4.32463	1.21e-05
Q9NWS8	RMND1	2.2731	0.00793337
Q9NWT1	PAK1IP1	8.02045	2.39e-06
Q9NWW5	CLN6	7.07498	5.96e-08
Q9NWX5	ASB6	22.3523	5.61e-11
Q9NWZ3	IRAK4	3.09134	2.32e-05
Q9NWZ8	GEMIN8	3.12123	3.42e-06
Q9NX20	MRPL16	2.15449	5.73e-05
Q9NX24	NHP2	2.30189	4.81e-05
Q9NX58	LYAR	3.04058	0.000313379
Q9NX62	BPNT2	2.55638	0.000159105
Q9NXC5	MIOS	2.45926	0.000385482
Q9NXE8	CWC25	20.8219	7.98e-08
Q9NXF1.2	TEX10	2.99052	1.94e-06
Q9NXG2	THUMPD1	2.12535	1.86e-05
Q9NXH9	TRMT1	9.75609	1.47e-15
Q9NXN4.2	GDAP2	2.09036	0.000767492
Q9NXW2	DNAJB12	2.379	4.79e-05
Q9NY12.2	GAR1	2.7505	7.28e-05
Q9NY61	AATF	3.30551	4.8e-07
Q9NY93	DDX56	7.59995	2.46e-14
Q9NYH9	UTP6	14.7046	1.85e-15
Q9NYK5	MRPL39	2.09008	0.000103229
Q9NYQ6	CELSR1	2.40474	4.99e-07
Q9NYR9.2	NKIRAS2	3.05296	1.5e-07
Q9NYV4.2	CDK12	6.66195	0.000441388
Q9NYY8	FASTKD2	2.10634	6.7e-06
Q9NZD8	SPG21	2.67	0.00480264
Q9NZJ9	NUDT4	2.34893	0.000894968
Q9NZN8	CNOT2	2.60091	1.81e-05
Q9NZT2.2	OGFR	3.1978	2.87e-07
Q9NZU5	LMCD1	5.73993	9.48e-07
Q9P031	CCDC59	4.21469	0.000845441
Q9P0U4.2	CXXC1	4.00688	0.00125305
Q9P107	GMIP	2.17515	0.000181732
Q9P1Y5	CAMSAP3	3.3227	2.76e-05
Q9P1Y6.3	PHRF1	5.17008	1.28e-12
Q9P258	RCC2	2.28866	2.97e-05
Q9P275	USP36	2.33222	0.000976117
Q9P287	BCCIP	2.97142	1.58e-05
Q9P2D7.8	DNAH1	6.53158	0.000212923
Q9P2E3	ZNFX1	2.59566	0.000997836
Q9P2I0	CPSF2	2.85516	1.64e-06
Q9P2J5	LARS1	2.04519	0.000220414
Q9P2N5	RBM27	3.51727	2.09e-09
Q9UBB9	TFIP11	3.32504	0.000263982
Q9UBD5	ORC3	3.80729	0.000745348
Q9UBE0	SAE1	2.12881	9.28e-05
Q9UBF2	COPG2	2.66664	8.95e-06
Q9UBJ2	ABCD2	83.5571	2.16e-15
Q9UBK9.2	UXT	11.4744	9.43e-17
Q9UBM7	DHCR7	3.11	3.51e-06
Q9UBP6	METTL1	4.20886	2.67e-08
Q9UBQ6	EXTL2	208.425	1.59e-15
Q9UBT2	UBA2	2.29436	8.38e-05
Q9UBU8.2	MORF4L1	3.32609	0.000518442
Q9UBU9	NXF1	2.34835	1.91e-06
Q9UBV7	B4GALT7	9.73655	9.54e-09
Q9UBW7	ZMYM2	4.42171	0.000509298
Q9UDY2	TJP2	2.50869	1.96e-05
Q9UF12	PRODH2	2.51313	1.5e-07
Q9UFC0	LRWD1	5.13527	1.45e-10
Q9UG63.2	ABCF2	2.17809	3.37e-05
Q9UGL1.2	KDM5B	3.19489	0.00747942
Q9UGM3.3	DMBT1	8.11574	0.000307658
Q9UGU0	TCF20	7.68897	0.000315387
Q9UH62	ARMCX3	2.9396	8.74e-05
Q9UH92.3	MLX	5.94479	1.12e-07
Q9UHA3	RSL24D1	7.17642	2.46e-05
Q9UHD2	TBK1	2.23644	0.000245189
Q9UHI6	DDX20	5.65302	1.48e-09
Q9UHJ6	SHPK	2.10578	0.00130213
Q9UHK6	AMACR	4.39284	0.00345892
Q9UHN6	CEMIP2	10.9669	4.61e-20
Q9UHR4	BAIAP2L1	2.25157	0.000408974
Q9UHR5.2	SAP30BP	2.22808	0.000124294
Q9UHR6	ZNHIT2	9.23763	0.000818819
Q9UHV9	PFDN2	2.02512	1.71e-10
Q9UHW5.2	GPN3	9.51584	5.51e-05
Q9UI10	EIF2B4	2.54395	7.74e-05
Q9UI14	RABAC1	44.9391	2.79e-07
Q9UI30	TRMT112	2.74687	2.22e-05
Q9UI36.2	DACH1	4.56984	2.68e-05
Q9UIG0.2	BAZ1B	2.78202	1.53e-06
Q9UII4	HERC5	55.5277	1.26e-13
Q9UIS9.9	MBD1	3.09156	0.00650853
Q9UJ37	ST6GALNAC2	4.37785	0.00159354
Q9UJ83.2	HACL1	61.8326	6.98e-09
Q9UJA5	TRMT6	23.5841	8.16e-21
Q9UJV9	DDX41	2.88318	6.62e-07
Q9UJX2	CDC23	2.24171	0.000623373
Q9UJX3.2	ANAPC7	13.0011	5.81e-12
Q9UJX4	ANAPC5	5.15591	1.13e-05
Q9UK45	LSM7	2.23305	2.27e-05
Q9UK61.3	TASOR	4.28187	2.27e-05
Q9UK76	JPT1	2.02767	0.000147115
Q9UKD2	MRTO4	2.62182	4.65e-06
Q9UKF6	CPSF3	2.56442	4.36e-05
Q9UKL0	RCOR1	2.50224	9.73e-06
Q9UKM7	MAN1B1	2.39332	0.00350012
Q9UKM9	RALY	2.37392	1.9e-05
Q9UKN8	GTF3C4	4.72743	4.15e-05
Q9UKX5.2	ITGA11	115.503	7.65e-17
Q9UKX7	NUP50	2.20592	3.95e-05
Q9UKZ1	CNOT11	2.72142	0.000719853
Q9UKZ9	PCOLCE2	5.69569	2.16e-08
Q9UL03.3	INTS6	3.3296	8.3e-07
Q9UL26	RAB22A	3.83599	1.27e-05
Q9UL40	ZNF346	7.9372	0.000172886
Q9ULC4	MCTS1	2.06915	3.02e-07
Q9ULE6	PALD1	5.18605	6.24e-05
Q9ULH0.4	KIDINS220	4.28801	0.000232679
Q9ULK4.3	MED23	7.02404	5.51e-05
Q9ULR0	ISY1	3.68196	8.87e-09
Q9ULR3	PPM1H	7.35202	2.83e-07
Q9ULT8	HECTD1	4.37871	0.00220628
Q9ULU4.13	ZMYND8	3.18841	5.25e-06
Q9ULU8.4	CADPS	2.58761	0.000328287
Q9ULW0	TPX2	3.89703	0.00150062
Q9ULW3	ABT1	6.30134	1.71e-10
Q9ULX3	NOB1	3.98112	1.18e-07
Q9ULX6	AKAP8L	49.2386	1.71e-07
Q9UM00.1	TMCO1	3.40756	2.23e-08
Q9UM07	PADI4	3.13019	0.000651331
Q9UM22	EPDR1	2.66743	0.00949015
Q9UMS4	PRPF19	2.15247	5.5e-07
Q9UMX5	NENF	2.20216	0.00897945
Q9UMY1	NOL7	5.91634	4.67e-09
Q9UN81	L1RE1	12.8971	2.31e-13
Q9UNF1	MAGED2	3.10009	5.04e-05
Q9UNP9	PPIE	2.11655	3e-05
Q9UNQ2	DIMT1	3.68858	1.11e-07
Q9UNW1	MINPP1	7.39995	4.86e-10
Q9UNX4	WDR3	3.90177	5.23e-07
Q9UNY4	TTF2	3.80375	1.21e-05
Q9UP83.2	COG5	2.37526	0.000342374
Q9UP95	SLC12A4	3.37978	0.00103111
Q9UPN3.5	MACF1	15.7973	0.000141498
Q9UPN6	SCAF8	2.14551	0.00818013
Q9UPN9.2	TRIM33	2.16	5.35e-05
Q9UPT6	MAPK8IP3	17.959	3.9e-09
Q9UQ35	SRRM2	2.63654	1.4e-05
Q9UQB8.5	BAIAP2	6.05722	1.74e-07
Q9Y221	NIP7	4.55103	1.56e-06
Q9Y230	RUVBL2	2.16987	1.15e-09
Q9Y232.2	CDYL	4.59109	0.00016083
Q9Y237.2	PIN4	2.43802	0.00166896
Q9Y276	BCS1L	2.10768	0.00083937
Q9Y291	MRPS33	6.75922	3.1e-07
Q9Y295	DRG1	2.38691	6.43e-06
Q9Y2B0	CNPY2	2.23537	0.000106264
Q9Y2K7	KDM2A	4.00338	6.24e-08
Q9Y2L1	DIS3	3.52554	1.19e-07
Q9Y2L5	TRAPPC8	94.5421	3.08e-15
Q9Y2L9.3	LRCH1	5.96473	1.75e-05
Q9Y2P8	RCL1	6.19502	1.45e-11
Q9Y2R4	DDX52	4.87996	8.84e-09
Q9Y2R5	MRPS17	2.20377	3.35e-06
Q9Y2S7	POLDIP2	2.49959	2.04e-05
Q9Y2U8	LEMD3	2.19927	0.000159943
Q9Y2V7	COG6	2.24021	3.93e-06
Q9Y2W2	WBP11	2.17032	9.67e-06
Q9Y2W6	TDRKH	15.0854	7.34e-10
Q9Y2X3	NOP58	2.2446	3.7e-05
Q9Y2X7	GIT1	3.18191	9.22e-07
Q9Y2Z4	YARS2	2.58881	9.89e-05
Q9Y305.4	ACOT9	2.04684	0.000359094
Q9Y314	NOSIP	2.81198	9.3e-05
Q9Y316	MEMO1	2.22687	0.00172177
Q9Y324	FCF1	7.25253	3.07e-05
Q9Y399	MRPS2	2.11621	0.000712652
Q9Y3A2	UTP11	4.4397	0.000143452
Q9Y3A4	RRP7A	5.49651	2.98e-11
Q9Y3B2	EXOSC1	2.68676	2.95e-06
Q9Y3B9	RRP15	9.53656	1.95e-15
Q9Y3C1	NOP16	3.23739	4.64e-06
Q9Y3C4	TPRKB	2.81832	3.89e-06
Q9Y3C8	UFC1	2.24047	0.000145793
Q9Y3D0	CIAO2B	2.40848	7.65e-05
Q9Y3D2	MSRB2	3.59402	0.0035112
Q9Y3D9	MRPS23	2.3013	1.23e-05
Q9Y3F4	STRAP	2.08095	7.75e-07
Q9Y3T9	NOC2L	3.55593	5.19e-08
Q9Y3X0	CCDC9	2.02127	0.00261265
Q9Y446.2	PKP3	2.37005	1.86e-05
Q9Y496	KIF3A	3.37753	3.46e-08
Q9Y4A5.2	TRRAP	4.14412	4.55e-07
Q9Y4B6	DCAF1	2.50112	1.48e-05
Q9Y4C1	KDM3A	15.2849	6.9e-06
Q9Y4C2	TCAF1	4.8787	0.000747572
Q9Y4C8	RBM19	6.40562	2.8e-14
Q9Y4D8.4	HECTD4	7.67601	2.31e-05
Q9Y4F1	FARP1	2.03097	0.00257651
Q9Y4F5.2	CEP170B	4.96632	3.61e-06
Q9Y4G8	RAPGEF2	6.42882	4.66e-10
Q9Y4H2	IRS2	11.5473	2.03e-12
Q9Y4K4	MAP4K5	9.99059	1.53e-07
Q9Y4P1	ATG4B	2.02693	0.000317239
Q9Y4R8	TELO2	4.0071	0.000756385
Q9Y4W2.2	LAS1L	3.19867	8.18e-05
Q9Y4X5	ARIH1	3.83779	1.53e-07
Q9Y4Y9	LSM5	7.52893	3.54e-06
Q9Y4Z0	LSM4	2.18234	3.13e-05
Q9Y508	RNF114	5.00568	8.44e-05
Q9Y592	CEP83	7.35181	4.39e-13
Q9Y5A9	YTHDF2	2.7507	2.22e-06
Q9Y5G3	PCDHGB1	2.91568	0.000165275
Q9Y5J1	UTP18	6.3382	4.61e-14
Q9Y5J6	TIMM10B	2.06913	0.000295984
Q9Y5J9	TIMM8B	4.04156	0.000271028
Q9Y5L0	TNPO3	2.10314	9.87e-05
Q9Y5Q8	GTF3C5	2.52016	6.68e-06
Q9Y5Q9	GTF3C3	3.7924	1.81e-06
Q9Y5S8	NOX1	5.94403	2.43e-10
Q9Y5V0	ZNF706	5.00277	5.86e-06
Q9Y5V3.2	MAGED1	53.7051	7.74e-14
Q9Y5X2	SNX8	7.38191	6.4e-08
Q9Y605	MRFAP1	3.32143	2.73e-05
Q9Y606.2	PUS1	3.01659	2.86e-06
Q9Y617	PSAT1	5.06894	4.09e-06
Q9Y618.4	NCOR2	3.42289	2.86e-09
Q9Y653.2	ADGRG1	9.92693	9.1e-11
Q9Y679	AUP1	2.24353	0.000187015
Q9Y697	NFS1	2.09189	0.0022762
Q9Y6A4	CFAP20	3.83122	2.75e-05
Q9Y6A5	TACC3	5.77791	5.54e-05
Q9Y6E2	BZW2	2.48222	5.66e-05
Q9Y6F1.2	PARP3	7.63215	1.15e-06
Q9Y6I4	USP3	5.25832	6.73e-06
Q9Y6K1	DNMT3A	2.97182	0.00689614
Q9Y6K5	OAS3	3.71856	4.09e-06
Q9Y6M1.1	IGF2BP2	2.59151	7.27e-06
Q9Y6N7.2	ROBO1	9.53726	1.08e-10
Q9Y6Q9	NCOA3	11.3555	1.3e-12
Q9Y6X9	MORC2	7.75675	0.00281821

## Sheet: H. Prot_down_IS_crcd_diann
H. Down-regulated proteins between disease group and normal group using IS.
prot	Gene	FC	pvalueAd
A0A0J9YX35	IGHV3-64D	0.419808	8.91e-07
A1IGU5	ARHGEF37	0.142885	1.9e-05
A5D8W1.2	CFAP69	0.158129	0.000206355
A8K7I4	CLCA1	0.115358	0.00129389
O00159.3	MYO1C	0.460903	0.000393657
O00339	MATN2	0.195513	1.85e-15
O00423	EML1	0.070499	1.14e-07
O00533.2	CHL1	0.0277781	1.42e-08
O14526.2	FCHO1	0.246394	2.87e-06
O14558	HSPB6	0.164464	3.75e-14
O14815	CAPN9	0.207536	0.00160648
O14972	VPS26C	0.442476	9.4e-06
O15061	SYNM	0.200883	4.94e-14
O15061.2	SYNM	0.0632791	0.000138872
O15075	DCLK1	0.439276	2.98e-08
O15204.2	ADAMDEC1	0.299175	0.00381539
O15239	NDUFA1	0.267091	0.000335085
O15247	CLIC2	0.356041	0.00548611
O15344	MID1	0.449572	0.00821775
O43294	TGFB1I1	0.443468	0.00257432
O43301	HSPA12A	0.246746	1.95e-13
O43556.4	SGCE	0.0944383	2.56e-05
O43665	RGS10	0.459596	1.84e-08
O43674	NDUFB5	0.429835	7.65e-05
O60237.6	PPP1R12B	0.0998843	1.3e-11
O60462.2	NRP2	0.239181	0.00337623
O60844	ZG16	0.105481	9.43e-05
O75051	PLXNA2	0.252682	0.00789473
O75112	LDB3	0.0834641	2.87e-07
O75112.2	LDB3	0.129904	2.07e-06
O75112.7	LDB3	0.0862174	0.000206043
O75521.2	ECI2	0.364632	7.7e-07
O75581	LRP6	0.0386037	5.17e-11
O75764	TCEA3	0.2092	0.00053407
O75781	PALM	0.333033	3.31e-11
O75820.2	ZNF189	0.0335595	5.22e-08
O76038	SCGN	0.0970958	2.04e-17
O76070	SNCG	0.0336891	2.16e-18
O76074	PDE5A	0.105557	1.89e-09
O94811	TPPP	0.107192	1e-12
O94817	ATG12	0.119502	3.67e-06
O94875.11	SORBS2	0.194438	1.52e-13
O94875.12	SORBS2	0.141115	0.000172403
O94911.3	ABCA8	0.047294	4.58e-10
O95139	NDUFB6	0.39025	0.0032195
O95169	NDUFB8	0.382086	0.00152729
O95197.2	RTN3	0.3982	6.94e-07
O95298	NDUFC2	0.202905	0.00345151
O95810	CAVIN2	0.082896	7.42e-18
O95816	BAG2	0.495472	0.000114915
P00325	ADH1B	0.138144	1.59e-12
P00326	ADH1C	0.134591	0.00299758
P00488	F13A1	0.377622	1.81e-05
P00746	CFD	0.341153	2.08e-10
P00846	MT-ATP6	0.19133	2.35e-06
P00915	CA1	0.342348	0.000207229
P01282	VIP	0.0817583	2.37e-13
P01714	IGLV3-19	0.351196	0.0091223
P02461	COL3A1	0.444679	8.5e-08
P02511	CRYAB	0.247095	1.52e-13
P02743	APCS	0.326533	1.38e-07
P03891	MT-ND2	0.17417	0.00246009
P03928	MT-ATP8	0.126677	0.00131616
P04156	PRNP	0.190568	2.41e-07
P04271	S100B	0.130723	4.72e-17
P05362	ICAM1	0.235033	2.99e-05
P05771.2	PRKCB	0.347716	3.63e-06
P06276	BCHE	0.0501198	4.89e-05
P07196	NEFL	0.0972969	0.000362387
P07197	NEFM	0.080559	2.27e-05
P07327	ADH1A	0.0682326	0.000474566
P07585	DCN	0.271015	1.16e-05
P07951.2	TPM2	0.445644	0.00112028
P07998	RNASE1	0.15049	0.00568928
P08648	ITGA5	0.30975	4.46e-06
P09038.1	FGF2	0.332544	0.00714103
P09471.2	GNAO1	0.081418	2.8e-14
P09493.5	TPM1	0.15708	1.64e-08
P09493.7	TPM1	0.209073	2.55e-07
P09493.9	TPM1	0.200932	0.000455441
P09936	UCHL1	0.23147	2.14e-15
P0CG29	GSTT2	0.288678	0.0060443
P0CG39	POTEJ	0.312926	1.61e-05
P10636	MAPT	0.317934	1.1e-05
P10915	HAPLN1	0.36807	0.00505507
P11532.11	DMD	0.26478	4.63e-06
P11766	ADH5	0.319882	2.58e-19
P12110	COL6A2	0.460093	1.18e-11
P12110.2	COL6A2	0.139776	1.27e-07
P12111.4	COL6A3	0.33577	0.000142542
P12235	SLC25A4	0.273744	6.27e-10
P12277	CKB	0.463647	3.53e-05
P13521	SCG2	0.086689	6.06e-16
P13591	NCAM1	0.0510429	1.57e-18
P14384	CPM	0.128488	0.00361873
P15088	CPA3	0.23673	5.5e-12
P15090	FABP4	0.482741	2.78e-06
P15428	HPGD	0.428876	0.000407367
P16083	NQO2	0.28719	1.45e-07
P16298.4	PPP3CB	0.412323	0.000292582
P17568	NDUFB7	0.19577	1.2e-08
P17600	SYN1	0.083538	4.41e-05
P17612	PRKACA	0.481969	0.000636229
P17661	DES	0.383029	9.28e-07
P19224	UGT1A6	0.220604	0.000153369
P19634	SLC9A1	0.111152	0.00142271
P20231	TPSB2	0.20187	1.52e-06
P20774	OGN	0.115078	1.75e-11
P21266	GSTM3	0.241553	3.34e-17
P21291	CSRP1	0.377351	8.79e-06
P21397	MAOA	0.486904	0.00757561
P22105.1	TNXB	0.210034	2.05e-11
P22466	GAL	0.1322	5.62e-07
P22676	CALB2	0.253246	4.41e-10
P22748	CA4	0.0791233	7.63e-05
P23219.2	PTGS1	0.0688241	5.14e-11
P23634.2	ATP2B4	0.0575184	6.74e-05
P23634.8	ATP2B4	0.357547	0.000900845
P23946	CMA1	0.185935	5e-08
P24298	GPT	0.0795791	3.74e-05
P24844	MYL9	0.294212	0.0013905
P25189.2	MPZ	0.0222046	7.21e-10
P25445.6	FAS	0.124007	0.00134361
P26006	ITGA3	0.473287	4.98e-06
P27338	MAOB	0.345077	3.55e-12
P27658	COL8A1	0.369932	0.00021174
P27987	ITPKB	0.200822	0.00127729
P28161	GSTM2	0.395537	1.33e-09
P28289	TMOD1	0.0922253	6.11e-06
P29536	LMOD1	0.238578	2.28e-08
P29972	AQP1	0.183766	0.000610947
P31323	PRKAR2B	0.32347	5.81e-12
P34913	EPHX2	0.2855	1.27e-12
P35241	RDX	0.289137	9.2e-17
P35443	THBS4	0.260806	0.000962139
P35558	PCK1	0.1526	0.000492391
P35749	MYH11	0.139007	2.45e-07
P35749.2	MYH11	0.0306809	1.52e-05
P37059	HSD17B2	0.16463	0.00228596
P37840	SNCA	0.145182	6.73e-05
P40123	CAP2	0.150929	4.41e-11
P41219	PRPH	0.149948	2.53e-13
P42773	CDKN2C	0.313875	0.00393426
P43121	MCAM	0.333139	3.17e-09
P46821	MAP1B	0.486699	7.18e-06
P49326	FMO5	0.0792015	8.87e-06
P50443	SLC26A2	0.132768	0.000757688
P50895	BCAM	0.210567	9.26e-11
P50993	ATP1A2	0.334393	0.000522342
P51178	PLCD1	0.128921	5.72e-07
P51608.2	MECP2	0.465918	1.25e-06
P51884	LUM	0.428351	1e-08
P51888	PRELP	0.411107	3.96e-11
P51911	CNN1	0.235257	1.55e-06
P52895	AKR1C2	0.449032	0.00192657
P53985	SLC16A1	0.276724	1.1e-06
P54289	CACNA2D1	0.394418	0.000107337
P54646	PRKAA2	0.489458	0.00766842
P55268	LAMB2	0.345862	4.11e-14
P56378	ATP5MJ	0.204291	0.000484392
P58335.4	ANTXR2	0.104374	1.46e-07
P60033	CD81	0.200726	6.9e-09
P60660	MYL6	0.208916	0.0082457
P60981	DSTN	0.406078	5.35e-07
P61601	NCALD	0.0818275	0.000151695
P61764.2	STXBP1	0.356451	2.35e-05
P62070	RRAS2	0.206453	5.17e-11
P62166	NCS1	0.0949931	0.0005921
P62834	RAP1A	0.0840383	2.58e-11
P63096	GNAI1	0.281145	0.000369068
P63267	ACTG2	0.0163494	1.6e-07
P78539.5	SRPX	0.0395761	2.33e-05
P78560	CRADD	0.201145	2.23e-05
P82970	HMGN5	0.459789	0.00283451
P84157	MXRA7	0.21821	0.000471445
P84157.2	MXRA7	0.499163	0.00112552
Q00722.2	PLCB2	0.166124	4.13e-06
Q01955	COL4A3	0.444901	2.41e-05
Q01995	TAGLN	0.303485	5.73e-05
Q02952	AKAP12	0.317894	1e-12
Q03135	CAV1	0.0400582	4.25e-13
Q07507	DPT	0.237723	2.73e-08
Q09666	AHNAK	0.49228	3.22e-09
Q0VDG4	SCRN3	0.406496	0.0078789
Q12791.4	KCNMA1	0.113482	0.000488136
Q12809.4	KCNH2	0.0385446	3.4e-08
Q13228.4	SELENBP1	0.389939	0.000986566
Q13361	MFAP5	0.48207	0.00309855
Q13459	MYO9B	0.241459	0.00192247
Q13542	EIF4EBP2	0.27859	0.00874652
Q13554	CAMK2B	0.0864681	0.000213954
Q13555.11	CAMK2G	0.24026	2.28e-08
Q13642.5	FHL1	0.153461	6.03e-14
Q13683.3	ITGA7	0.169755	2.55e-08
Q13797	ITGA9	0.119542	0.000526584
Q13976.2	PRKG1	0.199746	1.92e-06
Q14012	CAMK1	0.423838	0.000495735
Q14194.2	CRMP1	0.488724	1.95e-05
Q14315	FLNC	0.311409	7.81e-06
Q14457	BECN1	0.111051	0.00192101
Q14515	SPARCL1	0.320734	0.00162374
Q14643.5	ITPR1	0.376708	7.57e-07
Q14BN4	SLMAP	0.379924	4.24e-05
Q14CN2	CLCA4	0.0560595	7.8e-06
Q15063.2	POSTN	0.485472	0.00511618
Q15119	PDK2	0.316263	0.00622357
Q15124	PGM5	0.143431	1.82e-15
Q15223	NECTIN1	0.220932	0.000165702
Q15493	RGN	0.244147	0.00206809
Q15746.5	MYLK	0.0879395	5.72e-10
Q15746.6	MYLK	0.0739465	2.83e-08
Q15847	ADIRF	0.491314	4.62e-05
Q16134	ETFDH	0.302549	8.29e-05
Q16352	INA	0.240763	2.64e-06
Q16568	CARTPT	0.0714869	0.00019344
Q16853	AOC3	0.197249	2.02e-07
Q2M2Z5.2	KIZ	0.0357508	0.000236301
Q2UY09	COL28A1	0.47085	9.62e-13
Q3L8U1	CHD9	0.387122	0.000558752
Q3SYC2	MOGAT2	0.0822708	0.000214116
Q53GL0	PLEKHO1	0.245987	0.00031876
Q5JTB6	PLAC9	0.155214	1.5e-06
Q5JZY3.3	EPHA10	0.337074	0.000645435
Q5SRH9.4	TTC39A	0.170554	0.000218824
Q5T013	HYI	0.457224	0.000745348
Q5TC79.2	ZBTB37	0.397137	0.00106276
Q5XKP0	MICOS13	0.290922	0.00933994
Q63HR2.4	TNS2	0.405785	1.83e-05
Q63ZY3.3	KANK2	0.357944	6.71e-05
Q66K74.2	MAP1S	0.146123	0.00769905
Q6GYQ0	RALGAPA1	0.127556	0.00744182
Q6IC98	GRAMD4	0.0926358	1.23e-05
Q6NZI2	CAVIN1	0.345425	9.04e-05
Q6PHW0	IYD	0.245636	0.000456888
Q6UVK1	CSPG4	0.332856	5.96e-08
Q6UWF7	NXPE4	0.234499	0.00323746
Q6UWM9	UGT2A3	0.0809021	1.56e-05
Q6UWP2	DHRS11	0.286638	4.33e-05
Q6UWY5	OLFML1	0.364158	0.00022461
Q6UXV4	APOOL	0.283216	1.73e-06
Q6UY14.3	ADAMTSL4	0.445843	0.000295832
Q6ZMB0	B3GNT6	0.310484	0.00798522
Q6ZVM7	TOM1L2	0.446411	1.49e-07
Q71RC2.4	LARP4	0.134121	0.00352377
Q76L83	ASXL2	0.334998	1.52e-05
Q76N32	CEP68	0.253327	0.000116745
Q7KZI7.14	MARK2	0.280319	0.0092845
Q7L099.3	RUFY3	0.139484	6.97e-05
Q7RTP6	MICAL3	0.462087	5.66e-05
Q7Z3B1	NEGR1	0.117197	5.62e-18
Q7Z4I7	LIMS2	0.134244	0.00120822
Q7Z6K5.2	ARPIN	0.441579	2.14e-06
Q7Z7G0	ABI3BP	0.0704186	1.27e-15
Q86TI0	TBC1D1	0.255617	0.00533931
Q86UX2	ITIH5	0.164965	6.98e-09
Q86VQ1	GLCCI1	0.127726	0.000386807
Q86WU2.2	LDHD	0.0801018	0.000237369
Q86YB7	ECHDC2	0.188517	0.000540242
Q86Z14	KLB	0.483101	5.52e-06
Q8IUH2	CREG2	0.281092	0.000178236
Q8IWP9	CCDC28A	0.449619	0.000863365
Q8IXL7.2	MSRB3	0.324531	0.000162045
Q8IZ07	ANKRD13A	0.484693	0.000114369
Q8IZT6	ASPM	0.157559	0.000300047
Q8N126	CADM3	0.0243248	6.15e-09
Q8N128	FAM177A1	0.105172	0.00800395
Q8N3E9	PLCD3	0.305236	0.00030848
Q8N5X7	EIF4E3	0.230327	1.52e-11
Q8NEZ4.3	KMT2C	0.0140166	9.88e-05
Q8NF91	SYNE1	0.406614	2.79e-05
Q8NFW1.2	COL22A1	0.288107	0.00188286
Q8TCZ2.2	CD99L2	0.229734	7.96e-18
Q8TDQ7.2	GNPDA2	0.117105	0.000123012
Q8TEA7	TBCK	0.080064	0.00138664
Q8WUY3.2	PRUNE2	0.158479	0.000381177
Q8WWM9	CYGB	0.451179	3.03e-05
Q8WXF7	ATL1	0.176044	7.37e-07
Q92484	SMPDL3A	0.0745536	1.8e-05
Q92545	TMEM131	0.396445	0.00815961
Q92629.2	SGCD	0.448138	8.23e-10
Q92777	SYN2	0.0661964	1.42e-08
Q93052	LPP	0.415783	0.00078167
Q93097	WNT2B	0.363718	0.000301201
Q969G5	CAVIN3	0.336701	3.41e-09
Q969Z3	MTARC2	0.300911	3.86e-06
Q96AC1.3	FERMT2	0.242748	0.000439725
Q96AM1	MRGPRF	0.0943594	3.96e-05
Q96CX6	LRRC58	0.142782	1.23e-06
Q96F63	CCDC97	0.103662	0.00308223
Q96F85	CNRIP1	0.0504552	7.12e-14
Q96HN2.2	AHCYL2	0.191279	0.00363852
Q96IQ7	VSIG2	0.0727022	9.09e-06
Q96IX5	ATP5MK	0.438261	7.46e-05
Q96LZ7	RMDN2	0.347325	0.00369931
Q96MM6	HSPA12B	0.489682	0.00275612
Q96P44.3	COL21A1	0.0628502	6.68e-05
Q96P47.2	AGAP3	0.126084	8.12e-06
Q96Q06.2	PLIN4	0.117886	6.13e-05
Q96RU3	FNBP1	0.367534	2.6e-07
Q99969	RARRES2	0.250443	3.4e-06
Q9BPW9.4	DHRS9	0.142467	0.000895883
Q9BR39	JPH2	0.131519	0.000231226
Q9BV94	EDEM2	0.436888	9.77e-05
Q9BVA1	TUBB2B	0.377099	6.22e-11
Q9BW30	TPPP3	0.365656	1.21e-06
Q9BX66.8	SORBS1	0.0768339	1.61e-05
Q9BX66.9	SORBS1	0.2453	7.49e-08
Q9BXJ4.3	C1QTNF3	0.340616	0.000257853
Q9BXN1	ASPN	0.460629	5.87e-10
Q9BXW6	OSBPL1A	0.0981726	2.89e-06
Q9BZG1	RAB34	0.437929	0.00306852
Q9BZL4	PPP1R12C	0.369343	0.0018859
Q9BZQ8	NIBAN1	0.166677	5.34e-06
Q9BZZ2	SIGLEC1	0.256385	0.000767501
Q9C0D5	TANC1	0.136647	0.000152697
Q9H008	LHPP	0.34592	7.75e-11
Q9H098.2	FAM107B	0.243343	0.00252834
Q9H0N0	RAB6C	0.154106	0.000435693
Q9H2D6.2	TRIOBP	0.449139	1.08e-08
Q9H329	EPB41L4B	0.250536	0.00365134
Q9H3M7	TXNIP	0.393579	0.00950065
Q9H4G4	GLIPR2	0.396368	6.54e-12
Q9H5Q4	TFB2M	0.231614	2.93e-08
Q9H8H3	METTL7A	0.291739	7.02e-05
Q9H9J4.2	USP42	0.356749	0.0019406
Q9HA65	TBC1D17	0.230786	8.21e-08
Q9HAV0	GNB4	0.324812	0.000234363
Q9HBL0	TNS1	0.442771	0.000797317
Q9HBL0.2	TNS1	0.26915	0.00572275
Q9HCB6	SPON1	0.418963	7.19e-10
Q9HCH5.7	SYTL2	0.461717	0.00302649
Q9HCM4.3	EPB41L5	0.342327	1.13e-05
Q9NR12	PDLIM7	0.414053	0.000502318
Q9NR12.2	PDLIM7	0.097838	0.00049718
Q9NVD7	PARVA	0.447222	1.51e-06
Q9NW08	POLR3B	0.13172	0.000101057
Q9NW15	ANO10	0.304174	0.0013864
Q9NWQ8	PAG1	0.149831	0.000218955
Q9NY59.2	SMPD3	0.241252	0.00562289
Q9NYL2.2	MAP3K20	0.308374	0.00906926
Q9NZ45	CISD1	0.466278	1.57e-08
Q9NZA1.2	CLIC5	0.31561	0.00612136
Q9NZD2	GLTP	0.0718045	8.23e-06
Q9NZN4	EHD2	0.227286	1e-06
Q9NZR1	TMOD2	0.0328253	1.15e-06
Q9P0K1	ADAM22	0.392395	0.00765233
Q9P215	POGK	0.393576	0.0010013
Q9P266	JCAD	0.201512	0.0050216
Q9UBY9	HSPB7	0.294325	0.000562808
Q9UDY4	DNAJB4	0.138103	0.000247539
Q9UHG2	PCSK1N	0.28696	1.81e-12
Q9UKA9	PTBP2	0.188266	0.000149439
Q9UKS6	PACSIN3	0.202251	0.00281657
Q9UKX3	MYH13	0.480299	0.0070217
Q9UMD9.2	COL17A1	0.132628	0.000817631
Q9UMS6	SYNPO2	0.306452	4.03e-07
Q9UMS6.2	SYNPO2	0.194015	4.23e-09
Q9UN36	NDRG2	0.454816	3.04e-05
Q9Y281	CFL2	0.0880385	2.73e-10
Q9Y2B9	PKIG	0.170805	0.000637623
Q9Y2I1	NISCH	0.444229	0.00045
Q9Y2J2	EPB41L3	0.274224	2.04e-17
Q9Y2J2.2	EPB41L3	0.0562622	3.67e-05
Q9Y2J2.4	EPB41L3	0.0778971	7.01e-06
Q9Y2K3	MYH15	0.324699	0.000224035
Q9Y3E1	HDGFL3	0.295767	5.29e-09
Q9Y4J8.15	DTNA	0.136034	3.54e-06
Q9Y6F6.4	IRAG1	0.460855	7.52e-06
Q9Y6Q2.3	STON1	0.160556	0.00743266
Q9Y6R1	SLC4A4	0.106953	4.24e-05
